# Supplementary material for: Senecavirus A- and Non-Infected Cells at Early Stage of Infection: Comparative Metabolomic Profiles
Source: Front Cell Infect Microbiol. 2022 Jan 7;11:736506. doi: 10.3389/fcimb.2021.736506 (PMC8776658; doi:10.3389/fcimb.2021.736506)
Supplement: Supplementary File S1 — Table of ion peaks. [file DataSheet_1.zip]

Archive with 8 entries (7 files):
- Peer review only/Supplementary 1.xlsx
- Peer review only/Supplementary 2.xlsx
- Peer review only/Supplementary 3.xlsx
- Peer review only/Supplementary 4.xlsx
- Peer review only/Supplementary 5.xls
- Peer review only/Supplementary 6.xls
- Peer review only/Supplementary 7.xls
- Peer review only/
