# Supplementary material for: Senecavirus A- and Non-Infected Cells at Early Stage of Infection: Comparative Metabolomic Profiles
Source: Front Cell Infect Microbiol. 2022 Jan 7;11:736506. doi: 10.3389/fcimb.2021.736506 (PMC8776658; doi:10.3389/fcimb.2021.736506)
Supplement: Supplementary File S1 — Table of ion peaks. [file DataSheet_1.zip › Peer review only/Supplementary 1.xlsx]

## Sheet: Table of ion peaks
Alignment ID	ESI Mode	RT(min)	m/z	Adduct type	Metabolite name	Formula	Ontology	VIP	FC(S/C)	P.value	C1	C2	C3	C4	C5	C6	S1	S2	S3	S4	S5	S6	QC1	QC2	QC3
Neg_1610	Negative	13.485	362.982	[M-H]-	10-Hydroxycamptothecin	C20H16N2O5	Camptothecins	2.41196	0.473241	0.00120839	53806.8	55874.7	49954.3	39793.1	57594.4	46878.3	27284.7	8227.71	28561.5	13668.5	45348.2	20728.3	9972.03	9726.81	12783.6
Pos_1951	Positive	3.462	360.249	[M+H]+	12-Epinapelline	C22H33NO3	Napelline-type diterpenoid alkaloids	2.2432	2.46279	0.00397111	10517.5	2526.36	11753.7	4993.14	12894.7	16875.4	27672.5	28191.5	33349.3	26895.2	19740.7	10836.6	16270.7	19613	2041.79
Pos_0070	Positive	10.489	86.0964	[M+H]+	2-Methylpyrrolidine	C5H11N	Pyrrolidines	1.75889	0.199099	0.0326149	13723.1	117285	11100.4	141387	174448	243359	20814.8	50458.6	11855.9	11163.1	26152	19184.1	72949.7	97408	77614.2
Neg_0852	Negative	11.719	241.013	[M-H]-	33FTA	C6H5F7O2	Medium-chain fatty acids	2.04971	0.654555	0.0108682	33897.7	33190.3	49222.6	41956.3	55922.2	56463.5	23133	23852.8	27432.2	28788.3	33914.1	40036.8	28807.4	29702.6	18666.9
Neg_1442	Negative	14.196	337.054	[M-H]-	5-Aminoimidazole-4-Carboxamide-1-Beta-D-Ribofuranosyl 5'-Monophosphate	C9H15N4O8P	1-ribosyl-imidazolecarboxamides	2.79392	0.395003	5.7239e-07	42122.8	41435.6	47222	53799.5	56415.8	52388.2	19021.7	21212.3	16979	19276.2	18298	21100.4	21804.3	31852	24748.4
Neg_0680	Negative	8.937	215.032	[M-H]-	5-Methoxypsoralen	C12H8O4	5-methoxypsoralens	1.98074	0.343216	0.0144272	27331.6	13100.5	20690	36938.2	42036	64521	12364.7	13275.3	12583.5	8318.52	7042.36	16643.6	15792.6	14145.8	13567.3
Neg_1851	Negative	3.812	403.266	[M-H]-	Ascochlorin	C23H29ClO4	Hydroxybenzaldehydes	2.08883	0.72362	0.0174528	23274.8	22014.6	18471.7	18144.9	12483.7	25223.5	15515.1	15701.2	12560.1	13737.3	15404.3	13636.6	20951	16836.9	21382.1
Neg_2233	Negative	3.763	449.269	[M-H]-	Celastrol	C29H38O4	Triterpenoids	1.82637	0.216662	0.03404	29275.4	27827.3	8218.12	14535.3	6718.23	2421.28	5712.46	5402.43	1144.29	1371.89	327.552	5323.37	1828.54	1185.17	2439.99
Neg_1651	Negative	10.064	371.263	[M-H]-	Chol-11-Enic Acid	C24H36O3	Bile acids, alcohols and derivatives	1.85575	2.02374	0.0255084	7776.17	121.039	12012.1	3886.57	7102.04	344.584	12601.8	9284.48	10505.6	10297.9	8009.36	12527.7	7940.96	8273.71	9776.56
Pos_0100	Positive	8.046	104.107	[M]+	Choline	C5H14NO	Cholines	2.24857	0.858457	0.00232868	1.37108e+06	1.20396e+06	1.28845e+06	1.43765e+06	1.39818e+06	1.42926e+06	1.09359e+06	1.21388e+06	1.16255e+06	1.1074e+06	1.12187e+06	1.27875e+06	1.03925e+06	1.15562e+06	1.12951e+06
Neg_1353	Negative	14.297	322.044	[M-H]-	CMP	C9H14N3O8P	Pyrimidine ribonucleoside monophosphates	2.28817	0.76365	0.00157919	73798.1	65087.4	65830.2	71142	80458.8	79502.4	44901	64142.2	49024.8	56185.4	57466.5	61093.3	39384.2	43196.2	46106.1
Pos_2448	Positive	6.139	412.32	[M+H]+	Cyclopamine	C27H41NO2	Jerveratrum-type alkaloids	2.29465	0.768967	0.00200694	94651.7	96855.3	104968	120381	104023	120518	74275.4	90359.5	84559.8	70644.4	94686.4	78687	59336.9	63413.5	62279.4
Pos_0376	Positive	4.436	161.091	[M+H]+	D-Ala-D-Ala	C6H12N2O3	Dipeptides	2.45242	1.64173	0.00118233	100738	81332.2	127712	89733.2	131208	100315	133925	217752	177219	142369	174682	190049	152545	148831	144827
Neg_0209	Negative	14.165	132.03	[M-H]-	D-Aspartate	C4H7NO4	Aspartic acid and derivatives	2.26052	0.715489	0.00222914	70167.9	55881.1	65045.2	76280.6	79865.8	81416	41983.9	47657.1	51313.4	53715.8	48352.4	63676.7	33655.7	47307.1	53060.1
Pos_1404	Positive	7.243	302.305	[M+H]+	Dihydrosphingosine	C18H39NO2	1,2-aminoalcohols	2.62737	0.701942	7.59518e-05	125250	118357	141944	156675	136003	150882	99358.1	93803.6	88357.8	104564	97163.9	98739.7	109654	118811	120764
Pos_1830	Positive	14.291	346.04	[M+Na]+	Ethyl Azinphos	C12H16N3O3PS2	Benzotriazine organothiophosphates	2.12955	0.722709	0.00476795	22782.2	23152.2	22649.9	24707.3	28909.1	25738.1	11790.7	16812.3	15644.6	18681.3	21337.8	22650.1	9814.61	11929	14854.7
Neg_0479	Negative	3.875	181.1	[M-H]-	Everninic Acid	C9H10O4	P-methoxybenzoic acids and derivatives	2.51068	0.109129	0.000349695	128519	26788	85604.6	106995	75368.9	107947	14763.5	5453.84	3175.37	3150.69	24161.6	7266.55	76112.4	68949.2	71155.1
Neg_1877	Negative	4.873	408.141	[M-H]-	Ezetimibe	C24H21F2NO3	Monobactams	1.94642	4.98381	0.0185531	512.803	419.543	4237.3	1310.73	4608.85	3764	7221.45	3390.73	26494.8	12087.3	7688.07	17143.3	3813.54	3473.37	4865.35
Neg_1259	Negative	3.383	305.17	[M-H]-	FA 18:5+2O	C18H26O4	Oxidized fatty acids	2.01907	2.0208	0.0221521	14826.7	13914.1	4978.69	26185.2	14951.8	17983.8	17111.5	32226.8	24048	30260	54333.9	29631.3	21113.2	27214	26068.9
Neg_2140	Negative	2.818	439.121	[M-H]-	Ginkgolide C	C20H24O11	Ginkgolides and bilobalides	2.00759	1.81325	0.0115335	2511.32	2049.48	1645.37	2054.59	1750.67	1868.79	5974.52	3859.3	3196.91	3067.37	2785.23	2658.47	18516.7	16858.4	11442.6
Pos_2265	Positive	4.187	393.208	[M+H]+	Glabrol	C25H28O4	8-prenylated flavanones	2.16223	2.26741	0.00585115	48249.1	1762.81	25036.7	20619.8	41216.1	31844.1	88927.6	34213.8	64498.1	70805.2	51562.2	72570	56409.3	88353.9	133115
Neg_0545	Negative	14.206	195.051	[M-H]-	Gluconate	C6H12O7	Medium-chain hydroxy acids and derivatives	2.17888	2.02925	0.00887856	35815.2	31303.7	26835.9	10418.5	50852.1	8616.89	51479.4	76539.6	42744.3	42521.7	68465.6	50726.4	128356	58340.3	55290.2
Neg_1602	Negative	14.469	362.05	[M-H]-	Guanosine 5'-Monophosphate	C10H14N5O8P	Purine ribonucleoside monophosphates	1.7344	0.848866	0.0312559	329344	282974	280614	316606	317922	285026	203729	263229	297824	244885	226659	302233	121808	181670	211728
Pos_4454	Positive	9.036	581.305	[M+H]+	Isocucurbitacin B	C32H46O8	Cucurbitacins	1.83047	1.44191	0.0263612	167592	119472	214475	208095	194187	277949	334088	265238	372593	282996	193715	255372	301328	287771	302983
Pos_2269	Positive	4.014	393.217	[M+H]+	Ivacaftor	C24H28N2O3	Aromatic anilides	1.85159	2.30955	0.0344574	37777.2	21345.7	60615.3	42414.6	71073.8	66229	8227.44	89598.3	164951	165601	100726	162504	7239.29	9720.94	12553.3
Pos_5012	Positive	13.976	637.135	[M+Na]+	Jacaglabroside B	C30H30O13	Saccharolipids	2.31837	0.622699	0.00150631	30385.1	32810.8	30750	35910.9	41008	42540	13000.1	21995.3	20263	23622.4	24128.2	29878	19174.2	20299.5	20800.5
Pos_4229	Positive	13.919	560.077	[M+H]+	Laccaic Acid A	C26H19NO12	Anthracenecarboxylic acids	1.75543	0.60134	0.040581	106609	126530	84579.6	168646	120685	192285	57985.7	37547.2	101334	73521.9	64866.7	145417	61987.1	77765.6	80995.1
Pos_1922	Positive	13.975	357.055	[M+Na]+	Lecanoric Acid	C16H14O7	Depsides and depsidones	2.30969	0.661128	0.0019899	32885.3	30610.3	23743.6	27754.4	23725.1	20988.6	14023.4	20663.7	20095.4	18166.8	14722.1	17915.4	15146.7	15949	15985.9
Neg_0300	Negative	13.916	146.045	[M-H]-	L-Glutamic Acid	C5H9NO4	Glutamic acid and derivatives	1.73593	0.738938	0.0391233	221367	165047	273531	262672	301431	301232	151947	143581	187139	193177	184190	267051	168644	190106	192457
Neg_0135	Negative	11.3	114.056	[M-H]-	L-Proline	C5H9NO2	Proline and derivatives	2.56985	0.448631	0.000131365	164082	132127	193948	193208	220071	201637	77448	91657.5	112896	34442.5	78416.3	100909	118448	92368	55733.3
Neg_2205	Negative	5.02	447.135	[M-H]-	Luteolin 4'-O-Glucoside	C21H20O11	Flavonoid O-glycosides	1.94695	1.74209	0.0209699	40485.1	23829.3	33293.5	45142.4	49677.7	52802.9	55731.8	54310	58079	62918.8	77003.8	119171	65403.2	63550.4	62723.4
Neg_0967	Negative	14.562	259.024	[M-H]-	Mannose 6-Phosphate	C6H13O9P	Hexose phosphates	2.10553	0.430436	0.00801955	80077.4	41066.1	39926.3	32387	57899.8	38332.7	26920.9	32317.7	20636.6	20469.8	2484.8	21862.9	18171.2	22375.5	23097
Neg_1276	Negative	10.335	308.099	[M-H]-	N-Acetylneuraminic Acid	C11H19NO9	N-acylneuraminic acids	1.5696	0.458102	0.0429144	26060.7	30368.2	4371.84	34244	45559.3	21297.6	2611.93	9892.43	13274.6	23951.8	10863.4	13573.3	15183.1	12312.3	14461.4
Neg_1704	Negative	1.35	381.172	[M-H]-	Ochrephilone	C23H26O5	Cyclohexenones	1.84786	2.5221	0.0262724	1240.46	1165.8	962.056	1420.41	1207.9	614.508	5431.21	3544.95	2494.6	2574.23	1243.44	1385.53	42516.2	24955.1	14148.1
Pos_4637	Positive	9.04	599.317	[M+H]+	Oleandrin	C32H48O9	Cardenolide glycosides and derivatives	1.81614	1.48965	0.0284394	224321	273480	469339	500042	403716	550939	706997	535182	786080	595022	389561	594853	679897	625527	648598
Neg_3417	Negative	14.513	611.142	[M-H]-	Oxidized Glutathione	C20H32N6O12S2	Peptides	2.34391	0.552543	0.00203912	328309	244285	261352	214698	327136	356954	138634	210105	100926	143280	128749	235717	63591	168069	172489
Neg_0717	Negative	9.047	218.104	[M-H]-	Pantothenate	C9H17NO5	Secondary alcohols	2.08852	0.645819	0.00848649	529309	443752	687611	654371	757100	816727	289344	327817	490410	449558	398162	556216	375330	414310	434100
Pos_0501	Positive	14.535	184.074	[M]+	Phosphocholine	C5H15NO4P	Phosphocholines	2.35855	0.706806	0.000977563	216199	184869	185082	216578	228296	223535	107135	136754	154570	154902	145563	187805	105543	124254	132779
Pos_1556	Positive	7.655	318.298	[M+H]+	Phytosphingosine	C18H39NO3	1,3-aminoalcohols	2.7277	0.744962	1.85892e-05	34941.6	34026.7	39307.8	37695.1	37116.6	38352.2	27137.8	25237.7	26678.3	31787.9	26447.2	27675.3	31948.1	28168.3	26656.4
Pos_2135	Positive	1.04	377.325	[M+H]+	Polanrazine B	C18H23N3O2S2	Alpha amino acids and derivatives	1.8566	0.76297	0.0308879	34877.7	28873.8	35917.4	45998.2	25418.2	35035	30483.1	19796.7	25593	26448.5	28877.7	26064.6	28780.6	21260.7	26480.8
Pos_2860	Positive	4.01	449.152	[M+H]+	Praeruptorin B	C24H26O7	Angular pyranocoumarins	1.95456	1.77807	0.0195832	21775.9	649.791	18256.8	24249	21244.4	32452.9	33937.8	32715.1	25776.6	30988.6	36490.7	51021.3	29318.1	29799.4	28596.7
Neg_2329	Negative	3.858	463.284	[M-H]-	Pristimerin	C30H40O4	Triterpenoids	2.28288	1.4548	0.0027288	71953.6	62883.2	66948	69706.4	74584.5	105731	97902.8	107912	116255	89759.8	114379	131079	97174.7	94368.8	116095
Neg_0977	Negative	8.21	261.126	[M-H2O-H]-	Prolylyphenylalanine	C14H18N2O3	Dipeptides	1.78612	2.61584	0.00202915	12620.4	8601.99	22.2608	9339.07	12928.2	828.15		15322.5	21377.3	20345.8	17796.3	21813.6	13341.2	14497.8	14667.3
Neg_0872	Negative	8.706	243.063	[M-H]-	Pseudouridine	C9H12N2O6	Nucleoside and nucleotide analogues	1.72375	0.70912	0.0491384	43261.9	32661.6	28255.8	40470.7	25328.3	39898.2	28673.7	30865.5	35432.8	18322.8	12895.5	22637.2	25226.2	24716.5	27693.9
Neg_0450	Negative	10.467	179.055	[M-H]-	Psicose	C6H12O6	Monosaccharides	1.86924	0.361857	0.0188335	186564	137307	23904.3	191532	229578	251880	31793.4	17586.3	18178.5	130464	61974	109375	106736	127905	133686
Neg_0405	Negative	13.913	168.027	[M-H]-	Pyridoxine	C8H11NO3	Pyridoxines	1.82616	0.759083	0.0263747	87844.4	65664.4	104487	101179	116487	104966	67105.8	58496.5	71330.2	74458.8	72351.3	97001.3	63950	70053.2	74038.2
Pos_0699	Positive	1.342	216.197	[M+NH4]+	Rhodinyl Acetate	C12H22O2	Fatty alcohol esters	2.00746	1.39253	0.0180153	48006.9	66375.1	37617.9	51157.5	54983.1	63850.2	68871.1	102426	64539.3	79542.3	71070.3	61931.9	78279.8	76633.2	79617
Neg_1746	Negative	12.502	387.026	[M-H]-	Salazinic Acid	C18H12O10		1.99645	2.97896	0.0194661	5.4113e+06	98.2877	4.91169e+06	6.10569e+06	5.1916e+06	229.723	4.61229e+06	1.06659e+07	1.49495e+07	9.83628e+06	5.18786e+06	1.91552e+07	1.37007e+07	1.2255e+07	1.16037e+07
Neg_1274	Negative	1.356	307.264	[M-H]-	Sclareol	C20H36O2	Diterpenoids	2.19384	0.696971	0.00656793	57515	79654.9	64266.1	76478.3	51628.1	67321.3	47617.6	54042.1	59447.1	43306.5	35555	36634.1	65430.1	62853.2	64087.9
Pos_1463	Positive	0.954	310.162	[M]+	Sinapoylcholine	C16H24NO5	Coumaric acids and derivatives	1.83867	0.753006	0.0482089	9617.59	9592.15	14884.8	10897.4	9709.23	14442.7	10911.4	6122.1	9796.73	7375.83	10062.3	7797.38	17754.6	14784.3	12567.9
Neg_1140	Negative	1.356	283.265	[M-H]-	Stearic Acid	C18H36O2	Long-chain fatty acids	2.16086	0.774143	0.00712769	397274	337471	348523	385338	266428	358351	260571	311565	260369	250345	310219	227509	324624	329372	335615
Pos_4124	Positive	6.723	550.348	[M+H]+	Strychnopentamine	C35H43N5O	Harmala alkaloids	2.46787	0.35538	0.00106939	26516.8	16050.9	19989.3	16499.7	13377.9	15266.2	13631.8	8032.97	5212.06	3462.66	5756.14	2179.11	11193.9	11363.8	10239.2
Neg_0160	Negative	13.843	117.02	[M-H]-	Succinic Acid	C4H6O4	Dicarboxylic acids and derivatives	2.26628	0.785765	0.00339563	96672.5	81166.5	89564.1	86914.1	91701.2	93738.3	60725.3	65845.4	82195.3	70207.5	59277.4	85870.9	70017.3	78148.9	76643.1
Neg_2610	Negative	4.577	498.289	[M-H]-	Taurochenodeoxycholic Acid	C26H45NO6S		1.90339	0.801044	0.0214097	28201.1	32969.2	25898.1	24238.1	33690.5	30542.8	18581.1	21331	25669.8	22805.7	23235.3	28992.2	31968.3	24716.5	30187.6
Pos_1821	Positive	14.653	345.077	[M]+	Thiamine Monophosphate	C12H18N4O4PS	Thiamine phosphates	1.98534	0.516301	0.0155163	33333.2	26212.8	30471.2	27527.4	42451.2	43322.2	6403.6	8953.31	20391.3	17488.6	12977.9	38758.5	4453.77	10487.6	8091.99
Neg_0922	Negative	9.042	254.081	[M-H]-	Toradol	C15H13NO3	Aryl-phenylketones	2.05772	0.678279	0.00994043	57724.8	44855.6	77121.2	66612.5	75265.4	68150.6	32039.1	34195	54916.7	45955.3	39318.7	57921.1	35192.5	42078.5	44162.9
Neg_3205	Negative	14.276	579.026	[M-H]-	UDP-D-Glucuronic acid	C15H22N2O18P2	Pyrimidine nucleotide sugars	2.75407	0.52664	2.11513e-06	16393.5	16329.4	14647.6	18944.2	18301.5	18168.8	7798.36	9292.38	7969.79	8711.87	9070.26	11288	8648.38	10882.6	11753
Neg_0871	Negative	6.179	243.062	[M-H]-	Uridine	C9H12N2O6	Pyrimidine nucleosides	2.00327	0.572722	0.0152918	132942	103834	171449	146381	211266	269236	95078.8	84599.2	125950	102787	81378.8	103035	154126	146952	153759
Pos_2364	Positive	13.973	405.009	[M+H]+	Uridine 5'-Diphosphate	C9H14N2O12P2	Pyrimidine ribonucleoside diphosphates	1.89566	0.666798	0.0200934	25259.1	27568.8	27486.3	33775.9	36034.2	44144.6	11969.2	17378.7	20329.5	24386.8	25366.5	30107.5	19728.1	20448.1	20018.7
Neg_1359	Negative	14.207	323.027	[M-H]-	Uridine 5'-Monophosphate	C9H13N2O9P	Pyrimidine ribonucleoside monophosphates	2.32867	0.679649	0.00162886	305488	294816	305159	351536	374099	418952	182512	219336	209199	238449	245753	298066	176050	210404	240712
Neg_3130	Negative	13.976	565.045	[M-H]-	Uridine-5'-Diphosphogalactose Disodium Salt	C15H24N2O17P2	Pyrimidine nucleotide sugars	1.91678	0.703216	0.0188311	162997	165316	171744	195459	222602	254003	94581.5	108009	127579	145524	156901	191661	140590	151750	153680
Pos_4600	Positive	8.747	595.285	[M+Na]+	(-)-Bebeerine	C36H38N2O6		0.289815	0.944907	0.883056	7584.62	9863.35	17205.7	8468.15	2027.81	3882.31	17066.4	7251.02	6488.39	5825.67	7751.71	1947.47	13618.6	13950.2	14953.3
Pos_1282	Positive	9.294	291.083	[M+H]+	(-)Catechin	C15H14O6	Catechins	1.12039	0.649095	0.171188	1799.88	2352.53	2793.25	2482.45	4291.97	915.444	1500.35	1744.79	1335.32	451.483	3126.34	1341.57	21025.8	26047.4	37207.9
Pos_1975	Positive	5.041	362.239	[M+H]+	(+)-Butaclamol Hydrochloride	C25H32ClNO		0.786464	0.0780762	0.31281	740.828	122.86	43.5538	175.922	39618.1	4037.37	397.405	946.044	176.045	146.296	157.517	1669.72	87.3476	116.366	146.4
Pos_0709	Positive	2.912	217.155	[M+Na]+	(5E)-6,10-Dimethyl-5,9-Undecadien-2-One	C13H22O	Acyclic monoterpenoids	0.118838	1.06176	0.788838	78566.3	44205.8	106569	42681.7	40757	43274	89008.2	75081.5	66001	37203.7	54860.7	55887.9	45570.5	52718.6	49271.3
Pos_0483	Positive	1.248	180.101	[M+H]+	(S)-3-Amino-4-Phenylbutyric Acid	C10H13NO2	Beta amino acids and derivatives	0.921336	1.32475	0.242663	73096.8	70284.8	117070	52984	67285.9	74882.7	164586	45446.7	136480	77346.9	77578.6	102124	73461.3	64349.3	59788.6
Pos_0260	Positive	1.283	146.117	[M+H]+	(S)-3-Amino-5-Methylhexanoic Acid	C7H15NO2	Beta amino acids and derivatives	0.156884	0.993074	0.980586	59488.2	23256.9	106690	39811.6	61703.4	58304.7	112506	37401.8	53280.8	40247.8	44749.4	58650.3	46191.5	43167.8	35809.3
Neg_1030	Negative	4.632	269.214	[M-H]-	(Z)-3-Hydroxyhexadec-7-Enoic Acid	C16H30O3	Long-chain fatty acids	0.365529	0.852684	0.734634	20579	14334.5	6877.63	3219.81	2687.71	2034.19	6519.75	8694.31	6216.83	14147.1	4382.31	2446.13	24447.7	15626.3	10798.4
Neg_1174	Negative	3.491	293.176	[M-H]-	[6]-Gingerol	C17H26O4	Others	0.839277	0.928337	0.400224	33478.1	30263.5	41146.7	39458.6	37777.5	48523.1	35382.5	32352.3	41064.4	38975.7	29339.9	37004.1	34884.3	24098.5	30705.8
Pos_4876	Positive	12.547	620.991	[M+H]+	1,2-Dioleoyl-Rac-Glycerol	C39H72O5	1,2-diacylglycerols	1.61493	0.348454	0.075013	62308.6	130233	49845.9	101449	85410.7	310032	38470.6	86206.6	55070.3	34266.2	18367.9	25223.8	102031	130054	40663
Pos_1441	Positive	1.351	307.226	[2M+H]+	16-Heptadecyne-1,2,4-Triol	C17H32O3	Long-chain fatty alcohols	1.59205	0.528992	0.0769786	334449	291679	325917	395287	82738.7	96242.3	175182	24341.1	145433	142433	224483	95534.3	105206	109464	99652.2
Neg_1043	Negative	1.502	271.23	[M-H]-	16-Hydroxyhexadecanoic Acid	C16H32O3	Long-chain fatty acids	0.964811	1.26101	0.309065	32105.9	53467.6	23471.6	27224.5	30499.8	15973.8	43490.9	60640.7	34171.5	40152.9	26295.9	25688.1	29891.1	29465	24470.2
Neg_2386	Negative	3.936	469.362	[M-H]-	18B-Glycyrrhetinic Acid	C30H46O4	Triterpenoids	1.61255	4.78036	0.0659613	5214.18	871.848	10643.6	3957.16	4563.88	3899.54	18215.4	4778.66	15729.8	10680.6	64968.9	24975	21566.2	29616.6	14772.7
Pos_0092	Positive	2.973	102.128	[M+H]+	1-Hexylamine	C6H15N	Monoalkylamines	1.56467	0.860058	0.0751722	59871.3	67475.4	64382.2	60649.6	75424.3	80064	47983.3	56849.6	56132.2	61254.4	55311.4	73258.5	46044.7	44176	42241.2
Neg_1094	Negative	9.511	280.102	[M+Hac-H]-	1-Methyladenosine	C11H15N5O4	Purine nucleosides	0.0193213	1.11447	0.890879	6445.51	1524.37	43447.4	4639.13	8369.56	1513.87	37695.9	1995.89	9005.46	1014.38	1715.99	22060.2	2168.33	5676.5	5889.17
Pos_0230	Positive	8.713	137.071	[M]+	1-Methylnicotinamide	C7H9N2O	Nicotinamides	1.04356	2.00103	0.276328	49840.2	125.59	838.169	60941.8	4643.36	521.47	49239.9	479.447	1346.56	56374.3	53727.8	72773.8	505.848	222.953	674.414
Pos_1944	Positive	1.135	359.312	[M+H]+	1-Monostearin	C21H42O4	1-monoacylglycerols	0.0278629	1.03916	0.900939	11605	13210.6	22437	19256.9	11138.8	25805.9	40539.2	14740.3	17200.9	12459.4	9126.59	13439.3	39281.5	38295.1	36970.8
Pos_0662	Positive	1.117	209.152	[M-H2O+H]+	2-(6-Hydroxy-6-Methyloctyl)-2H-Furan-5-One	C13H22O3	Butenolides	0.381323	1.23122	0.647353	19426.7	16306.7	15875.9	39769.2	14407	26323.9	76081.1	23711.4	23350.3	12965.1	16530.9	10017.2	47566.1	46045.7	35452.1
Pos_1111	Positive	13.805	275.053	[M+H]+	2,3,6,8-Tetrahydroxy-1-Methylxanthen-9-One	C14H10O6	Xanthones	1.22659	0.671442	0.124033	25178	26890.8	38845.2	48305.8	50189.1	33447.6	11057.3	36792.9	10956	35578	41198.5	14052.7	26884.8	28002.1	27159.1
Pos_1850	Positive	6.421	348.309	[M+H]+	2,3-Dihydroxypropyl Hexadecanoate	C19H38O4	1-monoacylglycerols	0.290977	1.09857	0.681893	53340.7	33498.8	114052	83796.4	50302.1	76869.8	100428	56546.1	115738	57079.6	51249.3	71414	107594	102848	108367
Neg_0844	Negative	13.643	239.078	[M+Hac-H]-	2',4'-Dihydroxychalcone	C15H12O3		1.50369	0.768038	0.0785648	74899.7	70617	101772	107709	123279	127197	61033.4	57124.4	78273.6	81528.4	82732.8	104334	77064.6	90206	79400.3
Pos_1494	Positive	1.131	313.272	[M+H-H2O]+	2,4-Dihydroxyheptadecyl Acetate	C19H38O4	Long-chain fatty alcohols	0.758819	1.4389	0.346139	16389.4	11650.7	27608.3	21239.9	11625.1	22626.5	64496.8	22217.7	26509.8	15817.4	14546.8	16330.4	36813.7	41791.9	41351.1
Neg_0724	Negative	0.989	219.175	[M-H]-	2,6-Di-Tert-Butyl-4-Methylphenol	C15H24O	Phenylpropanes	1.30521	0.827884	0.174011	215366	331942	179913	187564	248343	296462	199249	191500	189638	162891	198833	266260	141756	173077	175759
Pos_5427	Positive	14.394	689.204	[M+Na]+	2-Acetylacteoside	C31H38O16	Coumaric acids and derivatives	0.716739	4.76107	0.377377	78.0353	455.036	456.831	130.313	20.916	229.723	5720.14	291.623	210.692	122.075	118.92	63.2713	87.3476	108.543	120.048
Neg_0674	Negative	1.08	213.966	[M-H]-	2-Benzothiazolesulfonic Acid	C7H5NO3S2	Benzothiazoles	0.234662	1.05301	0.880542	15314.2	11804.5	12404.1	7921.92	30327.2	20631.4	16597	37645	21498.1	8222.6	11527.9	8128.75	19452.6	21345.8	18199.4
Neg_1250	Negative	12.479	305.024	[M-H]-	2-Chloro-6-O-Methylnorlichexanthone	C15H11ClO5		0.466381	1.27731	0.579831	1.02814e+07	154847	1.14605e+07	9.88061e+06	2.63998e+06	356.07	1.26747e+07	2.26312e+06	7.97506e+06	7.47513e+06	2.7649e+06	1.0809e+07	4.40527e+06	7.04127e+06	6.55832e+06
Pos_1987	Positive	8.556	363.291	[M+H]+	2-Methoxy-4-Pentadecylbenzoic Acid	C23H38O3	O-methoxybenzoic acids and derivatives	0.336179	0.895222	0.761499	72497.8	24313.5	99191.4	71715.4	45720.4	24329.9	113294	59982.3	39933.2	16021.8	52524	20622.2	90872.2	90689.1	92121.5
Pos_0685	Positive	0.966	214.122	[M+H]+	2-Octyl-3(2H)-Isothiazolone	C11H19NOS	Thiazoles	0.737093	2.04213	0.443656	610.094	884.589	631.046	667.852	278.183	1613.8	644.104	642.558	492.552	842.897	6601.1	345.311	13114.6	12356.3	12659.7
Neg_1104	Negative	5.662	281.088	[M-H]-	2'-O-Methylinosine	C11H14N4O5	Purine nucleosides	1.08713	0.755145	0.304533	75209.8	48628.8	63055.3	34644.7	18928	38920.7	49516.3	44649.9	52260.1	27259.5	12648.3	24643.6	41604.3	45451.1	41775.6
Neg_0197	Negative	8.721	130.052	[M-H]-	2-Propanamidoacetic Acid	C5H9NO3	N-acyl-alpha amino acids	0.970306	1.9232	0.297486	347.612	234.798	17170.9	26656.5	279.229	453.702	9106.73	430.02	16878.8	11912.9	17081.7	31408.3	554.801	581.829	371.855
Neg_0962	Negative	8.899	258.057	[M-H]-	2-Thiocytidine	C9H13N3O4S	Pyrimidine nucleosides	0.608751	1.06702	0.645267	193317	123461	115881	157510	216491	142723	150920	216955	139710	120130	200334	184960	98019.4	116625	131128
Neg_0096	Negative	10.241	89.0247	[M-H]-	3-Hydroxypropanoic Acid	C3H6O3	Beta hydroxy acids and derivatives	1.20388	0.606702	0.20957	12411.7	70925.5	53987.4	61308.8	11125.2	32617.2	6721.33	14754.1	15899.3	32939.8	41131.7	35603.5	23856.5	15915.7	27783.7
Neg_1395	Negative	13.712	328.986	[M-H]-	4',5,7-Trihydroxy-3,6-Dimethoxyflavone	C17H14O7	6-O-methylated flavonoids	1.53386	0.937907	0.0777924	364288	331842	353659	357976	370457	382193	334868	312740	322344	329272	372328	354716	305644	311793	320905
Pos_2994	Positive	8.748	461.205	[M+H]+	4-Methylabyssinone V	C26H30O5	3'-prenylated flavanones	0.867396	0.481584	0.255738	2274.17	3243.49	88.0755	2781.09	6684.77	31.0125	113.27	1007.33	64.6123	1928	1602.29	2557.66	31.6755	114.41	269.375
Neg_0975	Negative	8.545	261.055	[M-H]-	4-Thiouridine	C9H12N2O5S	Pyrimidine nucleosides	0.356741	0.83846	0.825729	1627.59	2479.94	31399.4	2099.12	2122.98	2807.21	8207.28	2301.35	10585.2	5443.95	1721.21	7405.96	2305.59	2768.33	3429.65
Pos_2481	Positive	9.283	415.302	[M+H]+	5-Nonadecylbenzene-1,3-Diol	C25H44O2	Resorcinols	1.37079	0.576887	0.169056	31417.8	10165.5	50020.1	15987.2	13666.5	16266.7	21937	16457.4	10919.5	7586.07	9597.05	12838.7	8226.99	9260.37	10557.4
Pos_1344	Positive	4.478	298.096	[M+H]+	5'-S-Methylthioadenosine	C11H15N5O3S	5'-deoxy-5'-thionucleosides	0.463192	1.331	0.669976	104918	699509	32285	81717.9	575300	625957	7799.32	449528	70093.2	573614	1.55195e+06	168322	6508.84	6443.15	9036.76
Neg_2033	Negative	1.141	426.966	[M-H]-	6:2 Fluorotelomer Sulfonic Acid	C8H5F13O3S	Organosulfonic acids	0.860438	0.935315	0.383028	19572.7	14247.2	13816.2	12598	15018.8	17355.5	14710.7	13350.4	14619.2	14773.9	15423.1	13740.6	15696.7	12338.7	16885.7
Pos_3420	Positive	9.718	496.268	[M+H]+	6-Benzoylheteratisine	C29H37NO6	Benzoic acid esters	0.709751	0.710188	0.412522	38063	72987.7	4526.69	71563.3	100728	164806	3983.65	63758.6	40579.4	54668.1	63562.7	94931.6	32436.7	31414.9	112144
Pos_0400	Positive	8.913	168.066	[M+H]+	6-Ethoxypyridine-3-Carboxylic Acid	C8H9NO3		0.647333	1.09642	0.45631	14955.4	13572.8	15911.7	14772	11765.3	10605.1	14158.8	13262.4	17078.3	10522.6	13529.8	20896.7	10065.1	10707.6	9396.9
Neg_2779	Negative	4.193	517.136	[M-H]-	6'-Malonyl-3-Glu Medicarpin	C25H26O12	Pterocarpans	0.784449	7.3069	0.348821	520.911	319.435	621.368	940.422	464.336	257.289	20489.4	905.513	454.159	623.937	258.703	93.2984	214.05	299.226	1564.52
Pos_3325	Positive	4.317	489.135	[M+H]+	6''-O-Acetylglycitin	C24H24O11	Isoflavonoid O-glycosides	0.789321	89.0999	0.343272	122.627	27.3021	81.3005	70.586	60.6565	24.1209	34270	40.5306	73.04	9.68847	14.6042	37.5338	514.487	446.884	271.327
Neg_1018	Negative	10.339	269.087	[M-H]-	7,3',4'-Trihydroxyflavone	C15H10O5	Flavones	1.4929	0.356912	0.0577627	72407.6	86268.4	9655.4	91377.3	91664.6	1285.3	5448.49	18076.7	32385.8	32605.6	17061.9	20289.7	37733.2	15409.2	17914.4
Pos_0880	Positive	2.918	243.087	[M+H]+	7,8-Dimethylalloxazine (Lumichrome)	C12H10N4O2		0.568764	1.16375	0.594499	49286.9	17992.1	22424.4	24337	21352.1	27341.6	1122.14	27040.8	41693.7	46386.4	36742.1	36397.1	772.691	667.881	653.918
Pos_2337	Positive	1.142	401.34	[M+H]+	7-Oxocholesterol	C27H44O2	Cholesterols and derivatives	0.85599	0.744814	0.477148	40613.8	43629.7	117127	55721.7	29687.2	139504	128424	38696.8	57264.3	39105.6	17284.1	36726.3	160510	143030	124262
Neg_2850	Negative	13.747	526.963	[2M-H]-	8:2 Fluorotelomer Sulfonic Acid	C10H5F17O3S	PFSA	0.237421	0.970283	0.830883	24992.6	17606.2	18957.5	21570	16882.4	16157.5	22374.7	13795.2	14382.3	13384.6	23593.1	25184.1	24076.3	28270	18707.9
Pos_5077	Positive	4.27	646.364	[M+H]+	8-Deacetyl Yunaconitine	C35H51NO10	Aconitane-type diterpenoid alkaloids	0.998888	0.520637	0.243314	24723	18265.1	118.079	1788.54	24666.3	10671.8	336.931	5774.13	2920.67	2924.95	14664.7	15150.8	286.999	165.259	298.655
Pos_1343	Positive	1.358	297.244	[M+H]+	8-Hydroxy-8-(3-Octyloxiran-2-yl)Octanoic Acid	C18H34O4	Lineolic acids and derivatives	1.15746	1.23246	0.182927	60813.8	53638.7	42153.3	59083.7	34943.4	46251.2	87152.7	59414.9	58634.3	72958	42658.9	45080.3	113358	108368	97569.5
Pos_3608	Positive	8.642	509.156	[M+H]+	8-Hydroxycarapinic Acid	C26H30O8	Limonoids	0.563009	0.830028	0.515476	15008.1	21236.5	11242.7	15771.1	15061.6	6510.34	3540.17	11603.6	18128.9	6281.03	8542.42	22315.5	340.752	527.069	726.142
Neg_0980	Negative	4.443	261.137	[M-H]-	9-(2,3-Dihydroxypropoxy)-9-Oxononanoic Acid	C12H22O6		0.220538	1.0588	0.871988	3838.93	3045.1	1596.97	1371.54	6385.67	2686.61	2186.69	2601.87	1823.19	2861	3154.51	7410.25	40975.6	24440.7	14497.5
Pos_0741	Positive	1.412	221.096	[M+H]+	9-Acetylanthracene	C16H12O	NA	0.265577	0.957528	0.772688	50016.6	24566.5	67732	35457	54238.5	39971.7	35020.6	44041.9	41996.1	45699.5	47227.9	46444.4	1075.05	453.729	1945.16
Pos_2150	Positive	9.276	379.135	[M+H]+	9-Methoxycamptothecin	C21H18N2O5	Camptothecins	1.12692	0.626228	0.188271	615.161	1431.54	2179.63	1790.71	1943.1	546.74	901.361	1435.38	653.615	191.832	1750.42	394.641	23170.2	31376.7	45087.2
Neg_0919	Negative	1.359	253.218	[M-H]-	9-Trans-Palmitelaidic Acid	C16H30O2	Long-chain fatty acids	0.63379	1.08246	0.50487	275225	312842	292195	369090	233861	252745	363042	402400	351088	286810	227098	248664	330860	343405	333634
Pos_1613	Positive	3.326	327.2	[M+H]+	Acitretin	C21H26O3	Retinoids	0.121716	1.15677	0.797589	5269.92	1655.42	9320.52	5437.29	4196.81	15978.4	25157.5	6776.52	1752.96	2721.49	9062.95	2949.09	70510.7	167837	111380
Pos_3477	Positive	7.71	500.279	[M+H]+	Aconine	C25H41NO9	Aconitane-type diterpenoid alkaloids	0.631539	1.41261	0.445605	7523.82	1284.11	10961	8861.25	2915.7	25796.7	7562.22	4572.05	16515.5	22607.1	6321.54	23424.3	20370.2	22239.6	19795.2
Neg_1722	Negative	3.541	384.257	[M-H2O-H]-	Actinonin	C19H35N3O5	N-acyl-alpha amino acids and derivatives	1.38218	2.54419	0.113769	3582.53	1639.04	4802.53	3675.9	4714.48	12514.1	3853.1	1477.88	20246.1	19136.7	6424.81	27549.8	5416.51	5927.81	4351
Neg_0216	Negative	4.642	134.048	[M-H]-	Adenine	C5H5N5	6-aminopurines	0.830445	0.896351	0.323956	62782.9	79092.5	60299.8	76276.3	87205.3	86662.8	45889.8	61971.3	60981.9	73633.3	75763.5	87197.5	74555.5	68289.1	63114.8
Pos_1043	Positive	6.554	268.103	[M+H]+	Adenosine	C10H13N5O4	Purine nucleosides	1.50262	3.25734	0.0888958	17958.2	2668.33	186.798	1220.59	1915.91	13763.8	2112.78	20930.6	7328.35	18187.2	24053.1	50234.2	183.334	229.798	220.575
Pos_1844	Positive	14.193	348.069	[M+H]+	Adenosine 3'-Monophosphate	C10H14N5O7P	Ribonucleoside 3'-phosphates	1.00032	0.849982	0.243957	807790	835730	696188	912307	1.03172e+06	1.11476e+06	438361	626119	766176	825911	847170	1.08488e+06	467684	589683	643902
Neg_1502	Negative	14.186	346.057	[M-H]-	Adenosine-3-Monophosphate	C10H14N5O7P	Ribonucleoside 3'-phosphates	0.902219	0.881921	0.293127	991456	959526	874717	1.11267e+06	1.24166e+06	1.35441e+06	651794	846146	975609	984107	989113	1.31609e+06	579545	738552	843795
Pos_2966	Positive	5.121	458.311	[M+NH4]+	Agelasine	C26H40ClN5	Colensane and clerodane diterpenoids	0.224486	0.931207	0.860864	36.484	67.3453	18.3894	53.211	60.6565	169.995	112.31	55.3589	24.3467	71.6946	87.6252	26.8099	36175.4	68449.5	99551.7
Pos_0617	Positive	1.506	203.138	[M+H]+	Ala-Ile	C9H18N2O3	Dipeptides	0.664031	0.37281	0.512925	8662.93	193074	636.854	540.797	12612.4	1641.37	957.997	963.838	581.511	1825.31	70646.8	5987.18	1454.19	339.319	411.871
Pos_0620	Positive	3.05	203.139	[M+H]+	Ala-Leu	C9H18N2O3	Peptides	0.530189	1.23002	0.487037	204532	122030	341231	161061	168034	167853	493524	251413	203490	136934	161701	185590	312282	307155	284083
Pos_0624	Positive	1.796	203.14	[M+H]+	Alanylleucine	C9H18N2O3	Dipeptides	0.87902	0.600378	0.336515	345190	47225.4	213742	206206	20192.4	27314	5434.09	118638	121631	80952.9	91515.2	98074.8	765.012	1114.76	2408.76
Neg_0509	Negative	9.922	187.108	[M-H]-	Ala-Val	C8H16N2O3	Dipeptides	0.766428	1.29356	0.432983	64815.9	10643.3	53115.3	39164.4	69012.5	7653.21	68211.7	11197.3	65490.7	47011.3	45452.5	78788.9	52785.8	59525.5	66386.4
Pos_1423	Positive	3.693	305.158	[M+Na]+	Aleuretic Acid	C16H32O5	Long-chain fatty acids	0.887971	0.736203	0.305879	9787.85	3729.47	3828.86	11021.2	8328.77	11479.2	10271.1	9614.65	3033.97	3119.69	6082.65	3344.8	1219.03	11263	66712.3
Pos_0799	Positive	0.937	232.169	[M+NH4]+	Alpha-Pyrrolidinovalerophenone	C15H21NO	Alkyl-phenylketones	0.960624	0.891025	0.319675	7806.57	10857.2	7737.09	9037.18	10944.3	10152.6	11321.3	8152.58	7682.31	6057.23	7224.91	9935.74	8500.56	7636.14	6396.69
Pos_1913	Positive	1.029	356.278	[M+Na]+	Aphidicolin	C20H34O4	Aphidicolane and stemodane diterpenoids	1.01474	0.901994	0.337258	2848.79	5051.81	3726.27	3030.85	3161.46	3768.6	2929.66	3456.96	3082.66	3216.57	3058.54	3727.64	88673.2	90364.4	95718
Neg_1037	Negative	2.878	271.087	[M-H]-	Arbutin	C12H16O7	Phenolic glycosides	0.69318	0.073106	0.361157	203.702	141.971	36.7788	65.1563	20911.9	118.307	262.057	575.337	230.357	198.614	65.7189	238.072	160.297	263.045	237.167
Pos_4601	Positive	9.098	595.286	[M+Na]+	Arenobufagin 3-Hemisuberate	C32H44O9	Bufanolides and derivatives	0.746668	1.16621	0.477454	22909.9	13448.1	12308.3	19384	26144	22358.9	21286.1	17994.6	33431.7	34021	11200.4	17991.6	4979.77	23684.8	25369.1
Pos_5528	Positive	3.668	705.392	[M+H]+	Atazanavir Sulfate	C38H54N6O11S	Valine and derivatives	0.682726	0.719697	0.58303	8635.57	215.687	21985	4941.02	3468.93	8830.53	17903.4	3735.74	4509.75	1701.29	2341.89	4408.62	1746.95	13637.3	1462.04
Pos_0812	Positive	3.214	233.149	[M+H]+	Atractylenolide II	C15H20O2	Eudesmanolides, secoeudesmanolides, and derivatives	0.387195	0.84368	0.607911	91395.5	70585.1	23819.1	32741	69871.1	31963.6	1731.69	47497.9	29318.1	46972.6	77418	67356.1	1320.77	1025.78	848.142
Neg_1195	Negative	1.355	297.153	[M-H]-	Aurapten	C19H22O3	Terpene lactones	0.705981	1.15528	0.450433	155803	106113	73967.9	111867	44057.6	91827	107188	150745	141944	90450.5	103946	79986.7	117290	134506	129658
Pos_3048	Positive	4.038	466.174	[M+H]+	Bacampicillin Hydrochloride	C21H28ClN3O7S		1.431	1.88837	0.10888	3598.74	1668.16	50152.7	59209.7	53513.7	74033.8	83006.8	80111.2	73094.4	5610.59	87760.9	127736	79386.5	72831.3	73256.4
Neg_1029	Negative	1.513	269.214	[M-H]-	Baicalein	C15H10O5	Flavones	0.887909	1.19276	0.372885	22808.6	31345.6	13469.7	19654.4	20512.4	11618.2	24779.3	34521.2	24131.3	27419.3	15992.7	15583	15315.6	18870.8	17234.2
Neg_1446	Negative	1.076	337.204	[M-H2O-H]-	Bavachinin A	C21H22O4	6-prenylated flavanones	1.71357	0.414716	0.0600009	307768	416595	124172	135495	62528.5	154562	68132	75960.3	78454.4	89578.6	121967	64031.6	113848	115738	111862
Pos_1334	Positive	13.803	297.034	[M+Na]+	Bellidifolin	C14H10O6	Xanthones	1.29423	0.666383	0.106933	18099.1	19659.4	30768.4	34526.3	36656.4	23200.8	8725.64	26212.4	8410.84	26053.3	28464.6	10693.9	17336.1	17747.3	17856.8
Pos_0390	Positive	0.988	166.085	[M+H]+	Benzocaine	C9H11NO2	Benzoic acid esters	0.919282	0.86348	0.282343	19623.3	18852.1	13464.9	20808.7	25196.5	28155.9	15941.3	18130	15646.5	14637.3	21319	23212	14933.6	12242.9	10349.5
Neg_0175	Negative	4.148	121.029	[M-H]-	Benzoic Acid	C7H6O2	Benzoic acids	1.32909	0.902439	0.126502	444679	524824	476374	468196	545348	500556	411481	424348	355266	483509	522881	473717	509532	426882	450039
Neg_1273	Negative	1.144	307.161	[M-H]-	Bestatin	C16H24N2O4	Hybrid peptides	0.650236	0.362685	0.391325	2076.55	1839.25	1157.56	430.031	24559.6	2520.06	2315.32	3971.01	1375.59	1354.45	997.259	1803.77	3069.65	2467.15	2154.03
Pos_0791	Positive	9.413	231.084	[M+Na]+	Beta-Asarone	C12H16O3	Anisoles	0.465271	0.785308	0.534006	10555	32526	150.019	26483.9	24143.4	19952.6	6977.63	27244.5	6376.96	5439.1	25991.3	17347.1	94425.7	247894	351853
Pos_0127	Positive	9.782	118.087	[M+H]+	Betaine	C5H11NO2	Alpha amino acids	1.23372	0.256005	0.197697	29246	341034	5377.45	36800.3	171790	711911	17610.6	218169	13941.3	17670.8	31849.7	32581.5	605219	584429	613426
Pos_5241	Positive	14.009	664.112	[M+H]+	Beta-Nicotinamide Adenine Dinucleotide	C21H27N7O14P2	(5'->5')-dinucleotides	0.79075	1.15535	0.471479	137967	107715	148815	105480	208338	160667	73439.4	202103	109413	216764	230598	171661	93459.1	109172	119744
Neg_4144	Negative	14.596	742.063	[M-H]-	Beta-Nicotinamide Adenine Dinucleotide Phosphate	C21H28N7O17P3	(5'->5')-dinucleotides	0.568637	0.608592	0.550961	23103.5	17735.5	2372.23	417	2112.52	6295.55	529.874	24731.6	424.194	3610.89	1026.47	1345.86	25.9163	173.082	495.807
Pos_1482	Positive	2.912	312.239	[M+H]+	Biperiden Hydrochloride	C21H30ClNO		1.2463	1.32958	0.173555	2468.75	1260.45	899.144	699.344	1772.64	1534.55	2514.98	1944.48	2058.23	1583.1	2189.59	1190.36	4801.24	7350.6	17911.5
Neg_1371	Negative	4.591	326.138	[M-H]-	Boldine	C19H21NO4	Alkaloids	1.73926	2.80528	0.053812	1147.22	432.284	3369.13	11842.2	20648.3	12979.3	7004.51	8322.61	27728.1	37563.2	17988.2	42831.5	4971.14	14608.3	14616.5
Pos_3524	Positive	3.591	503.328	[M+Na]+	Brassinolide	C28H48O6	Brassinolides and derivatives	0.837571	0.510729	0.427641	2735.29	2139.58	97699.9	37525.7	3295.32	21596.2	19434.5	23464.3	35812.1	1582.13	2597.46	1375.88	6949.42	8424.3	8899.14
Neg_1147	Negative	3.84	285.125	[M-H]-	Brazilin	C16H14O5	1-benzopyrans	0.288146	0.985614	0.805796	25997.9	21005.4	22679.9	18526.1	24984.2	23822.2	23208.9	19734.5	22747.3	22044.2	22611.5	24698.3	24650.3	21556	23157.5
Pos_2986	Positive	1.181	460.266	[M+Na]+	Bullatine B	C24H39NO6	Aconitane-type diterpenoid alkaloids	0.542399	0.947001	0.601117	29526.7	29292.5	33653.6	38531.3	37325.7	47644.5	44439.3	32096.3	34079.7	32233.5	29650.7	32028.1	31399.1	29813.1	27708.6
Pos_0802	Positive	8.649	233.053	[M+H]+	Butyl Paraben	C11H14O3	p-Hydroxybenzoic acid alkyl esters	0.969425	0.0178737	0.341759	24.3227	31.8525	35.8109	39.0938	88.8932	16219.6	8.63925	13.8397	17.7918	51.3489	131.438	70.7781	15603.6	20428.6	10277.3
Pos_0040	Positive	2.963	74.0958	[M+H]+	Butylamine	C4H11N	Monoalkylamines	0.209439	0.921751	0.724664	454417	401691	728236	872999	587080	542955	258606	813638	344719	572741	908236	408728	334606	282090	316938
Pos_2068	Positive	4.073	372.29	[M+H]+	Buxtamine	C24H37NO2	Triterpenoids	0.701806	2.19151	0.368411	1603.27	2469.93	61593.8	17523.8	2081.15	55367.7	170753	9087.75	92494.9	16509.1	3846.12	15521.8	246896	208876	207495
Neg_1279	Negative	1.097	309.174	[M-H]-	C12-AE1S	C14H30O5S	Sulfuric acid monoesters	1.43031	0.394432	0.126896	382243	792821	126284	215360	84256.1	185067	84729.9	126021	117852	120557	170064	85243.6	150463	154318	156123
Neg_1003	Negative	1.127	265.147	[M-H]-	C12-AS	C12H26O4S	Sulfuric acid monoesters	0.202515	0.943755	0.723763	3.65967e+06	3.11787e+06	2.41687e+06	2.32254e+06	5.13773e+06	2.62791e+06	3.33294e+06	2.88256e+06	2.72489e+06	3.46691e+06	3.70176e+06	2.08898e+06	2.62232e+06	3.00218e+06	2.87394e+06
Pos_1248	Positive	2.888	288.289	[M+H]+	C17-Sphinganine	C17H37NO2	1,2-aminoalcohols	0.908585	1.59254	0.279108	1.17535e+06	1.01056e+06	3.42634e+06	2.38978e+06	1.73172e+06	2.98662e+06	8.18263e+06	3.18583e+06	2.18296e+06	1.5023e+06	3.61991e+06	1.58406e+06	4.24283e+06	4.07788e+06	3.88627e+06
Pos_1745	Positive	1.308	339.184	[M+H]+	Cafestol	C20H28O3	Naphthofurans	0.0893979	1.06994	0.821291	5883.05	6101.12	8027.45	5910.76	7251.59	17461.2	15592.9	11122.2	7258.12	3812.41	5573.59	10817.2	13331.6	10780.9	10575.9
Neg_0231	Negative	3.166	135.045	[M-H]-	Caffeic Acid	C9H8O4	Hydroxycinnamic acids	0.556869	0.937131	0.514979	54641.9	39185.9	45004.6	65679.7	51234.9	65394	53131.4	42627.3	49516.5	46203.3	59671.8	49800.9	47039.1	51759.3	50638.6
Pos_2046	Positive	0.938	371.1	[M+H-H2O]+	Camptothecin	C20H16N2O4	Camptothecins	0.652308	1.21055	0.472238	14359.5	11658.9	7439.96	10381.6	5907.74	19312.8	4408.9	18138.9	13319.5	15473.4	9939.21	22320.8	54875.4	41407.6	44814.9
Neg_1836	Negative	3.609	401.25	[M-H]-	Caperatic Acid	C21H38O7		1.1319	0.799829	0.314109	6535.71	11802.7	7740.97	5308.07	3581.87	11161.1	7586.22	5749.42	7778.76	3835.66	5743.63	6202.73	11117.1	9141.07	6088.27
Pos_4984	Positive	13.597	632.966	[M+2H]2+	Capsaicin	C18H27NO3	Methoxyphenols	1.23277	0.82677	0.171768	22789.3	41054.2	42254	47876.8	42475.3	43910.3	35628.3	42057.9	36712	23374.4	24440.1	36509.7	39198	26507	38967.7
Pos_0843	Positive	1.339	237.121	[M+H]+	Carbetamide	C12H16N2O3	Phenylcarbamic acid esters	0.304687	1.11506	0.649639	127979	67254.3	208915	101256	108813	97366.8	236286	114774	131936	100018	97471.6	112975	147537	146851	138785
Pos_3990	Positive	9.452	538.309	[M+H]+	Carmaphycin B Enone Analogue	C25H45N3O6S	Dipeptides	0.0266445	0.978499	0.957334	59847	15382	8164.89	69994.1	89330.4	81567.6	39441	13936.6	72315.3	80445.3	6992.29	104183	42361.7	44298.2	26234.8
Neg_0627	Negative	0.966	205.16	[M-H]-	Carylophyllene Oxide	C14H22O	Epoxides	0.551618	0.892893	0.531393	55921.9	82206.8	47035.2	69304.6	70639.8	109354	27265.5	73981.2	64806.2	63647.4	79012.9	79214.6	61572.4	53372.8	49349.3
Pos_1664	Positive	1.134	331.283	[M+H]+	Ceratodictyol	C19H38O4		0.651939	1.32295	0.406583	24146.3	18444.4	38823.9	30638.7	19233.4	35696.6	84053.2	31783.9	36225.1	22335.8	19516.4	26996.5	52839.6	53823.6	56688.8
Neg_1347	Negative	12.538	320.998	[M-H]-	Chloramphenicol	C11H12Cl2N2O5	Nitrobenzenes	1.43275	0.387471	0.146799	28303.5	205959	42415.6	31698.5	30650.4	169759	35038.9	35414.9	37057.5	27287.6	29202.2	33139.1	27407	30607.1	27122
Pos_2173	Positive	1.048	383.328	[M+H]+	Cholest-4,6-Dien-3-One	C27H42O	Cholesterols and derivatives	0.116901	1.00703	0.978795	36986.7	28939.4	66648	55679.3	35655.6	83638.5	99274.6	43275.8	53939.1	37066.1	32052.1	44102.2	99334.4	94548.7	98980.8
Pos_2036	Positive	1.007	369.349	[M+H-H2O]-	Cholesterol	C27H46O	Cholesterols and derivatives	0.144346	1.14237	0.777117	2853.86	11862.8	4738.66	3472.83	3200.16	2624.58	14649.3	4612.58	3393.55	3275.67	3728.25	3187.16	34907.4	34069.8	30135.9
Pos_6495	Positive	1.364	834.607	[M+H-2H2O]+	Cholic Acid	C24H40O5		0.298903	0.981388	0.899349	30925.3	26844.4	24319.5	23249.9	15965.2	32559.7	38105.8	21913.2	19169.3	21977.3	26229.2	23605.6	36775.3	34233.1	32910.6
Pos_0955	Positive	9.294	253.126	[M+H]+	Cimetidine	C10H16N6S		0.63258	1.12446	0.53181	10356.4	5585.11	5259.37	8944.87	8741.86	7518.82	12856.2	10074.3	7233.77	3755.25	9148.49	9114.28	58993.2	55135.9	67925.5
Pos_1285	Positive	9.876	292.102	[M+H]+	Circumdatin F	C17H13N3O2	Pyrimidodiazepines	0.874859	0.585534	0.362777	4274.71	14914.3	70.654	7445.19	10172.5	34073.6	1783.52	11341.7	3019.92	7432.99	8294.15	9671.93	22818.8	21182.5	21856.5
Neg_0256	Negative	12.361	141.017	[M-H]-	Cis,Cis-Muconic Acid	C6H6O4	Medium-chain fatty acids	0.205238	1.45522	0.710847	692507	114652	1.27032e+07	117013	77677	159854	1.01955e+07	78980.3	2.06883e+06	7.60663e+06	71833.9	154726	10841.7	93019.3	33466
Neg_0531	Negative	14.596	191.021	[M-H]-	Citrate	C6H8O7	Tricarboxylic acids and derivatives	0.760357	0.841072	0.474026	982780	1.24505e+06	1.17911e+06	289496	1.12468e+06	1.13858e+06	1.11381e+06	1.06333e+06	1.13505e+06	349073	1.0014e+06	349876	279527	1.112e+06	228905
Neg_1142	Negative	4.779	284.054	[M-H]-	Cladribine	C10H12ClN5O3	Purine 2'-deoxyribonucleosides	0.825849	0.853355	0.320653	75133.8	64919	81981.8	102379	118789	117432	51195.2	65777.2	65140.5	89753.9	94628	111925	71895.7	72758.9	76039.9
Pos_3410	Positive	9.374	495.238	[M+Na]+	Clocortolone Pivalate	C27H36ClFO5	Gluco/mineralocorticoids, progestogins and derivatives	1.12634	1.14849	0.318427	2549.83	2125.93	1333.71	2660.55	3671.81	2619.99	2619.61	3371.95	3074.24	2246.76	3111.74	2759.27	6683.53	17869.5	26653.5
Pos_1581	Positive	14.111	322.069	[M+H-H2O]+	Clopidogrel	C16H16ClNO2S		0.331	0.938839	0.629264	6380.65	9917.05	9661.21	10989.7	12489	8436.56	7306.88	10865.2	7563.39	6913.69	10352.3	11333.1	3369.12	5339.14	5668.59
Pos_2004	Positive	8.585	365.303	[M+H]+	Colladine	C24H30O4	Coumarins and derivatives	0.83841	0.764643	0.435466	26370.9	14397.3	45313.4	27947.7	16033.2	17090.2	43233.7	21653.2	16058.5	7425.24	13606.9	10541.6	19442	36001	35612.2
Pos_0923	Positive	4.697	247.093	[M+H]+	Columbianetin	C14H14O4	Angular furanocoumarins	0.579832	0.915623	0.512237	30205.7	16065.5	28079.6	29659.1	31054.1	35991.8	31950.8	29261.1	22162	30252.2	25678.4	17318.1	8561.03	27688.2	29915.3
Neg_1822	Negative	13.662	398.12	[M-H]-	Coralyne Chloride	C22H22ClNO4	Isoquinolines and derivatives	0.0705353	1.00281	0.965395	50614.5	58008	44873	62592.4	46776.7	57244.6	47970.9	53651.7	55349.4	53891.1	49705.4	60441.2	48334.9	48486.4	54671.5
Pos_2385	Positive	9.322	407.188	[M+Na]+	Corynoxine	C22H28N2O4	Indolizidines	0.24022	0.827992	0.637561	2432.27	4135.36	76.4612	4452.35	6692.09	2186.96	2142.53	5284.8	1872.82	1451.33	4694.21	1093.84	26502.8	73825.8	118430
Pos_2691	Positive	5.162	433.111	[M+H]+	Cosmosiin	C21H20O10	Flavonoid-7-O-glycosides	0.793347	2818.16	0.340935	9.12101	10.0108	6.77504	13.0313	6.27481	10.3375	156515	4.94276	10.3005	9.68847	4.17263	5.36197	15.3578	8.80078	5.85598
Neg_1889	Negative	1.126	409.161	[M-H2O-H]-	Cratoxyarborenone E	C24H26O6	4-prenylated xanthones	0.133339	1.01205	0.927584	17215.4	20683.2	22555.1	19606.6	27954.3	18092.9	25150.8	18053.9	12924.3	25054.4	27029.3	19414.6	20468.1	21019.2	24325.8
Pos_5082	Positive	3.296	647.35	[M+H]+	Criophylline	C40H46N4O4	Aspidospermatan-type alkaloids	0.467389	2.55672	0.524692	1478.62	908.251	22933.5	1404.12	614.932	3754.81	71760.5	2309.26	1780.12	990.161	772.98	1886.34	20120.7	12615.4	13157.4
Pos_1570	Positive	9.224	319.136	[M+Na]+	Cryptotanshinone	C19H20O3	Tanshinones, isotanshinones, and derivatives	0.493848	0.830845	0.482908	6419.16	9792.37	2332.55	9824.48	10385.9	6653.91	5548.32	10362	3831.79	3994.55	9788.99	4201.64	59099.8	157230	239885
Pos_4433	Positive	9.05	579.29	[M+H-H2O]+	Cucurbitacin E	C32H44O8	Cucurbitacins	0.652229	0.82725	0.449281	18810.6	28083.9	30217.6	44460.5	41030	51866.8	11126.4	25145.8	53587	29866.6	19702.1	37991.7	33063.5	31990.8	33609.4
Pos_1158	Positive	5.317	281.094	[M+H]+	Culpin	C16H18O2	Prenylated hydroquinones	0.339606	0.917077	0.805116	116053	24476.4	279919	80443	106399	119227	163330	56666.7	121177	120863	150117	54119.5	106474	113331	115320
Pos_5318	Positive	1.357	672.34	[M+NH4]+	Cycloaspeptide H	C37H45N5O7	Oligopeptides	1.58316	1.49106	0.0577315	20374.3	10563.2	20851.6	19435	21787.2	33596.9	43823.1	30609.5	23099.4	21054	29093.7	41100.6	37346.4	31740.5	33666
Neg_1169	Negative	5.052	293.096	[M-H]-	Cyclopenin	C17H14N2O3	1,4-benzodiazepines	1.12934	1.44795	0.226484	79557.5	18144.1	53669	42401.5	72826.5	57472	80851.8	30116.2	85066.4	150337	61021.6	61843.9	50612.7	54104.2	29817.7
Pos_2882	Positive	9.346	451.216	[M+Na]+	Cycloveratrylene	C27H30O6	Anisoles	0.00902731	0.93494	0.834088	1556.65	2909.5	48.3931	2857.1	4477.08	2021.56	1485.95	3533.08	1894.36	1461.02	2855.12	1738.35	11699.8	36453.8	57165.1
Neg_0863	Negative	8.639	242.079	[M-H]-	Cytidine	C9H13N3O5	Pyrimidine nucleosides	1.0066	0.844838	0.293535	577018	464999	471335	578299	517951	791189	385416	419231	603997	381852	352661	729960	403182	407803	469899
Pos_3324	Positive	14.015	489.112	[M+H]+	Cytidine 5'-Diphosphocholine	C14H26N4O11P2	Pyrimidine ribonucleoside diphosphates	0.361407	0.900342	0.669304	17876.2	13926.8	18853	26391.6	28123.7	39908.5	8379.11	14392.3	22892.4	23869.5	24825.1	36263	18271	18651.8	17137.5
Pos_0108	Positive	8.649	112.05	[M+H]+	Cytosine	C4H5N3O	Pyrimidones	1.39939	0.785169	0.123592	184025	137606	188642	124879	149866	135201	59428.4	114280	159039	123632	98773.5	167375	48146.8	47760.8	86538.7
Neg_0214	Negative	14.459	133.015	[M-H]-	D-(+)-Malic Acid	C4H6O5	Beta hydroxy acids and derivatives	0.688921	1.079	0.533797	475292	433096	494262	451306	537391	519871	263785	630423	552568	650838	488440	555160	994555	833500	702779
Pos_0967	Positive	1.455	255.064	[M+H]+	Daidzein	C15H10O4	Isoflavones	0.792802	366.741	0.341217	29.3899	111.939	89.0434	41.2656	49.1527	40.2014	132167	89.9582	26.2195	48.4423	41.7263	17.1583	10.5585	38.1367	95.6477
Pos_3584	Positive	5.353	507.292	[M+Na]+	Darutoside	C26H44O8	Diterpene glycosides	1.63875	1.7323	0.0641858	102.358	86.4568	49.361	159.633	79.481	106.821	192.943	89.9582	307.143	137.576	151.258	132.977	1847.74	10335	18038.4
Pos_3838	Positive	14.061	528.189	[M+H-H2O]+	Daunorubicin Hydrochloride	C27H29NO10		0.946989	0.880932	0.252712	19787.5	20275.5	18280	23796.2	25633.7	25748.5	13212.3	20149.6	18846.2	18274.4	20724.4	26416.3	17956.2	15934.3	16671
Pos_4898	Positive	8.571	623.315	[M+NH4]+	Dehydroxynocardamine	C27H48N6O8	Macrolactams	0.444081	0.846929	0.707195	312492	180984	345455	254049	41451.4	56925.2	401187	183250	114235	24086.5	251154	35082.3	305347	316081	315147
Pos_3235	Positive	3.708	481.262	[M+Na]+	Demethylzeylasteral	C29H36O6	Phenanthrenes and derivatives	1.08839	0.52917	0.213323	54835.5	4581.3	14876	7831.79	35195.4	37684.8	326.372	8278.13	10394.2	18707.5	31103.8	13214	433.859	631.7	550.462
Pos_1811	Positive	4.06	344.262	[M+H]+	Denudatine	C22H33NO2	Napelline-type diterpenoid alkaloids	0.835262	1.44193	0.331643	20899.3	35795.8	213327	255633	105058	279849	342533	154079	330818	229400	35154.4	220984	396023	403986	376192
Neg_1776	Negative	3.86	391.284	[M-H]-	Deoxycholic Acid	C24H40O4	Dihydroxy bile acids, alcohols and derivatives	0.663004	3.92649	0.412137	4665.9	30484.7	16136.2	6929.37	6854.19	4719.65	243422	3725.85	8096.21	4709.56	8579.97	5496.02	11829.4	10256.8	14098.3
Pos_1372	Positive	7.055	300.292	[M+H]+	Derysphingosine	C18H37NO2	1,2-aminoalcohols	1.67145	0.78226	0.0590919	16785.7	15520.4	22288.9	24966.8	21597.9	29244.8	20716	15949.3	16329.1	15880.4	15892.5	17243	24430.5	22548.6	24914.3
Pos_0523	Positive	10.352	188.07	[M+H]+	Desethyl Atrazine	C6H10ClN5	1,3,5-triazine-2,4-diamines	0.73653	0.801747	0.398462	33891.6	50668.2	44420.1	78720.7	91983.6	121205	32422.1	45239.1	51341.5	56510.9	60895.4	91037.7	54120	51976.4	60042.4
Neg_3204	Negative	7.367	578.302	[M-H]-	Destruxin A	C29H47N5O7	Cyclic depsipeptides	0.639972	1.13509	0.50259	8408.55	2227.85	5776.2	8031.6	5968.39	9378.42	7207.05	5973.82	8496.05	5370.32	7690.16	10429	12390.9	13523.9	11877.9
Neg_0536	Negative	13.795	193.034	[M-H]-	D-Glucuronic Acid	C6H10O7	Glucuronic acid derivatives	0.362066	0.937584	0.710222	33122.4	25989.8	37530.8	39659.5	52467.9	64788.6	40587.2	31901.5	35979.7	35709.7	35656.2	57898.6	55827.6	53236.9	49709.5
Pos_2240	Positive	0.877	391.284	[M+H]+	Di(2-Ethylhexyl)Phthalate (DEHP)	C24H38O4	Benzoic acid esters	0.851242	0.807815	0.437178	558099	437357	1.19083e+06	972720	621766	1.48613e+06	1.25623e+06	688890	823533	553377	396197	536459	1.66365e+06	1.3896e+06	1.31264e+06
Pos_0220	Positive	9.996	136.94	[M+H]+	Diallyl Sulfide	C6H10S	Allyl sulfur compounds	1.31827	1.72745	0.219725	1.84504e+06	107657	95691.6	1.21835e+06	1.82307e+06	114.861	108912	1.40868e+06	1.29716e+06	2.09152e+06	2.06498e+06	1.82134e+06	3869.21	3098.85	5222.56
Pos_1146	Positive	0.904	279.16	[M+H]+	Dibutyl Phthalate	C16H22O4	Benzoic acid esters	0.872038	0.942304	0.393082	2.2886e+06	2.29506e+06	2.23546e+06	2.44505e+06	2.43109e+06	2.98292e+06	2.78545e+06	2.15135e+06	2.28573e+06	1.97584e+06	2.3733e+06	2.25964e+06	2.4704e+06	2.10387e+06	1.80842e+06
Pos_0744	Positive	0.905	223.095	[M+H]+	Diethyl Phthalate	C12H14O4	Benzoic acid esters	0.826401	0.939968	0.42395	77706.9	77559	75733.3	81903.6	85554	103276	97215.5	67059.4	78592	69771.5	80400.3	78574.4	81628.8	73742.7	63035.8
Pos_2770	Positive	3.137	441.203	[M+H]+	Diferuloyl Putrescine	C24H28N2O6	Ferulic acid and derivatives	0.78629	60.9689	0.344995	1055	318.525	351.334	511.477	341.977	416.946	181459	162.122	502.853	106.573	299.386	87.9364	392.584	1111.83	392.351
Pos_1626	Positive	4.483	328.256	[M+H]+	Dihydroalbocycline	C18H30O4	Macrolides and analogues	0.712611	0.0660709	0.352102	189.514	149.252	184.862	19.5469	25283.3	403.163	595.148	173.985	258.449	379.788	51.1147	274.533	1024.17	588.674	442.127
Neg_1474	Negative	4.121	342.249	[M-H]-	Dihydrocapsaicin	C18H29NO3	Methoxyphenols	1.25661	1.47494	0.184733	31614.4	78777.6	125720	269673	104713	245417	116378	133853	255416	259188	270824	226762	164726	149124	147528
Pos_4719	Positive	8.893	605.31	[M+H-H2O]+	Dilazep Dihydrochloride	C31H45ClN2O10		0.559735	1.08817	0.639381	113417	102463	114881	157965	136606	88568.4	85588.1	116490	191782	178198	77411.7	127373	96684.2	145122	145765
Pos_0048	Positive	2.93	79.0214	[M+H]+	Dimethyl Sulfoxide	C2H6OS	Sulfoxides	1.09021	0.703049	0.299351	206949	712298	362770	237073	188911	202701	316186	165646	267239	163460	215965	214822	206989	163151	331638
Pos_1505	Positive	0.916	315.173	[M+Na]+	Dipteryxin	C17H14O6	4'-O-methylisoflavones	1.14883	0.838485	0.230053	7765.02	7398.88	9550.87	10851.8	10667.2	14377.2	11383.6	8290.98	7353.63	6562.97	7349.05	9881.05	12409.1	11383.3	11727.6
Pos_0380	Positive	0.992	163.111	[M+Na]+	DL-5-Hydroxylysine	C6H14N2O3	Alpha amino acids	0.302173	0.968689	0.860786	2173.84	2709.28	2648.07	1637.59	2099.97	4310.74	2412.27	1756.66	2651.92	3557.6	2560.95	2152.3	17283.3	21193.2	23801.6
Neg_1367	Negative	1.352	325.184	[M-H]-	Dodecylbenzenesulfonic Acid	C18H30O3S	Benzenesulfonic acids and derivatives	0.117211	1.02573	0.91388	716116	513347	308636	550710	165501	427858	359740	694585	639382	379105	380610	297770	500032	541790	552615
Pos_1179	Positive	6.54	282.279	[M+H]+	Dodemorph	C18H35NO	Morpholines	0.671955	1.8769	0.400567	4456.12	282.122	23071.9	12144	4122.55	10582.2	58150.8	9812.36	18153.3	7702.33	3430.95	5339.45	55689.4	56219.4	58277.8
Neg_1204	Negative	12.532	299.004	[M+Hac-H]-	Emodic Acid	C15H8O7		1.30752	0.465718	0.17957	11260.4	48283.8	8353.62	18408.8	16431.6	73822.5	7776.28	12792.8	10551.5	16676.8	10491	23939.1	14282.8	23423.8	18383.9
Pos_3022	Positive	2.965	464.226	[M+H]+	Epiyangambin	C24H30O8	Furanoid lignans	1.18694	1.61103	0.15382	21276.3	5085.48	30033.7	20156.1	21725.5	35113.1	73625.6	29415.3	28434.1	27623.8	21538.1	34258.7	55414.9	48650.7	42400.2
Pos_4999	Positive	14.499	635.141	[M+Na]+	Eriocitrin	C27H32O15	Flavonoid-7-O-glycosides	0.849981	0.777837	0.350758	56109.4	49669	40318.3	20877.2	68285.7	79694.2	2040.78	35644.2	50831.2	48709.7	48124	59632.7	825.483	15007.3	20905.9
Pos_1742	Positive	1.1	338.34	[M+H]+	Erucamide	C22H43NO	Fatty amides	0.607048	1.42264	0.441796	234452	338507	339267	285527	143158	332983	1.05702e+06	491642	348987	216041	106623	161035	1.40735e+06	1.20951e+06	1.16635e+06
Pos_6570	Positive	9.386	849.421	[M+Na]+	Esculentoside A	C42H66O16	Triterpenoids	0.821985	0.29208	0.46127	439.835	60.9748	15907.8	76.0157	441.329	97.6321	1408.2	386.524	907.382	341.034	655.103	1274.01	26.8762	23.4687	89.7917
Pos_1330	Positive	0.905	296.187	[M+NH4]+	Esmolol	C16H25NO4	Phenol ethers	0.313919	0.979092	0.84371	30384.1	35538.3	31995.6	34390.6	31344.8	47089.7	43788.5	29398.5	31750.9	26413.7	38412.2	36573	32608.5	29804.3	25592.6
Neg_1198	Negative	4.637	297.245	[M-H]-	FA 18:1+1O	C18H34O3	Oxidized fatty acids	0.0141804	1.00461	0.993109	27432.9	196064	32472.8	61276.2	23101.8	17818.4	45052.7	103489	75153.5	86681.7	23975.9	25465.1	126356	62290.9	62239.3
Neg_0412	Negative	3.656	171.105	[M-H]-	FA 9:1+1O	C9H16O3	Oxidized fatty acids	0.182961	0.987841	0.928001	101981	111648	76075.9	96854.8	57600.7	112724	76458.3	72791	103966	74565.3	99209.5	123123	84628.3	85003.8	53125.5
Neg_4413	Negative	13.816	784.145	[M-H]-	FAD	C27H33N9O15P2	Flavin nucleotides	1.22715	0.825923	0.152202	7092.09	9991.67	6709.22	8144.54	11532.1	11725	5453.28	8200.03	7497.84	7899.98	7303.15	9232.25	6568.35	7950.03	7749.42
Pos_1740	Positive	8.215	338.053	[M+H]+	Famotidine	C8H15N7O2S3	2,4-disubstituted thiazoles	0.580526	0.803735	0.469051	43039	72846.7	68180.1	89041.5	53933.1	813.218	29646.1	72115.8	55751.1	35731.1	35883.6	34379.9	55614.5	63126	59566.1
Pos_2174	Positive	13.658	384.076	[M+Na]+	Felodipine (Plendil)	C18H19Cl2NO4	Dihydropyridinecarboxylic acids and derivatives	0.30749	0.961606	0.641511	25950.3	27779.9	20684.2	34037.6	24980	25267.2	20838.8	25435.4	25739.1	25960.2	25162	29470.5	19141.6	21734	21520.7
Neg_2241	Negative	9.821	450.92	[M-H]-	Fipronil Sulfone	C12H4Cl2F6N4O2S	Phenylpyrazoles	0.289028	0.82328	0.893741	3.04034	14.5611	2.271e+06	45.6094	13.5954	21.8236	1.85347e+06	52.3932	16161.5	13.5639	51.1147	7.50676	10.5585	39.1146	23.4239
Neg_1148	Negative	3.319	285.126	[M-H]-	Fisetin	C15H10O6	Flavonols	1.18087	1.56706	0.185404	4819.95	7937.64	10931	14098.7	6907.53	23200.8	16021	13818	34861.6	16470.4	15994.7	9231.18	34462	55584.7	40173
Neg_1233	Negative	8.069	303.047	[M-H]-	Flavanone Base + 5O	C15H12O7	Flavanone O-glycosides	1.1025	0.279219	0.275605	4978.04	923.722	13092.3	2861.45	10925.5	67902.5	9052.01	323.256	4838.43	1444.55	6628.22	5826.32	2971.74	4199.93	5800.35
Pos_6170	Positive	13.813	786.163	[M+H]+	Flavin Adenine Dinucleotide	C27H33N9O15P2	Flavin nucleotides	1.38885	0.821756	0.0861131	7175.19	7877.58	5560.37	7689.53	9172.73	9171.67	4229.39	6648.01	6626.04	6524.21	7761.09	6543.75	6210.32	5971.81	7010.59
Pos_1572	Positive	0.938	319.174	[M+H]+	Fluvoxamine	C19H25F3N2O6		1.46884	0.819495	0.119864	8994.33	10396.7	12145.7	11833.5	10512.4	15972.6	9078.89	8824.8	9924.08	6684.07	10582.8	12151.3	12975.4	9847.09	8157.38
Neg_1480	Negative	1.01	343.172	[M-H]-	Formoterol	C19H24N2O4	Amphetamines and derivatives	0.979282	0.824892	0.272762	36308.7	54302.1	42049.8	44456.1	50019.7	67014.7	14117.5	38280.7	46294.3	41490.9	58009	44450.8	41054.3	32886.5	33294.2
Neg_3551	Negative	12.35	636.041	[M-H]-	FT-thioether	C16H18F15NO4S2	PFSA	0.44147	2.17518	0.534883	101.345	11.8309	54579.7	117.281	15.687	105.672	84018.6	28.668	35381.3	19.3769	20.8632	17.1583	22.0769	39.1146	1.95199
Pos_4744	Positive	8.896	607.321	[M+H]+	Fulvestrant (Faslodex)	C32H47F5O3S	Estrogens and derivatives	0.176868	0.951331	0.813019	38942.6	28874.7	48098.9	57074.7	52553.7	49068.7	32443.3	22308.6	66892.5	66475.5	25187	47941.4	56783.6	57213.8	59478.2
Neg_2760	Negative	3.972	515.33	[M-H]-	Fusidic Acid	C31H48O6	Steroid esters	1.42371	2.05768	0.090897	6287.41	3134.29	25479	6082.34	7274.6	2885.32	21335.1	14513.9	29210.4	20900	5167.8	14108.4	12137.5	9230.06	10636.4
Neg_0451	Negative	10.325	179.056	[M-H]-	Galactose	C6H12O6	Hexoses	0.361461	0.896999	0.673561	164326	132348	290361	210385	198854	24589.5	153971	150804	209099	189603	90247.7	121990	178420	185113	188348
Pos_1241	Positive	1.429	288.154	[M+H]+	Galanthamine	C17H22BrNO3		0.708974	0.839463	0.388214	20378.4	17749.1	19957.3	18706.4	26435.8	25804.7	933.999	20054.7	20141.3	20123.9	21913.6	25149.8	143.98	867.365	1389.82
Neg_1803	Negative	1.152	395.274	[M-H]-	Gamma-Mangostin	C23H24O6	8-prenylated xanthones	0.691357	1.10413	0.502727	21415.1	17092.1	18045.8	25960.4	16122.1	26626	11466.2	25180.4	22899	23235.8	26029.9	29494.1	5062.32	8028.26	16066.9
Pos_2736	Positive	1.355	437.373	[M+NH4]+	Gamma-Sitosterol	C29H50O	Stigmastanes and derivatives	1.45195	1.74304	0.0835512	103445	77010.2	160825	88931.8	105919	121209	321057	165932	76711.7	89056.4	280896	212115	227901	234146	198902
Pos_4162	Positive	9.179	553.28	[M+Na]+	Ganoderic Acid D2	C30H42O8	Triterpenoids	1.02505	1.21619	0.290201	16437.1	15232.8	17188.3	21779.6	23785.7	30496.8	15212.8	22945.3	28104.5	35514	17976.7	32174	18581	18732	20651.1
Pos_4190	Positive	9.144	555.291	[M+H-H2O]+	Ganoderic Acid I	C30H44O8	Triterpenoids	1.02218	1.22788	0.26262	30397.3	19034.1	34732.7	43344.1	26872.9	36614.3	54052.9	40056.1	51776	37749.2	27150.3	23734.2	45357.4	43131.6	46964
Neg_2083	Negative	0.575	433.137	[M-H]-	Geniposide	C17H24O10	Iridoid glycosides	0.385243	0.904324	0.789641	3389.97	5098.22	5714.26	3521.7	2349.92	14092.3	4334.98	6889.21	2621.01	4133.1	4016.16	8903.02	4280.99	3059.74	3046.09
Pos_4411	Positive	1.388	576.295	[M+H]+	Gentamicin Sulfate	C21H45N5O11S	Aminocyclitol glycosides	0.927198	0.357012	0.37568	426.66	10115.4	160.665	142.258	832.459	2377.63	2111.82	152.237	243.467	131.763	1263.26	1115.29	1371.65	1490.26	1811.45
Neg_5811	Negative	12.137	1107.6	[M-H]-	Ginsenoside Rb1	C54H92O23	Triterpene saponins	0.45314	1.19768	0.513951	9201.07	3787.72	14069.8	4254.71	4308.71	7183.42	13840.1	9424.85	7716.96	4140.85	7327.14	8817.23	7624.2	6307.22	6649.47
Neg_2414	Negative	4.59	473.285	[M-H]-	Gitoxigenin Diacetate	C27H38O7		0.470167	1.79812	0.530073	1486.72	5950.05	2290.93	1812.43	683.955	1900.95	18160.7	1874.29	1445.82	948.501	1767.11	1202.15	2542.68	2290.16	5129.84
Pos_0264	Positive	4.514	147.074	[M+H]+	Glutamine	C5H10N2O3	Alpha amino acids	1.26194	1.18472	0.176362	29777	19836.8	31995.6	30956.8	36842.6	39215.9	30238.3	31716.7	37596	35434.6	38349.6	50132.3	33005.9	35225.6	32729.1
Pos_1644	Positive	13.952	330.072	[M+Na]+	Glutathione	C10H17N3O6S	Peptides	0.818477	0.833115	0.344338	33831.8	69403.9	71388.6	62728.1	86896.8	51252.2	33011.5	48668.4	41117.8	42740.7	65326.7	81970.6	10743.8	14052.9	15490.1
Neg_1266	Negative	13.951	306.077	[M-H]-	Glutathione (Reduced)	C10H17N3O6S	Peptides	0.0620191	0.978021	0.900391	136937	179177	185048	187880	278312	239355	120281	142260	184798	206614	211902	314330	47454.7	84140.3	102065
Pos_0126	Positive	13.905	118.087	[M+H]+	Glycine-Betaine	C5H11NO2	Alpha amino acids	0.826134	1.12126	0.378646	167441	164141	151337	249984	124218	264650	194085	235694	181123	222348	220877	203674	190799	186334	203588
Neg_1126	Negative	13.711	283.031	[M-H]-	Glycitein	C16H12O5	Isoflavones	0.875899	1.22467	0.352852	92915.7	79126.2	86942.1	96674.6	149685	103173	212258	152700	93468.8	70756.8	94213.8	121834	122089	105275	179019
Pos_2548	Positive	1.361	420.199	[M+H]+	Gmelinol	C22H26O7	Furanoid lignans	1.04343	1.23358	0.23849	58256.9	51654.7	61295.7	78944.4	75517.4	81641.1	135105	69600	55736.1	65029	86006.3	90972.3	106506	99374.4	96103.5
Neg_1519	Negative	3.472	351.22	[M-H]-	Griseofulvin	C17H17ClO6	Benzofurans	0.263201	0.936393	0.815294	75911.1	165461	46576.5	68657.3	59459.1	39403.2	84187.5	58140.7	66265.1	101530	58591	57782.8	121281	56416.9	75688.6
Neg_3260	Negative	14.045	588.07	[M-H]-	Guanosine 5'-Diphospho-Beta-L-Fucose	C16H25N5O15P2	Purine nucleotide sugars	1.22928	0.773314	0.152589	16069.2	14516.5	16612.4	21653.6	25085.7	27966.4	10410.3	13822.9	12772.6	15394	17616.8	24253.3	13424.7	14967.2	14803.9
Neg_1235	Negative	7.715	303.05	[M-H]-	Haemoventosine	C15H12O7		1.12108	0.578567	0.225482	45042.6	25949.8	64976.5	39435.8	105325	104562	22519.6	5972.83	33224.8	15712.8	32698.8	112788	56974.7	52191.5	38860.3
Neg_2159	Negative	14.042	443.14	[M+Hac-H]-	Halometasone	C22H27ClF2O5	21-hydroxysteroids	1.34389	0.86544	0.107649	210488	190341	200341	234038	242400	246310	139340	183607	183627	200580	194291	244325	169164	176603	173759
Pos_6644	Positive	5.918	866.633	[M+H]+	Halovir A	C45H83N7O9		0.672908	4.32152	0.471345	12.1613	126.5	281.648	69.5		40.2014	2566.82	47.4505	55.2482	13.5639	36.5105	28.9547	7246.01	6390.34	6920.8
Neg_2562	Negative	12.518	492.987	[M-H]-	Harpagoside	C24H30O11	Iridoid O-glycosides	0.0211338	0.955779	0.881515	183000	186749	71442.8	188349	227751	59.7279	103743	123068	145565	231301	85891.5	129870	358825	269284	178752
Neg_3775	Negative	2.822	679.406	[2M-H]-	Hederagenin Base + O-Hex	C36H58O9	Triterpene saponins	1.37266	0.895855	0.119036	5795.89	5586.93	5663.93	6165.96	5778.06	7219.03	4732.39	5588.28	4624	5575.71	6437.33	5481.01	2978.46	3868.43	3935.22
Pos_1396	Positive	8.443	302.197	[M+H]+	Heliocurassavicine N-Oxyde	C15H27NO5	Pyrrolizidines	1.06041	1.2406	0.366357	45680	22956.6	20390.9	61931	50859.5	10130.8	32239.8	48032.7	38198.1	39464	52335.2	52672.8	5510.58	5882.83	5489.01
Pos_4633	Positive	9.015	599.294	[M+H]+	Hematoporphyrin	C34H38N4O6	Porphyrins	0.6194	1.17233	0.509377	24406.8	34301.5	69269.9	64590.5	67679.1	94082.9	54483.9	72636.8	110058	39861.3	51443.3	86910.1	96081.4	101371	93053.5
Pos_0856	Positive	10.963	239.105	[M+H]+	Hepes	C8H18N2O4S	N-alkylpiperazines	0.937098	1.13021	0.377421	112487	112626	137601	133990	151931	74202.7	88258.6	111550	141597	155288	144703	175560	56060.9	53520.4	57548.7
Pos_1492	Positive	7.348	313.154	[M+H]+	Heteropeucenin, Methyl Ether	C16H18O4	Chromones	0.81898	0.882118	0.462341	20453.4	12214.1	29316.6	12980.2	18460.5	16237.9	21014.5	12681.1	17115.7	14385.4	14595.9	16942.8	15221.5	14821.5	15075.3
Pos_1187	Positive	3.689	283.175	[M+H]+	Hexaethylene Glycol	C12H26O7	Polyethylene glycols	0.200844	0.938423	0.8307	22038.4	9976.2	18457.1	20632.8	23655	24946.7	34586.7	14336	8233.86	10728	34981.3	9469.25	128305	213709	114348
Pos_0957	Positive	1.417	253.163	[M+H]+	Hexazinone	C12H20N4O2	Dialkylarylamines	0.324201	1.14095	0.814326	38052.8	9734.12	6527.27	8938.36	18469.9	7425.78	3330.91	44723.1	7564.33	33129.7	6342.4	6623.11	4460.49	7199.03	10833.6
Pos_4839	Positive	9.037	616.342	[M+NH4]+	Hexosyl LPE 16:0	C27H54NO12P	Lipids	1.55253	1.44797	0.0712993	43803.1	52170.8	89141.1	94404.9	76277.7	104601	132743	110435	164410	79517.1	73014.8	106524	135997	122050	129388
Pos_1872	Positive	1.395	351.169	[M+H]+	Hirsutanone	C19H20O5	Linear diarylheptanoids	1.38693	1.54062	0.151502	10544.9	13804.9	25395.7	19514.3	22817.3	15293.8	808.25	30965.4	25264.4	30825.8	40890.7	36663	577.838	929.949	2173.55
Pos_0534	Positive	11.051	189.134	[M+H]+	Homoarginine	C7H16N4O2	Alpha amino acids	0.958145	0.275639	0.352542	1614.42	1554.4	5466.49	1838.49	2586.27	47066.7	2149.25	4019.45	3000.26	1340.88	2369.01	3694.4	29036.8	29885.5	37615.9
Pos_0774	Positive	3.632	227.177	[M+H]+	Humulene (Alpha)	C15H24	Sesquiterpenoids	0.143738	0.975421	0.979634	6751.57	4588.58	7098.31	8994.83	546771	38061.6	28871.4	234664	48642.8	113200	11912.9	159925	12817.1	11508.5	11121.5
Pos_4659	Positive	9.005	601.331	[M+H]+	Hydrangenoside C	C29H38O12	Terpene glycosides	0.324093	0.936037	0.798965	238189	129083	462164	409761	196313	423922	392708	270479	475665	239563	137984	224101	686860	674608	669689
Pos_1806	Positive	3.865	344.226	[M+NH4]+	Hydroxybutorphanol	C21H29NO3	Phenanthrenes and derivatives	1.08732	0.621769	0.249573	105593	17125.7	40911.6	17267.5	86824.6	111336	74498.1	23494.9	26133.4	34662.4	52162.1	24735.9	119264	242802	213495
Pos_0223	Positive	6.255	137.045	[M+H]+	Hypoxanthine	C5H4N4O	Hypoxanthines	0.811122	0.841354	0.350057	1.09312e+06	1.00949e+06	1.15138e+06	1.54e+06	1.68099e+06	1.58337e+06	808327	945261	1.20248e+06	905371	917984	2.0005e+06	1.1085e+06	1.11483e+06	1.03984e+06
Pos_1835	Positive	4.631	346.331	[M+H]+	Icos-19-Ene-1,2,4-Triol	C20H40O3	Long-chain fatty alcohols	0.544278	0.842178	0.488732	62788	25486.5	45836	67983	54920.3	74996.4	115.19	46353.2	51569.1	53383.4	64931.4	63259.5	28.7959	41.0703	103.456
Pos_1794	Positive	4.112	342.244	[M+H]+	Ile-Pro-Ile	C17H31N3O4	Oligopeptides	0.788607	0.694405	0.470482	11539.1	2498.15	15897.1	17480.3	5078.42	22960.8	28409.7	7176.88	3413.22	7397.14	2614.15	3384.48	26230.2	34278	34985.6
Pos_4818	Positive	1.322	614.381	[M+K]+	Indinavir Sulfate	C36H49N5O8S		1.30962	1.28142	0.212222	23343.7	37552.3	16570.8	49724	58972.8	45733.2	34975.5	56374.1	38434	44684.2	62967.1	59722.7	37890.6	33796	30572.1
Pos_0135	Positive	10.352	120.08	[M+H]+	Indoline	C8H9N	Indolines	1.21555	0.690664	0.171372	46258.7	81473.2	63465.7	106080	113861	150519	35857.7	32165.5	68769.1	70411.9	65590.6	115122	7964.95	31397.3	81642.2
Neg_1010	Negative	8.081	267.074	[M-H]-	Inosine	C10H12N4O5	Purine nucleosides	0.982068	0.14943	0.336449	20102.7	3633.01	20480	11426.2	29112	544787	21602.9	1660.77	11757.6	3004.39	4503.31	51543.6	8259.63	17929.1	11269.8
Pos_3605	Positive	13.531	508.988	[2M+H]+	Inosine-5'-Triphosphate Trisodium Salt	C10H15N4O14P3	Purine ribonucleoside triphosphates	0.128001	1.00836	0.962339	83952.8	90648.6	91490.1	120688	140977	104222	111755	142831	121732	42200.1	79154.8	139589	106329	98777	144373
Pos_4503	Positive	1.333	586.453	[M+H]+	Ipomoeaxanthin C	C40H58O3	Xanthophylls	0.525848	1.11674	0.513281	58914.6	46520.1	44093.9	39670.4	34056.6	33405.1	72621.5	33128.3	46622	37725.9	59312.9	37213.2	51865.3	54429.9	57343.7
Pos_2625	Positive	9.683	429.236	[M+H]+	Irbesartan	C25H28N6O	Biphenyls and derivatives	0.793382	1.60463	0.433207	32330.9	1439.73	7127.34	31901.6	1811.33	3698.53	5875.65	1419.56	5498.6	40188.7	36510.5	36164.4	4015.11	2986.4	4546.2
Neg_2107	Negative	0.672	435.102	[M-H]-	Irisxanthone	C20H20O11		0.780294	10.4657	0.350695	298.966	171.093	160.665	432.203	307.466	160.806	15006.4	242.195	191.964	145.327	282.696	156.57	632.55	282.603	255.711
Neg_0875	Negative	8.411	243.172	[M-H]-	Isoleucylisoleucine	C12H24N2O3	Peptides	0.211228	0.935428	0.958892	1289.1	1641.77	92270.2	1051.19	1501.77	1826.29	82992.4	1493.7	2005.79	1697.42	2983.43	1977.5	2160.65	1113.79	2214.54
Pos_0794	Positive	8.354	231.17	[M+H]+	Isoleucylvaline	C11H22N2O3	Dipeptides	1.46578	1.52537	0.124266	60025.3	2568.22	52819.2	41424.2	53431.1	1301.38	51139.5	46935.4	56374.7	53772	51774	62726.5	1475.31	1449.19	2744.5
Neg_1640	Negative	1.153	367.242	[M-H]-	Isomurolic Acid	C21H36O5	Long-chain fatty alcohols	1.63626	1.22695	0.0786478	26686	21805.3	24042.7	33929	21831.1	29661.8	22790.3	39071.5	28614.8	34693.4	33776.4	34858.2	8239.47	23592.9	16502.2
Pos_0922	Positive	12.251	247.058	[M+H]+	Isopimpinellin	C13H10O5	8-methoxypsoralens	0.957592	0.661479	0.252093	8854.47	20006.1	360.045	20188.7	21426.4	23380	6828.85	17350.1	4654.9	6820.68	9030.62	17636.6	17579.9	17015.8	17955.4
Pos_2858	Positive	3.932	449.145	[M+H]+	Isosakuranin	C22H24O10	Flavonoid-7-O-glycosides	1.31516	1.60702	0.161944	23743	9615.81	17496.1	13536.2	25491.4	31211.3	2894.15	35166.7	27595.1	32023.3	37700.8	59219.8	28588.6	1177.35	1588.92
Pos_0975	Positive	1.181	256.227	[M+H-2H2O]+	Jaeschkeanadiol	C15H26O2	Sesquiterpenoids	1.19929	1.32984	0.257568	16614.4	42884.4	9200.5	40715.1	55038.5	42792.7	30135.6	59718.4	35001.2	40411.6	68984	41352.6	52905.8	42028.6	42080.1
Pos_1645	Positive	1.171	330.182	[M+K]+	Jatrointelone K From S.Guyanensis	C20H26O4		0.136883	1.0683	0.787061	13461.6	13692	26664.6	22169.4	21172.3	46244.3	37841.8	22923.5	19566.3	18786.9	21398.3	32681.2	32519.2	26509.9	26822.4
Neg_3398	Negative	1.39	609.136	[M-H]-	Kaempferol 3-O-Sophoroside	C27H30O16	Flavonoid-3-O-glycosides	1.3868	0.810452	0.0961259	9853.73	11299.4	11267.9	14290.9	13830.7	14370.3	7430.71	12420.2	10354.8	6709.26	11254.6	12543.8	9157.1	11332.5	7402.94
Neg_0190	Negative	3.478	129.055	[M-H]-	Ketoleucine	C6H10O3	Short-chain keto acids and derivatives	1.68262	1.40148	0.0540393	164688	207878	269812	180822	234068	218586	184788	199085	363907	377025	372648	290634	237903	241514	273360
Neg_3158	Negative	8.847	569.273	[M-H]-	Khayanthone	C32H42O9	Limonoids	0.224698	1.05454	0.730295	147725	110019	141174	100669	72096.6	102503	133200	146626	115394	58253.8	137831	119650	131815	131172	127185
Neg_0392	Negative	10.388	164.071	[M-H]-	L-(-)-Phenylalanine	C9H11NO2	Phenylalanine and derivatives	0.613541	0.7674	0.407819	563898	201268	411106	641620	706394	64105.2	301039	155787	217103	449060	441455	421886	434730	469651	481598
Neg_0186	Negative	10.329	128.035	[M-H]-	L-5-Oxoproline	C5H7NO3	Alpha amino acids and derivatives	1.57977	0.604725	0.0618185	130107	149770	92476.4	167963	234722	305290	63007	84917.6	118939	129915	112407	144117	107976	109460	111791
Neg_0095	Negative	9.749	89.0245	[M-H]-	Lactic Acid	C3H6O3	Alpha hydroxy acids and derivatives	0.279415	0.848383	0.792704	10210.5	10250.1	4613.8	11787.9	20661.9	54031.9	14429.5	5866.06	51667.4	5347.06	4660.83	12671.4	11049	7893.32	15564.2
Pos_1693	Positive	3.565	334.14	[M+H]+	Leonurine	C14H21N3O5	Gallic acid and derivatives	0.963116	3.59797	0.24364	1776.57	421.363	4193.75	2520.46	1688.97	1716.03	26971.7	1122.99	3071.43	741.168	741.685	11667.7	23083.8	20829.5	17706.5
Pos_0908	Positive	8.356	245.185	[M+H]+	Leucylleucine	C12H24N2O3	Dipeptides	1.52989	1.55139	0.110815	66407	2135.94	73374.6	52412.8	76851.8	1549.48	67510.9	71979.4	65288.4	69914.9	78446.5	69973.8	1072.17	1001.33	1264.89
Neg_0473	Negative	10.7	181.072	[M-H]-	L-Iditol	C6H14O6	Sugar alcohols	1.09324	0.154338	0.270479	9705.76	18222.4	4497.66	16427	14451.9	211186	2870.15	7942.02	6532.4	6747.05	7645.3	10627.4	9090.87	8903.45	8065.64
Neg_1088	Negative	1.357	279.232	[M-H]-	Linoleic Acid	C18H32O2	Lineolic acids and derivatives	1.58323	0.816284	0.085924	99419	107468	76924.8	96416.1	57707.4	86961.5	76873.9	81155.1	82231.8	68266.9	60951.7	58984.9	82450.4	92783.6	91980.9
Neg_0204	Negative	10.479	130.089	[M-H]-	L-Leucine	C6H13NO2	Leucine and derivatives	0.289811	0.830271	0.599844	1.01713e+06	948063	113584	1.12012e+06	1.89585e+06	529199	140945	628010	715701	810416	1.10023e+06	1.2741e+06	1.14717e+06	689181	888038
Neg_0146	Negative	11.476	116.072	[M-H]-	L-Norvaline	C5H11NO2	L-alpha-amino acids	1.43143	0.582567	0.101299	76964.1	82046.6	77673.9	59846	144919	122675	49423.2	11490.9	134490	53248.8	50329.2	29658.2	19444	13816.2	56358
Pos_3427	Positive	7.712	496.337	[M+H]+	LPC 16:0	C24H50NO7P	Lipids	0.696406	0.904396	0.516847	1.39408e+06	850769	1.75829e+06	1.67534e+06	1.1932e+06	1.65642e+06	1.89906e+06	1.33109e+06	1.28526e+06	1.19102e+06	818231	1.18811e+06	2.93573e+06	3.14048e+06	3.22013e+06
Pos_3771	Positive	7.627	522.353	[M+H]+	LPC 18:1	C26H52NO7P	Lipids	0.198143	1.10144	0.734579	1.65183e+06	1.10846e+06	2.28067e+06	1.76898e+06	1.34297e+06	1.9325e+06	4.08738e+06	1.54775e+06	1.74614e+06	1.41038e+06	1.00965e+06	1.30719e+06	3.57558e+06	3.85638e+06	2.5988e+06
Pos_3752	Positive	7.658	520.336	[M+H]+	LPC 18:2	C26H50NO7P	Lipids	0.577031	1.21584	0.46264	53283.9	45492.6	65678.2	60143.6	45220.5	71895.1	136320	59613.6	89171.6	49394.7	32075	48893.7	115806	108423	127139
Pos_3727	Positive	7.684	518.322	[M+H]+	LPC 18:3	C26H48NO7P	Lipids	0.0067224	1.02344	0.915809	12276.9	7235.07	13417.5	12333	9578.5	10733.8	21567.4	6976.21	11269.7	9133.32	7783	10381.9	11752.6	22157.4	18593.7
Neg_2253	Negative	7.821	452.276	[M-H]-	LPE 16:0	C21H44NO7P	Lipids	0.0822306	1.01378	0.916761	474460	373123	344867	345285	284364	283196	409767	449101	421720	339602	272285	241826	352509	346491	362527
Neg_2444	Negative	7.733	478.293	[M-H]-	LPE 18:1	C23H46NO7P	Lipids	1.36647	0.872739	0.136645	2.16867e+06	1.75962e+06	1.72072e+06	1.69867e+06	1.53246e+06	1.83597e+06	1.56425e+06	1.95125e+06	1.75696e+06	1.54729e+06	1.24025e+06	1.29236e+06	1.57391e+06	1.65196e+06	1.63767e+06
Neg_2429	Negative	7.781	476.277	[M-H]-	LPE 18:2	C23H44NO7P	Lipids	1.05186	0.848465	0.27781	91376.3	66787.4	53298.3	47976.7	45473.6	64318.9	51831.6	69951.9	49238.4	56847.1	45799.8	39611.1	51557.2	55007.8	53742.3
Pos_1822	Positive	8.8	345.088	[M+H]+	Lysionotin	C18H16O7	8-O-methylated flavonoids	0.918461	1.45742	0.328191	8548.41	1013.82	14014.7	6253.92	6681.63	237.763	6993.95	5355.97	17382.6	8311.73	8882.49	6633.83	2202.89	754.911	2806.97
Pos_1890	Positive	13.743	354.074	[M+H]+	Malvidin	C17H15O7+	3'-O-methylated flavonoids	0.860243	0.737162	0.247468	8495.71	12412.5	7301.56	19040.8	20738.3	11148.4	5351.53	16832.1	6153.16	8490	10402.4	11107.9	1261.26	10782.9	5810.11
Pos_5548	Positive	14.313	708.251	[M+H]+	Man3Glcnac	C26H45NO21	Acylaminosugars	1.24327	0.809044	0.155715	19026.4	19331.7	17724.5	23031.7	22718	27798.7	10215.4	14830.2	15482.6	18625.1	19320.3	26403.4	16034.5	16523.9	15285.1
Neg_0474	Negative	10.275	181.072	[M-H]-	Mannitol	C6H14O6	Sugar alcohols	0.0849079	0.954274	0.827862	303697	155205	386317	350526	385268	78125.2	217737	295511	220922	250271	252492	346341	310205	354466	371034
Pos_1569	Positive	13.801	319.017	[M+H]+	Medicagol	C16H8O6	Coumestans	1.33836	0.639056	0.0931935	12059	12004.8	18876.2	22855.7	24514.7	15951.9	5252.66	16439.6	4962.98	15899.7	19243.1	6109.43	10023.9	10438.7	10775
Pos_3831	Positive	14.124	527.157	[M+Na]+	Melezitose	C18H32O16	Oligosaccharides	0.698682	5.55321	0.396672	199.649	495.079	227.448	284.516	236.351	63.1737	7840.6	60.3016	165.745	18.4081	136.654	142.629	230.367	261.09	258.639
Pos_2000	Positive	13.047	365.104	[M+Na]+	Melibiose	C12H22O11	O-glycosyl compounds	0.779544	17.2592	0.34857	2622.8	1122.12	322.298	534.282	694.413	1148.61	107303	140.374	945.775	717.915	1507.36	612.337	2300.79	2575.69	3246.17
Pos_1597	Positive	1.157	324.254	[M+H]+	Melophlin B	C19H33NO3		1.37454	0.593113	0.129683	15407.4	11093.8	17338.3	23171.7	4755.26	7089.24	8152.57	1979.08	6788.98	6367.26	14185.9	9296.59	5212.06	3710.02	4932.69
Pos_0570	Positive	1.799	195.123	[M+H]+	Menthol(-)	C10H20O	Menthane monoterpenoids	1.11435	0.654703	0.191111	76899.2	77584.5	38187	110581	68674.7	76959.3	1302.61	16495	45522.7	43760.9	83599.7	103206	1552.1	2128.81	1011.13
Pos_0827	Positive	1.509	235.116	[M+H]+	Mepirizole	C11H14N4O2	Alkyl aryl ethers	0.694825	3.0068	0.393421	1031.69	543.313	2783.57	1468.19	865.924	1080.84	18368	1189.23	1375.59	550.305	698.916	1191.43	19009.1	36212.3	46951.3
Pos_0725	Positive	4.18	219.132	[M+H-2H2O]+	Meprobamate	C9H18N2O4	Carbamate esters	0.191233	0.97972	0.927143	116251	42544	145906	103429	52608	105599	94445.2	102303	113417	71912.6	43416.2	129358	68733.9	69956.4	79581.8
Neg_0308	Negative	11.258	148.046	[M-H]-	Methionine	C5H11NO2S	Methionine and derivatives	1.18026	0.628515	0.186953	40480	11840.9	25622.2	39821.3	57403.1	80273.1	22545.6	15411.5	24452.5	21609.2	23938.4	52591.3	4590.07	20206.6	27079
Neg_1863	Negative	1.363	405.295	[M-H]-	Methyl Deoxycholate	C25H42O4		1.27542	0.757495	0.142204	10355.4	9709.55	5441.32	9860.32	9737.47	15284.6	4547.12	8954.3	5495.79	8623.7	9576.19	8546.99	7358.32	9293.62	6423.04
Pos_2112	Positive	14.437	375.221	[2M+H]+	Methylprednisolone	C22H30O5	21-hydroxysteroids	1.4063	0.799423	0.0882645	40718.2	38130.2	33357.4	39077.5	48008.6	44124	16084.4	30656	32034.6	36301.7	35522.6	43992.9	20709.1	22902.6	24976.7
Pos_0575	Positive	1.389	196.097	[M+H]+	Methyltyrosinate	C10H13NO3	Tyrosine and derivatives	1.40279	1.21353	0.108129	86104.3	61392.5	126430	92620.7	114949	137760	126179	133702	129716	131197	102457	128233	132658	117760	112211
Pos_6273	Positive	3.368	798.506	[M+H]+	Mevastatin	C23H34O5		1.05846	0.34682	0.277559	16788.7	615.208	1456.63	373.563	489.436	12799	1245.97	587.2	1468.29	2264.19	4932.05	781.776	992.499	1696.59	1680.67
Neg_2512	Negative	1.006	485.273	[M-H]-	MGMG 16:3	C25H42O9	Lipids	1.2264	2.04347	0.150675	450.983	280.302	689.118	583.149	356.619	698.357	2547.62	1329.6	627.395	897.152	574.78	273.461	15029.6	9752.24	6187.82
Pos_5911	Positive	1.354	752.508	[M+H]+	Microcolin E	C39H63N5O8		1.03792	3.29054	0.276333	6534.69	6043.78	4570.25	18241.6	4679.97	8672.03	13868.9	19084	5819.79	106200	7349.05	8066.55	125998	198258	261981
Pos_0667	Positive	8.556	210.133	[M+H]+	Minoxidil	C9H15N5O		0.77314	0.742136	0.390716	190514	89983.3	71945.1	100204	78468.7	5133.15	86381	55441.9	79354.3	40466.8	51365.1	84959.4	2233.6	2245.18	2730.84
Neg_0744	Negative	3.94	221.083	[M-H]-	Monoisobutyl Phthalate	C12H14O4	Benzoic acid esters	0.825608	1.143	0.345921	66096.9	59173.8	71761.2	64464.5	81816.3	102826	83634.6	45784.8	86449.4	90794.5	95791.1	107484	80611.3	74940.6	66603
Pos_1927	Positive	1.126	357.299	[M+H]+	Monoolein	C21H40O4		0.15573	1.11662	0.77133	76018.5	49156.6	103834	92190.7	37811	72908.2	205770	67155.3	83916.4	45899.1	30259.9	49288.3	130765	128989	129856
Neg_0780	Negative	1.366	227.2	[M-H]-	Myristic Acid	C14H28O2	Long-chain fatty acids	1.32007	0.720315	0.175228	59257.2	114877	41477.8	60200.1	34600.4	58629.8	52794.4	43413.2	50056.8	42963.5	37384.7	39214.3	54969.5	73959.8	68976.7
Pos_0789	Positive	6.779	230.25	[M+H]+	N,N-Dimethyldodecylamine N-Oxide	C14H31NO	Long-chain alkyl amine oxides	0.0519237	1.00532	0.941343	19751	14775.9	18432.9	20569.8	19244.9	23228.4	20626.7	17906.6	18760.1	17833.6	18880.1	22612.5	20610.2	24327.3	21788.2
Pos_0037	Positive	1.294	74.0584	[M+H]+	N,N-Dimethylformamide	C3H7NO	Tertiary carboxylic acid amides	1.66461	0.717929	0.0649978	35815.2	40744.8	29755	25814.9	33854.7	50125.5	14472.7	24383.6	21219.1	26358.4	29194.9	39523.1	28046.3	21711.5	22762.2
Neg_1284	Negative	9.487	310.115	[M-H]-	N2,N2-Dimethylguanosine	C12H17N5O5	Purine nucleosides	0.568034	0.515426	0.665869	114.519	309.424	130782	856.805	725.787	1527.65	67320.9	334.13	285.605	191.832	277.48	820.382	218.849	257.178	606.094
Pos_0532	Positive	3.093	189.124	[M+H]+	N6-Acetyl-L-Lysine	C8H16N2O3	D-alpha-amino acids	0.214863	0.981401	0.935143	102273	62317.1	128082	75583.5	68145.5	65361.8	154256	60197.8	91034.1	58060.1	60053.5	68829.5	81574	89930.2	85915.1
Pos_0743	Positive	8.888	222.095	[M+H]+	N-Acetyl-D-Glucosamine	C8H15NO6	N-acyl-alpha-hexosamines	0.225805	0.983234	0.914505	69840.6	45169.6	74811.9	55065.7	42665.6	41220.3	65762.9	37161.6	50791.9	47032.7	46229.6	76282.7	43476.1	39534.1	37492.9
Neg_0198	Negative	8.624	130.053	[M-H]-	N-Acetyl-L-Alanine	C5H9NO3	N-acyl-alpha amino acids	0.187524	0.844969	0.698367	20029.7	24592.9	302.941	26656.5	33939.4	2185.81	284.135	13226.8	16890	11760.8	17030.6	31816.9	18451.5	19229.7	20403.2
Neg_0824	Negative	1.349	236.095	[M+Hac-H]-	N-Acetyl-O-Methyltyrosine	C12H15NO4	Phenylalanine and derivatives	0.584937	0.907561	0.66536	72759.3	78051.4	62380.7	44947	21319.7	50723.9	72935.4	30607.5	73281.6	42838.5	45423.3	34574	48853.2	56256.5	55608.4
Neg_1040	Negative	10.329	271.105	[M-H]-	Naringenin	C15H12O5	Flavanones	1.17754	0.538595	0.139396	52328.2	71020.2	17694.5	72641.7	73660.1	296.342	8023.94	20258.4	30434.3	30108.8	23244.7	42851.8	35268.3	15302.6	32931.1
Neg_0639	Negative	8.246	208.066	[M-H]-	N-Benzyloxycarbonylglycine	C10H11NO4	Benzyloxycarbonyls	0.25686	0.623023	0.583369	13332.9	133.78		3188.31	777.031	135.536	10.5591	2496.09	3092.03	2363.02	2253.22	2919.06	3585.09	3060.71	2831.37
Pos_1092	Positive	9.785	273.121	[M+K]+	N-Caffeoylputrescine, (E)-	C13H18N2O3	Hydroxycinnamic acids and derivatives	0.33251	1.06541	0.899378	43976.4	576.985	2597.74	60720.2	72715.7	1079.7	23275.1	30238.8	10176	22626.4	52624.2	54609.6	126.702	170.148	230.335
Pos_0151	Positive	2.644	123.055	[M+H]+	Niacinamide	C6H6N2O	Nicotinamides	1.62852	0.51378	0.067021	422917	497936	230650	766355	416565	1.04972e+06	431063	98771.1	448973	332813	161800	265285	527389	204909	141986
Pos_0153	Positive	2.042	123.055	[M+H]+	Nicotinamide	C6H6N2O	Nicotinamides	1.36756	0.089774	0.12984	514778	1.84499e+06	5630.06	20298.4	751086	41847.4	5126.91	40188.6	4385.21	38110.5	90592	106955	5000.89	2229.53	1760.7
Pos_1607	Positive	1.166	326.304	[M+H]+	N-Oleoylethanolamine	C20H39NO2	N-acylethanolamines	1.16384	0.775658	0.266863	127219	83237	169782	142892	90865.6	190461	190026	102482	108488	71725.7	59446.4	91814.2	203742	171901	152673
Pos_2048	Positive	3.483	371.224	[M+H]+	Nomegestrol Acetate	C23H30O4	Gluco/mineralocorticoids, progestogins and derivatives	0.41583	0.772094	0.715532	12879.9	3312.66	9571.19	4825.91	13033.8	79273.8	15626.5	30657	7399.52	5392.6	15342.8	20469.9	84085.1	124734	148482
Pos_0857	Positive	2.871	239.149	[M+H-H2O]+	Nomifensine Maleate Salt	C20H22N2O4		0.931568	1.39482	0.356539	47292.4	17684.5	12250.2	62124.3	19234.4	43750.7	55610.8	92121.1	30997.1	14188.8	55109	34195.5	288261	582325	824909
Pos_0202	Positive	10.698	132.102	[M+H]+	Norleucine	C6H13NO2	L-alpha-amino acids	0.975489	0.246762	0.364804	5612.46	7507.18	369702	16605.1	16954.5	32278.3	36528.7	13826.9	17529.6	29846.3	5104.17	7876.74	18624.2	18423	19591.2
Pos_0573	Positive	1.714	195.123	[M+H]+	Octyl Acetate	C10H20O2	Fatty alcohol esters	1.23866	0.561493	0.134956	133047	77694.6	5946.55	112778	74840.8	71764.2	2350.84	18885.3	46477.8	59017.3	58348	82231.2	1521.38	2160.1	2004.7
Pos_1178	Positive	1.119	282.277	[M+NH4]+	Oleamide	C18H35NO	Fatty amides	0.165994	1.06215	0.775991	21293.5	14541.1	30158.6	16824.4	13990.7	24521.7	23752.2	16615.6	16315.1	14179.1	37109.3	20899.9	25354.8	18518.8	19561.9
Pos_2960	Positive	1.015	457.365	[M+H]+	Oleanolic Acid	C30H48O3	Triterpenoids	1.24759	0.824081	0.230705	5389.5	7594.55	6718.9	6734.99	5399.48	11305.8	7964.43	5691.09	5624.08	4889.77	5639.31	5744.82	19926.8	19971.9	18346.8
Neg_1117	Negative	2.886	281.25	[M-H]-	Oleic Acid	C18H34O2	Long-chain fatty acids	1.02285	0.886304	0.301656	115943	126243	111228	132334	71805.8	98958.7	104041	102391	125110	90254.8	75226.3	84845.7	110669	107661	109307
Pos_3340	Positive	1.518	490.318	[M+K]+	Oxysporidinone	C28H43NO6	Terpene glycosides	0.923585	0.457469	0.31451	132291	2732.94	16896.9	7301.85	32999.3	65658.1	243.819	9350.71	8228.24	23934.4	61224	14991	244.765	278.691	221.551
Pos_6746	Positive	14.447	892.287	[M+Na]+	Paclitaxel	C47H51NO14	Taxanes and derivatives	0.829145	0.856065	0.344603	9487.87	8316.23	9314.71	10020	12673	13790.2	4794.78	7197.64	8859.38	9110.06	10497.3	13988.3	5856.13	5650.1	6451.34
Pos_3792	Positive	0.956	524.399	[M+H]+	PAF (Platelet Activating Factor)	C26H54NO7P	1-alkyl,2-acetylglycero-3-phosphocholines	1.07319	0.6379	0.290178	785.42	1820.14	577.814	301.891	1020.7	668.493	1426.44	238.241	372.691	381.726	528.881	352.818	14317.3	14320.8	12998.3
Neg_0946	Negative	1.36	255.234	[M-H]-	Palmitic Acid	C16H32O2	Long-chain fatty acids	0.792107	0.924876	0.435808	714638	1.01966e+06	705789	892604	573598	715333	792879	814719	660683	693588	651534	661026	772799	794773	791506
Pos_1349	Positive	6.591	298.272	[M+H]+	Palmitoleoyl Ethanolamide	C18H35NO2	N-acylethanolamines	0.536979	1.32338	0.491931	11199.6	3576.58	22023.7	15318.2	7065.44	12482	38068.4	13039	18211.3	9522.79	7145.63	8853.69	32651.7	32766.3	32292.8
Pos_0574	Positive	1.579	195.124	[M+H]+	Pelletierine Hydrochloride	C8H16ClNO	Piperidines	0.701458	0.471536	0.441668	9797.99	105292	5383.25	1899.31	54378.6	4218.85	3828.15	1497.66	2196.82	3318.3	65085.7	9407.05	3834.66	5321.54	3940.1
Neg_2743	Negative	0.98	512.957	[M-H]-	Perfluorodecanoic Acid	C10HF19O2	Perfluoroalkyl carboxylic acid and derivatives	0.679826	1.18848	0.395016	5231.4	7258.73	5477.14	3876.8	6596.92	13505.4	8584.53	6639.11	9321.03	7719.77	7473.18	10114.8	8211.64	5445.72	6897.37
Neg_4088	Negative	9.749	730.878	[M-H]-	PFSA-Cl	C12HClF24O4S	PFSA	0.190733	0.955596	0.974939	12.1613	13.6511	19746.3	22.8047	17.7786	3.44584	18899.8	6.91986	6.55488	2.90654	10.4316	9.65155	3.83946	5.86718	3.90399
Neg_3534	Negative	12.485	633.034	[M-H]-	PFSM-amine	C14H13F19N2O2S	PFSA	0.892272	1.90805	0.283375	3.74436e+06	107772	1.50372e+07	4.1098e+06	2.53855e+06	59.7279	1.76451e+07	2.51926e+06	1.16401e+07	1.08549e+07	3.34104e+06	2.72704e+06	6.10144e+06	5.85262e+06	8.20953e+06
Neg_6014	Negative	12.764	1178.03	[M-H]-	PFSM-ammonio	[C26H26F31N2O8S3]+	PFSA	1.37356	0.500891	0.109918	124015	151634	43668	218691	35427.6	77652	25478.1	72188	25339.3	41347.5	68906.8	92864	36083.2	34692.7	38435.7
Pos_1900	Positive	1.374	355.062	[M+ACN+H]+	Phenolsulfonphthalein	C19H14O5S	Benzofuranones	1.53041	0.68494	0.0694536	227590	173663	279734	339678	291120	392891	52948	184843	230123	240738	199544	259405	71008.8	68520.9	62326.2
Pos_0973	Positive	2.89	256.176	[M+NH4]+	Phenyltoloxamine Citrate	C23H29NO8		0.797279	0.785817	0.389019	12732.9	6451.5	7018.94	6007.41	3391.54	6520.67	1854.56	9817.3	6231.81	5912.87	5676.86	3607.54	34464.9	112294	77726.5
Pos_1112	Positive	9.277	275.109	[M+Na]+	Phloretin	C15H14O5	2'-Hydroxy-dihydrochalcones	0.282817	0.866983	0.655847	9208.16	19462.8	2217.37	16099	18577.6	12001.9	8268.72	17860.2	8058.75	2799	19721.9	10540.6	96890.6	247485	367399
Pos_2975	Positive	4.19	459.124	[M+H]+	Phloridzin	C21H24O10	Flavonoid O-glycosides	0.79341	961.234	0.340913	23.3092	10.0108	10.6465	95.5626	24.0535	73.5112	227713	15.8168	22.4739	60.0685	45.8989	45.0406	50.8728	28.3581	50.7519
Pos_0277	Positive	0.902	149.024	[M+H]+	Phthalic Anhydride	C8H4O3	Phthalic anhydrides	0.888163	0.93623	0.40099	979883	940953	964353	1.01352e+06	948368	1.32168e+06	1.15212e+06	940910	953625	812477	988341	927900	1.01963e+06	941209	831197
Neg_1329	Negative	13.664	316.117	[M-H]-	Piplartine	C17H19NO5	Cinnamic acids and derivatives	0.646532	0.955683	0.439442	58195.1	70634.3	53315.7	72907.7	67676	69384.2	62391.7	58986.9	66150.9	67815.4	56889.6	62501.3	58444.2	65337.9	64163
Neg_2382	Negative	1.341	469.141	[M-H]-	Plumieride	C21H26O12		0.230529	0.888623	0.763103	7810.62	5751.65	8538.48	9288.03	30766.5	29059.9	9680.76	14013.7	9482.1	9667.15	11036.6	27175.6	12460	14465.5	19789.3
Pos_3635	Positive	4.964	511.303	[M+H]+	Polygalic Acid	C29H44O6	12-alpha-hydroxysteroids	0.560688	0.721838	0.660897	18342.3	84313.6	353278	157962	12966.9	47036.8	292080	20587.6	107571	15519	21879.2	28808.8	313040	290726	276894
Pos_2879	Positive	5.407	451.164	[M+Na]+	Praeruptorin C	C24H28O7	Angular pyranocoumarins	0.164041	0.976698	0.833405	10266.2	7101.29	10265.2	8585.43	10561.6	11578	6102.19	9971.52	9145.92	9732.06	9686.76	12359.4	12933.2	13313.6	13086.2
Pos_1070	Positive	6.084	270.215	[M+H]+	Pramiracetam	C14H27N3O2	Alpha amino acids and derivatives	1.06208	1.50006	0.301408	9189.92	3066.03	1003.67	17315.3	3432.32	11773.3	5655.83	20407.7	16405.9	9932.62	5968.95	10302.5	6584.67	9814.82	8725.42
Pos_1000	Positive	4.265	260.166	[M+H]+	Primaquine	C15H21N3O	Aminoquinolines and derivatives	1.16719	1.66893	0.21214	4568.61	9432.89	9129.85	16695.2	15671.3	25585.3	4984.85	7801.65	18937	37929.4	25206.9	40462.5	5956.92	2498.44	2265.29
Neg_0951	Negative	8.897	256.06	[M-H]-	Propachlor ESA	C11H15NO4S	Anilides	1.48958	1.40812	0.112176	635330	193105	355168	735743	386386	334868	678427	647942	385945	564376	600462	841139	305687	436906	410358
Pos_1769	Positive	1.012	340.228	[M+H]+	Propoxyphene	C22H29NO2	Stilbenes	1.05591	0.788297	0.324191	53353.8	31867.1	98520.7	62028.8	48203.1	86111.5	88684.8	45537.6	44849.4	31842.1	45817.6	42888.3	86579.7	74209.1	74132.8
Pos_2995	Positive	9.074	461.211	[M+NH4]+	Pseudoaspidin	C25H32O8	Diphenylmethanes	1.20862	0.583488	0.147947	10508.4	1315.05	17495.1	17613.9	23647.7	13170	3511.37	3445.1	12893.4	9796.01	4754.71	14466.6	4333.79	6617.2	2724.01
Pos_5344	Positive	3.81	677.413	[M+Na]+	Pseudoginsenoside RT5	C36H62O10	Triterpene saponins	0.00712615	1.07074	0.900522	4885.82	1304.13	13464.9	12586	4352.63	15915.2	29321.6	10038.7	4221.34	5767.54	886.684	5987.18	39696.1	31985.9	27639.3
Pos_2755	Positive	10.49	439.1	[M+Na]+	Puerarin	C21H20O9	Isoflavonoid C-glycosides	1.47594	0.498275	0.0988875	4472.33	9877.92	1799.26	6277.81	6976.55	15578.6	1103.9	5151.34	2885.08	3223.35	4456.37	5593.61	5854.21	5250.15	5412.88
Pos_4169	Positive	0.921	554.17	[M+H]+	Purines I-IV Gallate	C28H27NO11		0.342697	1.14445	0.70876	2129.25	1527.1	614.593	1468.19	1013.38	2990.99	358.049	2258.84	2017.97	1430.99	1116.18	3968.93	27433.9	23080.5	15614
Pos_0049	Positive	1.26	80.0491	[M+H]+	Pyridine	C5H5N	Pyridines and derivatives	0.358688	1.04793	0.664583	42428.9	33972.1	35765.4	32600.9	31601	45911.2	37039.3	32952.4	36229.7	37060.3	54480	35172.4	20741.7	20213.4	18080.3
Neg_0887	Negative	11.164	246.022	[M-H]-	Pyridoxal-5'-Phosphate	C8H10NO6P	Pyridoxals and derivatives	1.28064	0.144745	0.188416	784.407	7694.65	193.573	3216.55	2207.69	26470.9	334.051	716.7	694.817	1079.3	902.331	2144.79	1350.53	1038.49	1250.25
Neg_0932	Negative	9.821	254.97	[M-H]-	Pyrrolnitrin	C10H6Cl2N2O2	Phenylpyrroles	0.302448	0.8072	0.882615	83.1025	182.014	1.41301e+06	1160.87	87.8474	70.0654	1.12045e+06	142.351	20982.2	88.165	63.6326	129.76	143.98	90.9413	125.904
Neg_0535	Negative	4.058	193.024	[M-H]-	Quebrachitol	C7H14O6	Cyclohexanols	0.00366409	0.973923	0.882697	75716.5	25795.1	57509.4	108250	78761.5	90192.5	51593.6	71912.2	65320.3	73844.5	76671	85507.4	5452.99	42949.7	44917.3
Pos_1411	Positive	13.726	302.975	[M+K]+	Quercetin	C15H10O7	Flavonols	0.682391	0.90423	0.476927	42227.2	34261.5	43064.1	49107.2	43051.5	48381.9	49036.4	52071.9	35975	20864.1	28751.5	48485.1	40644.5	53303.4	54867.6
Neg_3029	Negative	9.832	548.897	[M-H]-	Quercetin 3-O-Malonylglucoside	C24H22O15	Flavonoid-3-O-glycosides	0.279801	0.835201	0.901393	6.08067	21.8417	1.14321e+06	9.77344	75.2978	19.5264	945894	21.7481	8962.39	3.87539	20.8632	20.3755	14.398	8.80078	12.688
Pos_0656	Positive	3.22	208.168	[M+H-H2O]+	R(-)-Me5 Hydriodide	C13H22INO		1.58123	2.0312	0.107122	20184.8	16640.7	3620.77	28439.6	25087.8	21117.2	623.946	61070.7	25495.7	43026.5	72837.4	30718.8	432.899	975.908	835.454
Pos_0383	Positive	1.309	164.073	[M+H]+	R-3-Amino-5-(Methylthio)Pentanoic Acid	C6H13NO2S	Beta amino acids and derivatives	0.863093	0.919382	0.469048	42830.2	55522.5	60255.3	40252.5	50073	55854.7	58870.7	32968.2	56348.5	42200.1	37188.6	52640.6	37741.9	34298.6	25619.9
Pos_1962	Positive	14.112	361.075	[M+H]+	Rabelomycin	C19H14O6	Angucyclines	0.618827	0.866273	0.494454	2362.34	6899.25	7953.9	7707.99	6441.1	2863.49	4753.51	4913.1	3804.64	4524.51	5001.94	6653.14	1098.08	2552.22	3201.27
Pos_1837	Positive	12.324	347.09	[M+H]+	Raclopride	C15H20Cl2N2O3	Salicylamides	1.16807	0.295729	0.230165	27.363	7010.28	133.565	1022.95	2370.83	12148.9	171.825	4225.07	19.6646	551.274	182.553	1566.77	8823.07	10148.3	9616.5
Pos_1497	Positive	1.485	314.179	[M+NH4]+	Reboxetine Mesylate Hydrate	C20H29NO7S		0.122637	0.748825	0.733454	972.907	699.845	1257.25	11525.1	9778.25	346.881	475.159	4583.91	232.23	205.395	12776.6	132.977	28266.1	67720	126291
Pos_4965	Positive	10.558	631.267	[M+Na]+	Reserpine	C33H40N2O9	Yohimbine alkaloids	1.40524	0.787858	0.11978	9371.33	7124.95	9106.62	7918.66	8315.18	10720	3946.22	4843.9	7169.16	6302.35	9903.74	9241.9	9109.11	9301.44	10574
Pos_3730	Positive	4.552	518.339	[M+2H]2+	Retapamulin	C30H47NO4S	Pleuromutilin and derivatives	1.35065	0.320182	0.140594	44977.7	2081.33	8055.52	5692.49	8967.76	34011.6	1316.05	8063.61	5128.72	6323.66	9891.22	2507.26	1889.01	1597.83	1830.97
Neg_1128	Negative	8.909	283.078	[M-H]-	Rhein	C15H8O6	Anthracenecarboxylic acids	0.790996	0.790571	0.404214	210284	90978.9	109022	112542	198653	287548	101630	146158	125841	148851	42607.8	232621	66290.1	103892	77820.2
Pos_1825	Positive	1.01	345.185	[M+H-2H2O]+	Rhodotorulic Acid	C14H24N4O6		0.99996	0.892959	0.33299	81449.6	116016	117410	98124.3	113290	159510	102282	87895.1	102442	86056.8	121650	112065	116235	101993	103064
Neg_4825	Negative	3.319	845.429	[M-H]-	Rifabutin	C46H62N4O11	Macrolactams	1.15146	1.4594	0.21862	476.319	478.698	959.152	1057.7	1224.63	699.505	1228.69	1177.36	1414.92	320.688	810.534	2193.05	24409.3	15564.7	8548.76
Neg_4414	Negative	7.992	784.334	[M-H]-	Rifaximin	C43H51N3O11	Macrolactams	1.08873	0.68452	0.278841	72767.4	127074	25413.2	24346.7	42320.5	63807.7	55818.2	46144.6	44361.5	31464.3	38824.2	26891.4	87369.7	27153.3	32131.8
Neg_1214	Negative	3.188	299.256	[M-H]-	Roccellic Acid	C17H32O4	Long-chain fatty acids	1.54113	0.858953	0.0756675	37978.9	42235.5	28006.1	33664.1	33534.7	29385	29607.7	32555	30384.7	25578.5	26666.2	31125.2	22254.4	25101.8	30240.3
Pos_4755	Positive	4.105	608.392	[M+H]+	Roseotoxin A	C31H53N5O7	Cyclic depsipeptides	0.595526	2.25242	0.554745	10086.8	21976.4	407.47	1068.56	8683.3	4260.2	628.745	1541.15	619.904	3454.91	95094.3	3359.81	1151.84	941.683	903.773
Pos_5255	Positive	9.718	665.305	[M+H]+	Rubusoside	C32H50O13	Steviol glycosides	0.219208	1.04067	0.910548	6073.58	5718.89	1878.62	4257.96	5880.55	4059.2	3161.96	11006.5	1437.39	2153.75	7478.4	3764.11	6843.83	7189.26	6695.34
Neg_1717	Negative	14.04	383.118	[M-H]-	S-Adenosyl-L-Homocysteine	C14H20N6O5S	5'-deoxy-5'-thionucleosides	1.25463	0.878985	0.130641	35552.7	32845.4	32555	38404.2	40742.4	39210.2	23342.3	29826.6	33439.2	34039.5	31651.5	40471.1	20690.8	25049	27264.5
Pos_2497	Positive	1.497	416.282	[M+H-2H2O]+	Salmeterol	C25H37NO4		0.930101	0.207827	0.298056	73239.7	1115.75	783.969	2463.99	13624.7	5562.73	473.239	8487.7	2733.38	1711.95	4035.98	2673.48	512.567	618.988	245.951
Pos_1666	Positive	13.83	332.093	[M+H]+	Sanguinarine	C20H14NO4	Quaternary benzophenanthridine alkaloids	0.060959	0.988959	0.949549	15344.6	10479.5	12095.4	27248.4	18365.3	20220.2	14250	14457.6	15836.6	21299.1	14132.7	22631.8	16418.5	14300.3	10952.6
Neg_2048	Negative	14.177	428.059	[M+Hac-H]-	Sanguinarine Sulfate	C20H15NO8S	Quaternary benzophenanthridine alkaloids	0.993891	0.886065	0.237189	65703.7	56095	64006.7	74862.4	82267	83872.8	46106.7	56408.7	67250.2	65730.4	62787.7	79895.6	33904.3	46612.8	49059.5
Pos_6643	Positive	3.085	866.591	[M+H-H2O]+	Sarcinaxanthin Monoglucoside	C56H82O7	Triterpenoids	0.573478	2.82613	0.458042	908.047	622.489	9469.57	1727.73	396.359	2908.29	38312.2	1921.74	2863.54	779.921	506.975	925.477	1936.05	2886.65	5509.5
Pos_2512	Positive	1.145	417.332	[M+H]+	Sarsasapogenin	C27H44O3	Triterpenoids	1.03981	0.805733	0.322307	9384.5	3938.79	11977.3	9441.15	6048.92	13952.2	10037.8	7219.39	8909.95	5464.29	4959.17	7517.49	12748.9	11456.7	11596.8
Pos_2191	Positive	3.187	385.276	[M+Na]+	Scalarin	C27H40O5	Scalarane sesterterpenoids	0.682102	3.67192	0.401163	5360.11	1433.36	8311.04	3522.78	1744.4	2381.07	71411.1	2764.98	3605.18	580.339	1958.01	3226.84	92761.3	88520.2	90137.2
Pos_3204	Positive	7.572	478.308	[M+H-2H2O]+	Serine-Cholic Acid	C27H45NO7	Glycinated bile acids and derivatives	0.184728	1.22167	0.767191	3945.34	4267.32	11304.6	5466.61	3861.1	1475.97	22265.3	8558.88	2521.75	1137.43	1598.12	960.866	13358.4	19828.1	11575.3
Pos_6585	Positive	1.383	854.587	[M+H]+	Simvastatin	C25H38O5		1.22261	1.44306	0.140616	16827.2	11827.3	16978.2	14894.7	12885.3	17770.2	41776.5	16592.8	15447	16252.4	21868.8	19645.2	28663.5	30820.3	32243
Pos_1464	Positive	1.113	310.31	[M+ACN+H]+	Smenospongidine	C29H37NO3		0.810815	1.29495	0.377546	16195.9	8788.56	9493.77	18652.1	10371.2	17524.4	31131	27426.4	15942.4	12172.6	7582.71	10669.3	32494.3	28683.7	23889.5
Pos_1053	Positive	12.391	268.999	[M+H]+	Smenospongine	C21H29NO3	Prenylquinones	1.51332	1.34184	0.235541	5.83609e+06	889545	5.98347e+06	7.16618e+06	7.93038e+06		6.32458e+06	4.82356e+06	7.75025e+06	9.05434e+06	5.96492e+06	1.08553e+07	16.3177	5.27326e+06	35631.7
Pos_0990	Positive	13.664	258.111	[M]+	Sn-Glycero-3-Phosphocholine	C8H21NO6P	Glycerophosphocholines	0.394747	0.96399	0.570659	159901	162228	122711	185383	151522	161060	130251	160338	152571	147304	153544	164845	145436	142841	143752
Pos_2294	Positive	1.122	396.326	[M+NH4]+	Solasodiene	C27H41NO	Steroidal saponins	0.624613	0.926938	0.587705	21155.7	17568.9	17628.7	16169.6	19875.5	29039.2	27205.9	15826.7	16978.1	15241.9	20179.9	17132.6	25293.4	22804.8	19688.8
Neg_0477	Negative	10.818	181.072	[M-H]-	Sorbitol	C6H14O6	Sugar alcohols	0.827133	0.527583	0.477011	3286.6	6993.9	91687.6	16526.9	5787.47	19642.4	46088.5	6310.91	3513.41	6717.01	7823.68	5478.87	2535	5336.2	3996.71
Pos_5351	Positive	6.222	678.505	[M+K]+	Soy Bean Phospholipid	C36H72NO8P	Phosphatidylcholines	0.379426	1.61251	0.595408	1052.97	130.14	4078.57	2601.91	82.6184	3805.35	13052.9	2055.2	3569.6	56.1931	153.344	62.1989	23426.4	16352.8	24055.4
Neg_1364	Negative	4.145	324.18	[M+Hac-H]-	Spegatrine	[C20H25N2O2]+	Macroline alkaloids	1.50485	1.66553	0.132576	6516.45	10582.3	1197.25	10652	17684.5	10127.3	7606.38	18874.4	7048.36	19211.3	27183.6	14611.4	1381.24	5996.26	9497.43
Pos_1370	Positive	6.53	300.291	[M+H]+	Sphingosine	C18H37NO2	1,2-aminoalcohols	0.67182	1.90625	0.39841	8540.3	331.266	48016.6	23635.4	7539.19	22069.4	119782	17594.2	37497.6	18644.5	6232.87	10187.8	115956	114424	117592
Pos_1351	Positive	1.149	298.276	[M+Na]+	Spiroxamine	C18H35NO2	Ketals	0.255518	0.971736	0.903662	31084.4	18759.3	23771.7	21397.3	17857.1	39420.4	47293.2	24707.9	20167.5	16524.6	18169.7	21123	33222.8	29592.1	25583.8
Pos_6075	Positive	14.199	771.26	[M+Na]+	Sylvestroside I	C33H48O19	Iridoid O-glycosides	1.61967	0.739193	0.0551801	29767.9	27467.8	27415.7	30180.4	35288.5	34333.2	12574.9	20880.2	20442.8	25447.7	19356.8	37644.3	17040.5	18067	20136.8
Pos_1541	Positive	10.046	317.113	[M+Na]+	Tanshinone IIA	C19H18O3	Tanshinones, isotanshinones, and derivatives	0.518098	0.848669	0.722312	14002.8	31519.4	47789.2	9607.29	9390.26	70656.9	38367.9	15820.8	57853.3	9247.64	17239.2	16748.7	76168.1	81001.4	85398.8
Neg_0309	Negative	14.647	149.009	[M-H]-	Tartaric Acid	C4H6O6	Sugar acids and derivatives	0.0461196	0.998615	0.997804	21203.3	60960.2	27064.3	13892.4	50617.9	11221.9	35366.2	89512.3	5090.33	27641.2	19025.1	8068.7	8300.9	53695.5	45245.3
Neg_0180	Negative	10.593	124.008	[M-H]-	Taurine	C2H7NO3S	Organosulfonic acids	0.235139	0.939709	0.702579	92001.6	90698.6	46909.4	94565.7	114971	120040	44818.5	87293	86527.2	98382.5	92268.3	116183	80452.9	83625.9	87077.5
Neg_1236	Negative	8.498	303.051	[M-H]-	Taxifolin	C15H12O7	Flavanonols	0.608285	0.681211	0.628582	2146.48	1155.79	39006.8	5278.75	6776.8	7673.88	16679.5	1045.89	3589.26	741.168	3349.58	16855.9	2734.65	2216.82	2255.53
Pos_1445	Positive	0.921	308.143	[M+H]+	Tebuconazole	C16H22ClN3O	Phenylbutylamines	0.0155319	1.0672	0.864006	12019.5	11313.1	28747.5	18992	14382.9	48455.4	52447	25361.3	20213.4	12080.5	10227.1	22579.3	61718.3	48768	40992.9
Pos_0924	Positive	3.126	247.164	[M+H-2H2O]+	Tetradec-5-Ynoic Acid	C14H24O2	Long-chain fatty acids	1.04621	1.31419	0.206247	75870.6	29477.2	125337	50520	40860.5	69056.9	85884.7	96343.2	97722	57658	87286.2	89117.1	49479.1	33401.9	52714.6
Pos_1831	Positive	9.876	346.11	[M+H]+	Tetrahydrocoptisine	C19H17NO4	Protoberberine alkaloids and derivatives	1.20004	0.0824676	0.228959	112.492	4761.49	50.3289	225.875	806.314	17025.9	46.076	548.646	52.439	106.573	401.616	739.952	3305.77	6786.38	7445.88
Pos_1909	Positive	1.359	356.251	[M+H]+	Tetrahydropalmatine	C21H25NO4	Protoberberine alkaloids and derivatives	0.766518	0.484209	0.316617	14427.4	10400.3	6974.42	7772.06	57809.9	4390	8726.6	9472.3	8508.23	7413.61	8767.74	6391.47	6265.03	10072	10576.9
Pos_4897	Positive	8.899	623.314	[M+NH4]+	Tetrandrine	C38H42N2O6	Lignans, neolignans and related compounds	0.0124622	1.01339	0.948352	262944	245209	308499	208611	309988	492580	266346	189735	482705	393428	209337	310755	371879	401117	399266
Pos_1025	Positive	12.377	265.111	[M]+	Thiamine	C12H17N4OS	Thiamines	0.603151	0.525828	0.590985	125.667	5625.15	318.427	911.102	1014.43	43008.7	1480.19	5988.64	2099.43	1977.42	984.741	14288.6	14620.6	18017.1	15980
Pos_1303	Positive	1.306	293.184	[M+H]+	Thioperamide Maleate Salt	C19H28N4O4S		1.37794	1.16184	0.103032	37725.5	35537.4	52042.9	37272.7	47102.9	48110.8	54144.1	51486.7	56018.9	43537.1	40229.4	54097	58638.1	50575.1	39082.8
Neg_1784	Negative	12.205	392.881	[M-H]-	Thiophanic Acid	C14H6Cl4O5	Xanthones	0.294885	1.07114	0.786785	16122.9	43448.6	54765.5	47234	52571.4	41768.2	50289.1	51901.9	18526	40848.5	84215.2	28335.9	47763.8	28431.4	50286.3
Pos_0807	Positive	3.539	233.148	[M+H]+	Threonylleucine	C10H20N2O4	Dipeptides	0.946142	0.572858	0.311981	39785.8	258087	262314	27102.8	403632	75353.6	250251	133599	114209	32674.4	40047.9	40043.2	171864	179225	183952
Neg_1365	Negative	7.161	324.23	[M-H]-	Tolterodine	C22H31NO	Diphenylmethanes	0.281813	1.01285	0.781431	8919.33	8383.58	9586.68	10178.5	9573.28	10725.7	9545.41	9451.54	9077.57	9088.75	10511.9	10429	6094.18	8231.66	9393
Pos_3147	Positive	4.178	474.303	[2M+H]2+	Tomatidine HCl	C27H46ClNO2	Spirosolanes and derivatives	1.32683	0.179627	0.157465	71650.6	4406.57	12798	3991.91	1771.59	28731.4	884.083	1089.38	6875.13	4333.65	5476.58	3498.15	2723.13	2838.74	2815.75
Pos_1971	Positive	13.662	362.093	[M+H]+	Topiramate	C12H21NO8S	Dioxolopyrans	0.244958	0.973981	0.728607	194032	200506	159359	226267	178780	221386	145233	193037	191936	200149	203496	215767	148407	162308	173681
Neg_1116	Negative	1.356	281.249	[M-H]-	Trans-Vaccenic Acid	C18H34O2	Long-chain fatty acids	0.667287	0.929627	0.474997	1.30084e+06	1.44825e+06	1.41266e+06	1.77506e+06	1.06684e+06	1.36382e+06	1.33409e+06	1.60134e+06	1.48697e+06	1.26886e+06	1.05109e+06	1.03628e+06	1.47029e+06	1.55235e+06	1.55688e+06
Pos_1120	Positive	0.958	277.128	[M+H]+	Triethyl Citrate	C12H20O7	Tricarboxylic acids and derivatives	1.14702	0.811843	0.195961	68022.4	34723.8	82874.2	86743.6	70913.8	101162	50168.1	70891	62583.1	47761.2	69816.5	59595.1	61091.5	48119.7	38918.9
Neg_0133	Negative	1.365	112.986	[M-H]-	Trifluoroacetic Acid	C2HF3O2	PFSA	0.298949	1.02453	0.747143	1.25135e+06	1.19832e+06	1.26972e+06	1.26526e+06	1.16112e+06	1.33495e+06	1.00726e+06	1.21315e+06	1.42011e+06	1.06705e+06	1.39266e+06	1.56404e+06	955321	1.04184e+06	1.05708e+06
Pos_1040	Positive	0.944	267.171	[M+H]+	Tri-N-Butyl Phosphate	C12H27O4P	Trialkyl phosphates	0.827138	0.866738	0.365073	6705.97	3908.76	8029.39	9657.25	8542.11	10876.2	8698.76	7253.99	6900.41	4816.14	6775.31	6915.87	11079.7	6626.01	6288.35
Neg_1301	Negative	1.352	311.167	[M-H]-	Triptophenolide	C20H24O3	Oxosteroids	0.460118	1.11373	0.635426	613902	393460	255245	467723	134471	403451	346937	622863	563097	349664	352144	291523	453106	493705	504807
Neg_0621	Negative	10.348	203.084	[M-H]-	Tryptophan	C11H12N2O2	Indolyl carboxylic acids and derivatives	1.54832	0.610398	0.0501041	137272	119910	106169	166800	202455	54578.6	80474.6	59164.8	117065	52638.4	76084.8	95067.8	55030	48064	57904.9
Neg_0459	Negative	11.76	180.067	[M-H]-	Tyr	C9H11NO3	Tyrosine and derivatives	0.22427	1.07292	0.860426	32174.9	26887.1	160326	48604.4	277018	107983	148423	89591.4	34591	127555	154295	146153	9837.65	16239.4	17436.2
Pos_0496	Positive	11.766	182.082	[M+H]+	Tyrosine	C9H11NO3	Tyrosine and derivatives	0.300029	1.13455	0.768921	24523.3	81696.2	123064	17395.6	147366	18909.6	41143	64495.1	14604.3	98984.1	97250.5	152040	38025	49826.1	46092.4
Pos_1186	Positive	3.102	283.175	[M+H]+	Tyrphostin A	C18H22N2O		0.69361	1.67222	0.410929	13105.9	2964.1	9365.04	9459.61	14186.3	11918	55686.7	5919.45	8467.96	11841.2	8265.98	11822.1	182024	400949	510794
Neg_1478	Negative	8.525	343.129	[M-H]-	Tyr-Tyr	C18H20N2O5	Dipeptides	1.14257	0.878376	0.250944	21937	15724.2	26516.5	16285.8	24305.5	23100.9	20192.8	14831.2	19704.9	17385	17297.6	22906.4	17089.4	17583.9	15636.5
Neg_0130	Negative	4.135	111.02	[M-H]-	Uracil	C4H4N2O2	Pyrimidones	0.477459	0.932888	0.561428	876732	911020	623134	1.05448e+06	963248	1.17509e+06	690731	859671	1.12516e+06	787995	726530	1.03754e+06	674494	269225	268215
Pos_0018	Positive	4.626	61.039	[M+H]+	Urea	CH4N2O	Ureas	1.15301	0.712197	0.170263	325977	300018	476066	846944	364084	364046	294787	400525	359963	245636	281271	324465	411323	410505	388520
Neg_3355	Negative	13.9	606.073	[M-H]-	Uridine 5'-Diphospho-N-Acetylglucosamine	C17H27N3O17P2	Pyrimidine nucleotide sugars	1.27881	0.753617	0.1431	255386	269757	281179	342053	419997	510484	146385	213369	254806	256312	296776	399012	271661	273971	275393
Pos_4749	Positive	13.898	608.085	[M+H]+	Uridine-5-Diphosphoacetylgalactosamine	C17H27N3O17P2	Pyrimidine nucleotide sugars	1.04583	0.790795	0.241702	116867	134671	124516	146358	185741	245918	58338.9	112943	118046	128783	145023	191341	117077	118529	112204
Pos_0242	Positive	9.285	139.05	[M+H]+	Urocanic Acid	C6H6N2O2	Imidazolyl carboxylic acids and derivatives	0.819123	0.308456	0.288922	7023.18	4304.64	1122.72	3518.44	43758.5	5047	2496.74	2224.24	2900.06	3195.26	6230.78	2933	164.137	379.411	286.943
Pos_2674	Positive	3.667	432.28	[M+NH4]+	Veratramine	C27H39NO2	Fluorenes	0.186198	0.972091	0.967197	91724.9	13912.3	343550	19375.3	53624.6	68891.5	235335	18093.5	215757	35060.6	45412.8	24923.5	626370	730877	1.00468e+06
Pos_5529	Positive	3.76	705.4	[M+NH4]+	Voacamine	C43H52N4O5	Ibogan-type alkaloids	0.731537	2.59103	0.38934	808.729	106.478	2061.55	4519.67	445.512	1176.18	16527.8	1261.39	4609.95	483.454	285.825	456.84	12776.8	13637.3	11622.2
Pos_1713	Positive	9.224	335.109	[M+H]+	Worenine	C20H16NO4+	Protoberberine alkaloids and derivatives	1.33395	0.57272	0.114908	952.638	740.798	1705.37	1304.21	1565.57	258.438	703.619	776.013	341.79	149.202	1216.32	551.211	19179	24205.1	34598.1
Pos_0869	Positive	9.08	242.1	[M+Na]+	Zeatin	C10H13N5O		1.41486	0.639186	0.0767866	100124	35267.1	110709	156370	167704	125693	53720.8	52724.4	99303.6	96864.3	82478.3	59697	30487.2	59214.5	58609.6
Pos_0568	Positive	0.921	195.1	[M+H]+	Zingerone	C11H14O3	Methoxyphenols	0.343174	0.936965	0.696572	3022.09	2037.65	2230.92	1995.95	2722.22	3272.4	1456.19	1911.86	1690.22	3503.35	3031.42	2724.96	13133.8	17403	21713
Neg_1021	Negative	8.953	269.088					1.02288	0.0267335	0.310838	1178.64	557.874	802.358	1342.22	1366.86	66026.9	178.544	143.34	441.986	466.984	228.452	446.116	221.729	240.555	553.39
Pos_0659	Positive	9.433	209.102					0.0125281	0.934798	0.871956	370.921	1659.06	44.5217	2540.01	2313.32	1906.7	1215.25	1934.6	446.668	396.258	2993.86	1271.86	35273.1	33700.1	42194.3
Neg_1934	Negative	9.82	412.954					0.0433072	1.18514	0.903228	37.4975	26.3921	160376	119.453	37.6489	70.0654	178611	97.8666	11574	47.4735	20.8632	61.1265	47.9932	84.0963	94.6717
Pos_1671	Positive	3.707	332.217					1.67518	0.659603	0.0532082	43090.7	32693.4	49482.9	28707.9	35597	32475.9	1753.77	26494.2	31734	24192.1	27494.5	34794.9	1003.06	1048.27	1270.75
Pos_2773	Positive	1.025	441.372					0.509486	0.922479	0.684211	9659.15	9484.76	14594.4	12581.7	11957.7	23413.3	18586.9	11896.2	13653.8	9007.37	10047.7	12166.3	34062.7	24271.6	22196.1
Neg_4917	Negative	0.863	862.937					0.458896	1.215	0.613355	6845.82	16974.7	5963.97	16062.1	15064.8	48120	13728.7	35619.5	17358.2	24601	10393	30772.4	21090.1	18938.3	17231.2
Neg_1438	Negative	10.962	336.972					1.15208	0.524862	0.199474	71968.8	209773	375.531	94160.6	110229	216904	205.422	145118	4409.56	67951	69792.5	81716.5	13691.5	44071.3	81335.7
Neg_4587	Negative	13.636	802.949					0.247348	1.05405	0.779584	9010.54	17339.6	19220.8	26942.1	16903.3	24501.1	25440.7	13033.1	20944.7	14671.2	28305	17679.5	14339.4	15719.2	21052.3
Neg_3303	Negative	10.036	592.936					0.39375	1.1387	0.834016	8057.9	18.2014	1920.24	30475.8	16939.9	24.1209	1950.55	9.88551	19903.4	18842.1	17894.3	6802.2	5756.3	3895.81	10011.8
Neg_3940	Negative	10.846	706.889					0.575002	1.23565	0.655248	26450.9	43601.5	213.898	17781.2	47537	2958.83	273.576	41707	58356.2	12460.3	35816.8	22577.1	44236.3	103704	29485.9
Pos_2037	Positive	14.188	370.051					0.96143	0.860131	0.261596	206247	194157	185264	228235	244124	259161	102557	149780	204069	198172	212974	265404	96110.2	127797	134685
Pos_1118	Positive	10.951	277.062					0.503634	0.887417	0.593851	13167.7	17932	12304.4	19578.4	21688.9	37993.8	12711.2	19392.4	16459.3	18055.4	16851.2	25385.7	27478	25241.6	26904.3
Neg_0935	Negative	2.917	255.231					1.54001	0.925026	0.107964	112907	114102	106702	116425	90610.4	105593	111001	95663.1	102244	96763.6	96903.1	95305.9	99997.7	114230	108927
Pos_1559	Positive	4.793	318.302					0.0100198	0.973111	0.926655	80591.2	82971.2	16469.2	49108.3	87528.4	120208	81.5929	81075.1	67271.7	87904.4	91561.1	97235.1	63.351	39.1146	168.848
Pos_4814	Positive	14.497	613.154					1.32385	0.720908	0.126592	323906	254815	217735	251995	359392	443253	57833	168791	265386	278262	245079	319118	5120.87	13614.8	80483.7
Pos_2630	Positive	9.363	429.241					1.02459	0.213699	0.326468	3760.9	1187.64	52070	6256.09	1013.38	1092.33	1403.4	1627.16	1079.68	1254.66	5020.72	3586.09	4851.15	3843.98	5888.19
Pos_0391	Positive	10.346	166.085					0.551319	0.83784	0.534494	25867.2	211761	150081	287800	286933	399617	133255	167326	183254	186518	177858	292976	20266.6	96689.2	225044
Pos_1590	Positive	14.3	324.058					0.295944	1.06694	0.679469	38190.7	38824.6	37416.6	21749.2	20013.5	25920.7	20802.3	35702.5	25579.9	34405.7	35776.1	42039	22135.4	25320.8	31522.8
Pos_1744	Positive	14.2	339.07					2.83656	0.267076	1.56324e-07	24072.4	27019.1	22025.7	27827.2	29730.1	31938.3	5335.22	6995.98	7464.13	7608.35	7253.08	8773.26	6532.83	9246.68	12166.8
Pos_0733	Positive	8.751	220.118					0.590513	0.800429	0.419191	67917	77823.8	35.8109	72702.5	100802	70179.1	23635.1	41351.1	58215.7	61708.7	60274.7	66549.6	33464.7	33631.7	36075.8
Neg_2729	Negative	10.853	510.932					1.67935	2.40887	0.0740838	60227	116743	1014.32	64049.7	109374	17085.6	2179.97	114269	255976	246121	161370	107737	290318	223989	121911
Neg_0001	Negative	10.983	60.0165					0.870856	1.17231	0.425421	153446	49878.3	73849.9	147482	119136	135424	123450	123105	120196	184003	170119	75380.8	82281.5	149207	71888.1
Neg_0002	Negative	8.327	60.0171					0.543967	0.735853	0.501247	46493.8	138715	1025.93	50229	169875	121521	1072.23	44368.2	19671.2	99957.8	108548	114810	132790	123655	119702
Neg_0003	Negative	12.208	60.0176					1.61456	0.638566	0.0886426	83235.3	69281.9	174406	93230	85310.3	152005	98003.6	82695.3	31428.8	92418.3	77792.4	37498.4	56254.8	164525	83684.9
Neg_0004	Negative	8.499	60.0176					0.38268	0.931385	0.677364	295110	162493	188822	276886	136898	193353	181379	132040	214904	285884	171097	182245	129316	128249	188795
Neg_0005	Negative	10.035	60.0176					0.0136788	0.991557	0.979804	206193	40940.5	161584	56907.5	183030	35163.6	122336	68496.7	93913.6	201679	94133.5	97486.1	108767	60674.5	72136
Neg_0006	Negative	16.296	60.0181					0.276756	1.06857	0.775809	27256.6	24081.4	35766.4	43837.1	28006.6	33291.4	42209.4	22363	50789	12812	53763.3	23485.4	34785.5	42025.7	52500.8
Neg_0007	Negative	12.326	60.0182					0.181079	0.914556	0.824756	266924	128100	46257.1	155541	73157	64779.5	43722.3	98287.7	114516	131770	34665.2	249018	155342	121151	175685
Neg_0008	Negative	0.065	60.4129					0.489908	0.916387	0.658212	3980.81	2558.21	6922.15	6308.21	3748.16	4984.98	5822.85	4913.1	3340.18	2881.35	3276.56	5885.3	3248.18	4022.93	3892.28
Neg_0009	Negative	2.767	60.479					1.3284	0.577355	0.151117	22915	5126.43	20553.5	27433	10544.8	38494.6	16157.3	16583	5794.51	3285.36	21437.9	8950.21	17033.7	11163.3	9963.96
Neg_0010	Negative	0.065	60.5907					0.76246	0.812975	0.423937	8417.68	9150.77	16570.8	5467.7	21478.7	12882.8	14766.4	12881.8	6956.6	8042.4	6780.53	10706.8	7065.56	11022.5	11154.7
Neg_0011	Negative	2.776	60.5914					1.47489	0.600254	0.0893947	34794.6	10314.7	31081	40519.6	33280.6	57418	22552.3	24187.9	7053.05	25544.6	33240.2	11919.7	6996.45	21437.7	21568.6
Neg_0012	Negative	2.056	60.9887					1.04317	0.72232	0.21831	113308	129016	168412	75016.6	224650	60861.5	43810.6	108444	115996	92567.5	83898	112384	61037.8	141599	121603
Neg_0013	Negative	0.457	60.9889					0.527707	1.17314	0.615432	71125.6	68445.6	85140.9	140566	102621	176682	73739.8	64407.1	226993	107169	218684	65193	256037	80734.4	58977.6
Neg_0014	Negative	2.438	60.9889					2.25542	1.8724	0.00393512	57366.1	74463	80570.7	71098.5	58086	63154.2	99176.6	182097	106013	82155.3	134430	153961	109018	222787	98615.7
Neg_0015	Negative	3.088	60.9924					0.194706	0.972866	0.931123	503245	126076	292752	89576.9	186005	353805	258182	196436	239383	196390	145914	473059	310607	447621	458556
Neg_0016	Negative	0.045	60.9925					1.36903	0.627751	0.116969	37144.8	83820.3	167418	212959	127856	155539	66034.6	104015	37024.7	98627.6	69329.3	117588	199801	233492	137559
Neg_0017	Negative	15.965	60.9929					0.262161	0.97884	0.903494	289400	261540	226830	79660.1	204834	370862	235513	222803	214753	269863	247174	212697	46239.5	36849.8	227801
Neg_0018	Negative	14.444	60.9929					0.843086	0.730869	0.262652	137959	211069	90501.9	316643	241941	94206.9	87964.8	197450	177235	89634.8	110597	135462	106416	91316.8	239200
Neg_0019	Negative	14.281	60.993					0.322609	1.17938	0.63611	264032	424171	123876	68607.4	135699	290099	449481	340007	350678	110093	94311.9	196264	349551	147970	467324
Neg_0020	Negative	1.522	60.9931					0.219358	1.06003	0.803388	343928	282435	229436	409604	119920	391760	249856	251823	512345	151386	419413	298943	461149	128749	414842
Neg_0021	Negative	1.609	60.9932					0.249067	1.03133	0.916332	251085	96331.1	93816.9	364349	419364	363614	249856	226441	512878	210388	276634	162135	199769	246109	332594
Neg_0022	Negative	1.248	60.9932					0.800341	0.821363	0.344426	344932	197326	431228	369885	449296	123987	354931	258444	247554	194664	267306	251370	354169	638219	620067
Neg_0023	Negative	1.194	60.9933					0.15308	0.915601	0.728262	175750	268415	183539	370595	449470	123959	187630	257383	181111	153215	279823	379913	354093	638464	620371
Neg_0024	Negative	2.814	60.9934					1.00434	1.30327	0.344576	330524	132771	142917	392580	199710	198043	185627	535966	169988	278530	257479	392477	380132	391265	155932
Neg_0025	Negative	17.054	60.9934					0.496386	0.896988	0.597889	329862	142829	228164	302813	166644	398236	107014	211512	256565	286643	248476	296757	155531	284687	157881
Neg_0026	Negative	4.606	61.0176					0.665167	0.80534	0.490727	12682.3	15812.5	30705.4	12369.9	43741.7	38792.1	21551.1	9586.97	11107.7	17253.2	31619.2	32987.9	18011.8	11510.4	31538.4
Neg_0027	Negative	4.612	61.7982					0.257713	0.914658	0.80121	11112.4	16864.5	31830.1	17949.5	34923.5	11822.7	23656.2	9108.51	10253.7	10685.4	16357.8	43815.9	14660	29321.2	11611.4
Neg_0028	Negative	2.973	61.7994					1.06062	1.12564	0.325503	46472.5	43096.4	43700	57739.3	54229	36065.3	51703	66676.8	66570.4	39556.1	48398.3	43741.9	44464.7	41789	42534
Neg_0029	Negative	1.381	61.7998					0.298249	0.968979	0.674059	35316.5	26546.8	27923.8	38217.4	30607.5	33304	28545	28007.6	32235	27574.3	35354.7	34245.9	29450.5	35651	25212
Neg_0030	Negative	4.614	61.9879					1.39757	0.702474	0.103932	5.34456e+06	6.44189e+06	4.15429e+06	5.69233e+06	5.35477e+06	5.78816e+06	1.19928e+06	4.73261e+06	4.78469e+06	1.20156e+06	5.09575e+06	6.0104e+06	1.33718e+06	1.94676e+06	5.48327e+06
Neg_0031	Negative	3.495	61.9885					1.63342	0.63193	0.0762323	5.2613e+06	3.95195e+06	4.79475e+06	1.99252e+06	4.20839e+06	5.13823e+06	3.59151e+06	1.78623e+06	1.9196e+06	2.31493e+06	5.24921e+06	1.15615e+06	1.641e+06	4.70874e+06	3.70822e+06
Neg_0032	Negative	1.381	61.9885					0.759342	0.942255	0.40857	3.42943e+06	3.14118e+06	2.69881e+06	3.56647e+06	3.21574e+06	4.00118e+06	2.92054e+06	2.88868e+06	3.16218e+06	3.17381e+06	2.97706e+06	3.77259e+06	3.02184e+06	3.13852e+06	3.09587e+06
Neg_0033	Negative	2.972	61.9885					2.29549	0.710007	0.00357927	6.17586e+06	7.64593e+06	7.85596e+06	8.99369e+06	6.1308e+06	9.30183e+06	4.57089e+06	5.10808e+06	5.89732e+06	5.7063e+06	5.57415e+06	5.87748e+06	4.68757e+06	3.83235e+06	4.97039e+06
Neg_0034	Negative	8.681	61.9885					0.480944	1.20662	0.58587	223430	203592	73688.2	53456.4	173730	152494	185594	226407	24193.1	152393	115483	358227	276315	133164	136482
Neg_0035	Negative	6.009	61.9887					0.977257	1.32519	0.308023	216865	140267	84052.1	126264	197104	207117	271717	346464	78679.1	301986	117924	170880	220521	144694	75306
Neg_0036	Negative	16.448	61.9887					1.42894	3.42686	0.114573	48287.6	77453.4	60744	62241.6	67799.4	49197.4	44179.2	98643.6	62908.1	92927.9	498928	455697	332590	122384	306872
Neg_0037	Negative	8.591	61.9887					0.991546	1.4413	0.309701	55314.9	66159.5	122123	259539	173919	152494	185223	226797	254170	37056.4	115216	377166	276969	133115	136517
Neg_0038	Negative	3.557	61.989					1.10223	0.702008	0.280279	1.90636e+06	2.4415e+06	4.9286e+06	1.95259e+06	1.77957e+06	1.10358e+06	1.80823e+06	497840	1.91653e+06	2.31714e+06	2.20747e+06	1.15967e+06	3.33774e+06	1.3321e+06	2.66272e+06
Neg_0039	Negative	3.129	61.989					2.04514	1.71085	0.0154138	2.62246e+06	1.00797e+06	1.06764e+06	1.1691e+06	2.47582e+06	1.24089e+06	3.35606e+06	2.79814e+06	1.76196e+06	2.30282e+06	3.00215e+06	3.17542e+06	3.53709e+06	4.21317e+06	3.17324e+06
Neg_0040	Negative	16.864	61.9892					0.444173	0.848177	0.600446	457764	1.38974e+06	2.04485e+06	2.16341e+06	2.05218e+06	2.48712e+06	319266	1.84382e+06	2.93553e+06	487615	1.66536e+06	1.7349e+06	1.34506e+06	1.49126e+06	2.2102e+06
Neg_0041	Negative	13.811	61.9894					0.152862	1.00683	0.933297	77478.9	92697.1	77099.9	99537.1	102069	109563	84496.6	77992.8	89213.7	96790.7	111516	102249	77798.9	83316.9	85281.7
Neg_0042	Negative	2.974	63.9928					0.72529	1.10046	0.387969	36218.5	43493.2	34158.8	36469.1	22137.5	32293.2	33950.3	29597.2	36099.6	39393.3	47826.7	38474.3	21800.4	19320.6	41213.4
Neg_0043	Negative	1.38	63.9929					1.64342	0.810187	0.0688913	32102.9	29392.6	22307.3	29370.3	25404.6	39832.7	23025.5	20032	24124.8	22313.5	26107.1	28942.9	24098.3	23300.5	28047.2
Neg_0044	Negative	0.88	65.9988					2.37015	0.107594	0.00116213	34944.6	5434.04	23039	26946.5	18568.2	17102.8	4190.03	5066.33	296.842	141.452	3598.89	267.026	10422.2	12832.5	9901.49
Neg_0045	Negative	1.013	66.0099					2.45142	0.549657	0.000541121	22953.5	12020.2	17172.8	19767.3	16157.6	16267.8	9851.62	9465.38	8423.01	8899.82	11447.6	9263.35	13631	12187.1	11767.6
Neg_0046	Negative	1.366	68.7855					0.0811065	0.98977	0.94514	6366.46	6011.02	5779.11	5222.28	4902.72	5981.98	3911.66	6295.1	8267.57	2859.07	5990.85	6588.79	3045.65	4257.62	4482.76
Neg_0047	Negative	1.365	68.9953					0.46329	1.03929	0.629452	590750	554880	589001	603359	554295	642683	469211	574663	654546	528181	679489	767769	446310	486839	495159
Neg_0048	Negative	2.858	68.9963					0.0459849	0.996151	0.96404	187623	188560	216059	214675	186947	206657	153892	191647	216291	163225	212676	258168	169070	162359	173145
Neg_0049	Negative	1.26	73.0173					0.103231	0.97552	0.931101	5718.87	16242	9579.91	7070.54	7266.24	4009.81	5459.04	8481.77	3223.13	13743.1	9824.46	7934.65	10141.9	8102.58	8735.18
Neg_0050	Negative	3.109	73.0294					0.58441	1.16035	0.539871	15138.8	8062.32	10743.3	27119.1	11190.1	29664.1	17004.9	12812.6	24269.9	20234.4	17107.8	26830.2	17295.8	7751.53	11913
Neg_0051	Negative	3.94	73.0296					0.505385	0.939786	0.705731	18367.7	15908	26849.5	16690.9	18954.1	31558.1	20182.2	14829.3	16376.9	20618	19199.3	29395.4	17630.8	16236.5	21289.4
Neg_0052	Negative	13.845	73.0306					1.7377	0.852609	0.0345939	24312.6	21574.2	25721.9	26771.6	28659.2	29282.7	20238.9	18852.7	24009.6	25825.6	23082	21273.1	21039.3	23518.6	21452.4
Neg_0053	Negative	13.78	74.0238					1.69361	0.54267	0.0420886	20955	16306.7	32182.4	23531.2	37702.2	20055.9	6631.1	12171	16366.6	3864.73	13501.6	29263.5	14585.1	24144.4	15507.6
Neg_0054	Negative	13.808	76.969					0.245334	1.00865	0.916783	19168.3	14140.7	16132.3	20946.7	20138	19011.8	18047.4	20481.8	13582.6	19996	19120	19257	21401.1	17017.8	17843.2
Neg_0055	Negative	4.588	76.9693					1.49509	0.686904	0.078869	21329	13976	21350.1	22185.7	29817.9	17418.7	17440.7	5749.42	10221.9	21644	11311	20236.1	36899.1	19453.6	11880.8
Neg_0056	Negative	16.802	76.9698					0.647733	0.898113	0.502014	241910	250497	375316	438463	413398	505129	367014	223042	355265	381154	244538	427031	357718	208483	379828
Neg_0057	Negative	1.232	76.9873					0.184345	1.03893	0.889886	37664.7	62880.5	81942.2	111737	95126.2	38176.4	81458.5	72639.7	53183.4	33402.9	62038.7	141448	108199	79820.1	119808
Neg_0058	Negative	1.489	76.9874					0.0638198	1.00707	0.978145	66297.6	89383.6	42253	34062.6	24946.6	94538.9	38890.1	79730.6	35251.2	51869.1	86620.7	61604.8	36745.5	100240	42818
Neg_0059	Negative	17.791	76.9879					0.558357	0.897172	0.560401	18871.4	19233.4	30660.9	13902.2	19616.1	17294.7	7557.42	23671.9	22641.5	17731.8	21333.6	14346.5	30465.1	21931.5	12429.3
Neg_0060	Negative	3.102	76.988					0.18331	0.963775	0.858693	43093.7	52978	58268.2	46403.2	72532.7	99859.2	59921.8	42842.8	72927.7	53512.3	94906.5	35507	14669.6	56225.2	115128
Neg_0061	Negative	17.899	76.9887					0.738876	0.852325	0.422695	16086.4	17849.2	25843.9	16990.6	35384.7	26488.2	20834	10424.3	28239.3	25100.9	14612.6	18957.8	17419.6	19350	8081.26
Neg_0062	Negative	17.513	76.9887					0.600281	1.13231	0.546277	18585.6	17963.9	23774.6	28676.4	12839.3	20537.2	7080.34	17675.3	29979.2	29110	25357.1	29366.5	14088.9	13597.2	20491.1
Neg_0063	Negative	2.235	76.9887					0.261013	0.946437	0.795414	15564.5	13502.7	25428.7	19732.6	20197.6	30496.8	13619.3	13967.2	18644.9	34862	22110.8	15027.5	11319.7	32558	18172.1
Neg_0064	Negative	17.117	76.9887					1.41849	0.520515	0.106279	77593.4	13246.1	31844.6	17786.6	38631.9	41174.3	8878.27	23460.3	24180	9701.06	28282.1	20155.7	14101.4	8074.22	33353.7
Neg_0065	Negative	0.049	76.9894					0.829754	0.762404	0.498932	11844.1	21263.8	55064.6	11594.6	8726.18	42213.8	19373	20881.2	7222.54	25927.3	12304	29191.7	39071.3	19080.1	13623.9
Neg_0066	Negative	4.148	77.042					0.347724	0.968855	0.736471	14369.6	13854	11424.7	15034.8	11406.6	17734.6	12529.8	11131.1	13519.9	16736.8	14605.3	12690.7	15508.5	13361.5	9974.69
Neg_0067	Negative	1.428	78.6741					0.304197	0.945516	0.682877	6046.21	4981.73	8743.67	8573.48	6935.76	4487.63	6319.13	6174.49	5330.05	6601.72	8155.41	5020.95	4777.24	5882.83	4931.71
Neg_0068	Negative	3.288	78.6806					1.01121	1.11378	0.340479	27540.4	22655.3	16467.2	31813.6	29171.6	20616.4	34617.5	25567.9	26550.1	24322.9	25693	28383.1	19191.5	22840	28678.7
Neg_0069	Negative	3.291	78.9182					0.383482	1.02241	0.672407	3.92539e+06	3.13095e+06	4.19234e+06	3.97978e+06	3.75811e+06	3.49581e+06	4.05781e+06	3.33165e+06	3.80942e+06	3.77187e+06	3.90691e+06	4.10842e+06	3.01093e+06	3.24628e+06	3.24811e+06
Neg_0070	Negative	1.435	78.9184					0.404241	1.02838	0.628871	934978	810489	1.12329e+06	1.08486e+06	968876	1.01648e+06	1.16259e+06	928386	967520	997739	1.03172e+06	1.01956e+06	865866	971443	945654
Neg_0071	Negative	3.101	78.9199					0.719962	1.11333	0.393243	158656	143534	258757	222431	162293	250237	235082	182875	224943	194005	283742	210788	287930	244170	285043
Neg_0072	Negative	16.753	78.9588					0.392024	0.904396	0.680031	22950.5	20781.5	27606.3	17824.6	30429.7	49236.4	14499.5	42820.1	19628.1	16982.9	31295.8	27461.9	29890.2	27035	26565.7
Neg_0073	Negative	14.668	78.9588					1.7064	0.432573	0.0407909	412582	249338	176468	430599	80740.1	158529	48279	159855	70565.1	124761	144338	104634	33836.2	739656	76223.4
Neg_0074	Negative	14.939	78.9591					1.2399	1.78126	0.201205	232014	92132.9	120530	251069	134120	111983	126696	240989	97980.4	678107	294190	239714	66162.5	66761.7	115974
Neg_0075	Negative	15.079	78.9593					1.10125	0.746742	0.22057	173461	220724	226218	112718	307199	149191	106308	175047	112751	101254	125010	267889	56375.7	89885.2	87921.7
Neg_0076	Negative	15.928	78.9596					0.478575	0.877141	0.585997	184830	182342	65338.5	129343	110109	129057	37539.4	127315	133853	170148	63466.8	170286	100007	77154.4	198450
Neg_0077	Negative	14.797	78.9596					1.43852	0.423113	0.094193	379328	225220	629644	142155	1.19919e+06	682140	127369	117852	348169	54536.4	292709	437727	44393.7	55134.9	62613.2
Neg_0078	Negative	3.291	80.6671					0.0967131	1.00795	0.921667	26158	16770.8	26037.4	24435.8	23253.4	20644	25563.5	19699.9	20086.9	23666	24766.7	24608.2	19107.1	21435.8	24022.2
Neg_0079	Negative	1.421	80.6691					0.486627	0.969172	0.626904	6692.79	5361.23	6622.12	5505.71	6978.64	6858.37	6254.82	5870.02	5535.12	7165.59	5520.39	6500.86	4615.03	6921.32	4645.75
Neg_0080	Negative	3.291	80.9163					0.553025	1.03023	0.556503	3.97668e+06	3.19012e+06	4.21209e+06	4.10086e+06	3.78234e+06	3.53606e+06	4.08076e+06	3.44922e+06	3.86922e+06	3.8792e+06	4.01366e+06	4.19535e+06	3.04903e+06	3.23437e+06	3.2608e+06
Neg_0081	Negative	1.434	80.9165					0.388092	1.02711	0.644482	974983	827941	1.17232e+06	1.07803e+06	996884	1.00922e+06	1.14965e+06	948908	971821	981447	1.11137e+06	1.06047e+06	937518	974791	960264
Neg_0082	Negative	3.103	80.9168					0.627028	1.10244	0.435476	189971	144699	274090	226430	166297	261906	267599	189915	234692	194134	285800	220670	296462	247623	281605
Neg_0083	Negative	2.9	80.9168					1.33902	0.756182	0.173124	23439	14007.8	29068.8	28119.3	16428.5	38246.5	25174.8	12937.2	16420.9	23705.7	19032.4	15634.4	46514.1	30594.4	20944.9
Neg_0084	Negative	0.557	82.9532					0.193379	0.780754	0.687629	448.956	253.91	393.92	1489.91	4443.61	1131.38	659.463	1277.21	2539.55	524.146	830.354	541.559	1613.53	1294.69	1463.02
Neg_0085	Negative	1.349	82.9539					0.74203	0.853422	0.414475	16824.2	16847.2	15808.1	17885.4	30494.6	32899.7	21840	22871.1	17758.1	11578.7	14071.2	23473.7	21429.9	27515.1	31347.1
Neg_0086	Negative	2.798	82.955					0.653287	0.963801	0.449883	201920	185625	210770	227277	232626	240663	216176	208399	189514	197525	217853	222398	241767	245010	249985
Neg_0087	Negative	1.348	84.9506					1.1105	0.788866	0.196942	6090.81	5314.82	5010.63	8024	9948.72	10772.8	6850.92	7347.9	5772.04	4023.62	4557.56	7074.59	7715.39	10380	9897.59
Neg_0088	Negative	2.798	84.9526					0.0991205	0.994961	0.907735	68483.6	62751.2	70643.3	73433.3	74888.9	78709.8	75316	70490.6	64306.1	66395.1	73861.8	76379.2	83707.8	85694.1	82677.7
Neg_0089	Negative	0.611	85.9986					0.0177845	1.00198	0.965296	12294.1	11187.5	12066.3	13454.8	11671.2	13675.4	12300.4	11560.1	11490.7	12601.8	12526.2	14017.3	12900.6	14474.3	13568.3
Neg_0090	Negative	9.994	89.0235					0.112973	1.01326	0.981141	7816.7	6507.92	33686.5	4159.14	60205.8	12438.3	4422.33	30796.3	4167.96	9904.52	33379	43799.8	37790.8	40361.3	45934.3
Neg_0091	Negative	10.13	89.0242					0.255679	1.34176	0.647113	8206.88	3605.7	53987.4	5442.72	3164.6	25130.5	60654.2	9699.67	35150.1	6096.95	10148.9	11806	3677.24	7755.44	5141.55
Neg_0092	Negative	9.888	89.0243					1.03823	0.443689	0.175195	54788.9	3916.04	6641.47	79981.5	60427.5	20120.2	4422.33	6578.81	3084.54	37871.2	33379	14882.7	5321.49	12303.5	5100.56
Neg_0093	Negative	10.364	89.0244					0.835186	0.583624	0.26396	71281.7	41302.7	10521.6	61308.8	114250	9739.09	3936.62	9536.56	29952	49282.3	40873	46411.1	12317	32943.3	14562.9
Neg_0094	Negative	9.475	89.0245					1.01916	0.493477	0.345891	7984.93	15316.5	106640	11698.8	31769.4	25983.9	55190.4	9634.42	5926.54	7298.32	9530.29	10816.2	11514.5	5236.46	6164.4
Neg_0097	Negative	8.953	89.0254					1.33019	0.0871327	0.163825	51398.9	18113.2	28548.1	12511.1	61144.9	343862	2484.26	3646.77	7091.44	4861.67	16157.5	10682.1	3964.24	22040.1	3336.93
Neg_0098	Negative	11.282	89.0254					1.28395	0.305725	0.189263	1424.9	9564.85	3533.67	3024.34	5221.69	28999	1300.69	1722.06	4339.33	2745.71	2562	3157.13	2128.02	2578.63	4823.38
Neg_0099	Negative	0.547	90.0098					2.64769	0.195474	8.31681e-05	6967.44	3441.89	4689.29	4297.06	3864.24	5071.13	1408.2	1414.62	294.033	174.392	1987.22	259.52	2439.01	2997.15	2466.35
Neg_0100	Negative	4.864	92.9281					0.497575	0.928857	0.756583	244011	260070	233684	84812.8	101836	252479	222599	177951	66143.4	165362	179445	281665	35915.2	68673.4	147085
Neg_0101	Negative	13.633	92.9282					1.26748	0.37886	0.19183	780.353	576.075	515.871	2495.49	589.833	178.035	155.506	476.482		307.124	258.703	423.596	114.224	111.476	3145.64
Neg_0102	Negative	0.661	93.0093					2.43347	0.224501	0.000912026	14502.4	5578.74	7551.26	7179.14	6796.67	7997.79	2310.52	2841.1	815.614	495.081	3453.9	1220.39	4633.26	4269.35	4580.36
Neg_0103	Negative	1.132	93.0328					1.40111	1.40176	0.112731	10799.3	13201.5	17511.5	20818.5	6072.97	5645.43	18736.6	13095.3	15986.4	15756.4	23151.8	17072.5	15562.3	8379.32	9034.81
Neg_0104	Negative	4.87	94.9239					0.315879	0.928548	0.739592	172570	76425.1	124379	78448.2	121513	175393	44413.4	152840	118135	81305.6	125054	173483	18808.5	39380.5	68502.3
Neg_0105	Negative	2.686	94.966					0.233826	0.953918	0.877877	6668.47	11546.1	5744.27	8631.04	7917.77	22101.6	14074.3	6260.5	4293.44	14892.1	12214.3	7989.34	136729	84496.2	63130.4
Neg_0106	Negative	13.82	94.9801					1.58283	0.81626	0.0971804	20329.7	32444	23761	23737.5	15958.9	20766.9	19024.6	19458.6	17524.9	17020.7	19356.8	19440.4	18135.7	20926.3	16127.4
Neg_0107	Negative	3.889	94.9807					0.591266	1.1968	0.458265	32344.1	29159.6	15708.4	15108.7	11891.8	33317.8	23035.1	31484.4	27507.1	23131.2	14059.7	45378.4	30338.4	13260.8	28900.3
Neg_0108	Negative	16.803	94.9814					0.75216	0.846821	0.379472	242282	250156	378676	463185	432798	501142	236049	399480	236956	195029	417421	435860	393794	392473	406539
Neg_0109	Negative	8.23	95.977					1.09106	2.69986	0.283409	480.373	39.1331		186.781	3893.52	96.4835		4999.1	5728.02	448.576	225.322	1278.29	5448.19	6469.55	5715.44
Neg_0110	Negative	14.023	96.9609					2.00151	0.778012	0.0214496	153294	162580	168303	185443	125766	207410	119978	132417	149265	128557	100930	149039	100683	112123	125695
Neg_0111	Negative	2.715	96.9617					1.9595	0.542295	0.0207038	15232.1	20722.3	7999.39	16000.2	11987	22833.3	7685.09	4449.47	5866.61	9002.52	14108.7	10283.2	50446.6	46354.7	37184.5
Neg_0112	Negative	14.957	96.9695					0.100505	0.91231	0.771523	184745	145664	105970	261077	273200	117975	86065.1	103689	100439	195352	373542	134082	42154.3	58601.4	61622.5
Neg_0113	Negative	14.719	96.9698					0.102226	0.955317	0.946891	275748	199485	91796	46628	767556	64453.3	59104.9	763634	89895.4	128020	276968	63448.2	38644.1	52929.8	45868.9
Neg_0114	Negative	16.782	96.9699					1.38689	0.646216	0.0953382	29210.5	38901.9	10826.5	41988.9	44617.1	38778.3	27499.7	14654.3	11236	38555.2	23104.9	16986.7	27404.1	25126.2	30606.3
Neg_0115	Negative	0.552	98.9492					0.127919	0.783214	0.751797	15668.9	14439.2	10302.9	70333	311250	59692.3	40995.1	72125.7	181942	16554.7	33470.8	32175.1	98534.8	93580.6	90309
Neg_0116	Negative	12.416	99.0056					0.626044	1.16664	0.652008	20667.2	802.683	10305.8	22568	23628.9	2269.66	7372.16	18294.1	12564.8	17498.3	14153.6	23731	21018.1	12572.4	21080.6
Neg_0117	Negative	12.255	99.006					0.594515	0.671835	0.632014	895.886	1633.58	12647.1	3078.63	1943.1	1106.11	9721.07	1122.01	806.25	1018.26	674.923	970.517	702.62	570.095	543.63
Neg_0118	Negative	12.544	99.0064					1.13754	0.530339	0.242917	11882.6	25279.1	2778.73	9418.34	12242.2	48293.4	4539.44	9035.36	7937.95	17615.6	8456.88	10696.1	8048.46	13581.6	11521.6
Neg_0119	Negative	13.722	99.0072					0.747611	0.824336	0.367043	163089	113704	147950	260180	142781	183170	59416.9	85790.4	125563	185277	200687	176566	192273	149350	150246
Neg_0120	Negative	1.173	99.9248					1.50768	1.84562	0.103446	826.971	1127.58	724.929	685.227	1535.24	1042.94	1772.01	3503.43	2811.11	1022.13	992.043	867.567	29384.3	12553.8	11429.9
Neg_0121	Negative	0.553	100.945					0.12401	0.784391	0.754517	4722.65	4404.75	3105.87	23567	100881	19060.1	13564.6	23082.7	59250.5	4993.44	10818.6	10452.6	31403.9	29633.2	29792.3
Neg_0122	Negative	4.28	101.025					0.962703	0.851556	0.358415	13902.4	9690.44	17876.4	7510.35	13487.7	11041.6	12856.2	7100.76	7759.1	8844.6	13593.4	12443	10988.5	11311	16169.3
Neg_0123	Negative	13.917	102.056					1.74824	0.734618	0.0393606	9718.94	7165.9	10840.1	11001.6	13081.9	14131.4	7471.03	6019.29	8128.98	8297.2	7324.01	11200.1	7779.7	8335.31	8489.22
Neg_0124	Negative	13.825	105.019					0.259483	1.06569	0.707928	7858.25	5948.23	9230.51	7716.68	5436.08	7098.43	11391.3	5460.76	7607.4	5867.33	10523.4	5281.54	22195.9	20346.4	24911.4
Neg_0125	Negative	0.556	105.991					0.247654	0.989957	0.74422	20705.7	20254.5	20372.5	22862.3	20080.5	22276.2	20061.3	21109.5	19411.8	21608.2	22154.6	20935.3	12005	18284.1	20615
Neg_0126	Negative	1.387	107.025					2.62293	0.171643	0.000121128	5789.81	3218.01	3992.43	2652.95	3791.03	3582.52	1181.66	1129.91	19.6646	21.3146	1575.17	24.6651	1628.89	1580.23	1560.62
Neg_0127	Negative	1.361	110.976					2.26802	0.733321	0.0064762	38667	31516.7	42906.3	33340.5	24779.2	37176	23894.2	29294.7	25505	25221	24045.8	24852.8	30115.7	31516.6	34937.8
Neg_0128	Negative	2.867	110.977					1.49468	0.760295	0.120183	16718.8	12622.7	28510.3	15242.2	14320.2	15832.5	11799.3	13126	11948.6	11612.6	14215.1	15796.4	12293.9	11739.3	11759.8
Neg_0129	Negative	4.237	111.019					0.433754	0.884434	0.627025	1.12864e+06	265347	1.31742e+06	1.72483e+06	1.33656e+06	1.70189e+06	1.18121e+06	338413	1.77131e+06	1.01999e+06	1.15642e+06	1.14352e+06	1.27477e+06	1.93417e+06	1.96413e+06
Neg_0131	Negative	1.365	112.638					0.392774	0.955967	0.641385	13331.9	11721.7	8456.22	11734.6	10523.9	10026.2	9017.45	9576.1	11184.5	9271.86	10038.3	13809.2	6834.23	8724.5	9423.25
Neg_0132	Negative	2.858	112.986					0.138368	1.01208	0.890878	313019	301030	360449	357845	301248	332565	249401	330530	360126	273388	351329	425128	274112	268295	288001
Neg_0134	Negative	13.526	113.995					0.0793015	1.00523	0.980675	4109.52	3567.48	2378.04	1450.81	2153.31	1524.21	3235.88	1526.32	2403.77	1962.88	2761.24	3372.68	4306.91	4104.09	1663.1
Neg_0136	Negative	10.038	114.979					0.373088	1.12475	0.838787	7757.92	197.485	2220.28	28809.9	10176.7	218.236	3469.14	6183.39	4378.66	12362.5	14517.6	14629.6	1730.63	7035.73	8946.97
Neg_0137	Negative	12.155	114.98					0.477457	1.17763	0.528862	8824.07	33050.2	40851.5	28939.2	14935.1	29580.2	39096.4	31913.4	7234.71	27026	41866.1	36786.4	20397.1	6360.03	16669.1
Neg_0138	Negative	14.449	115.002					0.997633	1.18873	0.259365	41584.7	36714.1	18358.4	28726.3	24401.7	32070.4	45372.4	33917.2	21851.1	34716.7	41953.7	38367.1	58287.7	36695.3	40502.9
Neg_0139	Negative	3.629	115.039					0.23536	1.06077	0.781955	16060.1	26189.1	40091.8	34593.6	21253.8	23865.9	19787.7	16385.2	22749.2	30465.4	44615.9	37899.5	30833.7	36375.6	38499.2
Neg_0140	Negative	4.632	115.04					0.754892	0.900051	0.41416	63684.9	54800.9	65051	60159.9	54994.6	64051.2	30269	40594.9	50179.4	71764.4	67548.6	66130.3	66767.2	57859.2	62803.5
Neg_0141	Negative	1.511	115.076					0.400729	1.04178	0.784702	30584.8	22144.8	15518.7	30190.2	36601	36212.3	22657.9	32149.7	21722.9	34797.1	29959.5	37118.8	3488.15	20521.5	19789.3
Neg_0142	Negative	16.904	115.076					0.443684	0.794143	0.561263	25227.7	6173.92	6671.48	10128.5	31320.7	31220.4	4939.73	27979	5504.22	8392.15	21354.5	19776	6389.81	6809.84	7393.18
Neg_0143	Negative	2.978	115.919					1.22484	1.68112	0.204053	561.449	560.604	70.654	870.922	354.527	65.4709	1053.99	739.436	1185.5	723.728	278.523	194.103	24646.4	8972.88	7172.6
Neg_0144	Negative	1.391	115.919					2.2553	2.59845	0.00221731	463.144	556.054	274.873	162.891	203.931	350.327	1002.15	700.883	423.258	1062.82	825.138	1211.81	11064.4	6094.05	3222.74
Neg_0145	Negative	0.542	116.026					2.23176	0.168133	0.00395802	7539.02	1199.47	3328.48	4563.11	3336.11	6433.38	824.568	1150.67	283.732	137.576	1903.76	138.339	2296.95	2595.25	2150.12
Neg_0147	Negative	1.366	116.907					0.573022	1.18544	0.615512	7669.75	2327.96	3541.41	14992.5	2617.64	7603.82	5128.83	12353.9	6951.91	8987.02	4063.1	8454.76	5468.35	5182.68	6871.02
Neg_0148	Negative	1.55	116.927					0.983444	1.5825	0.317088	20904.3	21906.3	15924.2	17938.6	27174.1	11767.5	44188.8	75944.5	14874.9	23232.9	17803.6	6916.95	245220	266616	139385
Neg_0149	Negative	16.874	116.927					0.417993	1.19696	0.63583	75998.3	32161.9	50769.2	27711	31057.2	62417.9	68174.2	114230	92242.1	21466.7	20051.6	19121.9	327860	256502	205607
Neg_0150	Negative	3.182	116.928					1.44398	1.46201	0.0874247	33064.7	29918.6	30096.7	30856.9	32310.1	32317.4	79086.5	47687.7	50288.1	35066.4	24236.7	39318.3	438315	328406	184007
Neg_0151	Negative	1.013	116.929					2.2172	2.19318	0.00339472	20021.6	16748	14583.8	15773.3	13640.4	16223	58372.5	39911.8	28097	28183.7	31152.9	26998.6	377797	246447	140885
Neg_0152	Negative	1.202	116.929					1.68212	1.82366	0.0403401	23310.3	11131.1	20869.1	8296.57	9157.05	20435	37276.4	31377.6	41788.3	30311.3	16771.9	12437.6	238819	176842	99233.5
Neg_0153	Negative	3.514	116.929					1.51832	1.71108	0.063077	36396.9	20956.2	49957.2	24441.2	16306.2	27596.6	72791.4	43570.4	80536	33806	31530.5	38324.2	118860	173025	162157
Neg_0154	Negative	4.694	116.93					2.57612	2.5703	0.000118333	25901.6	12436.1	26658.8	32211.1	8663.43	33181.1	75346.7	69588.1	55975.8	55607.9	51454.8	49432	120548	428680	201945
Neg_0155	Negative	13.487	116.972					0.564079	0.747151	0.474408	13825.4	6729.07	3009.09	4577.23	23208.4	6956	10061.8	3927.51	8726.41	4712.47	5611.15	10523.4	1744.07	1128.45	3701.96
Neg_0156	Negative	12.644	116.972					0.465458	0.813069	0.558589	2368.42	2341.61	4756.08	9537.79	3583.97	4758.7	599.948	3134.7	2413.13	5870.24	3752.24	6464.4	790.928	784.247	1291.24
Neg_0157	Negative	4.696	116.974					0.0642441	0.982656	0.820579	13856.8	13375.3	10486.8	15160.8	14554.4	14338.1	12840.8	15588.5	10422.3	13042.6	15164.4	13295.6	2034.91	3588.76	9436.92
Neg_0158	Negative	13.606	116.974					2.08991	0.377512	0.00792513	41861.4	18330.7	22203.7	30559.4	26832.2	27246.2	4860.06	3387.77	2516.14	5784.98	24427.6	22080.6	3338.41	2764.42	16218.1
Neg_0159	Negative	13.342	116.974					0.157501	0.949355	0.904494	6710.02	1553.49	8002.29	6023.7	1642.96	3457.32	4547.12	1525.33	10963.5	932.999	5573.59	2460.07	1212.31	2201.17	1702.14
Neg_0161	Negative	13.795	118.051					1.79857	0.515991	0.0205365	72752.2	32506.8	57704	85295	101250	47549.1	29931.2	24823.5	54337.1	24612.6	23841.4	47332.3	27596.1	28729.6	32862.8
Neg_0162	Negative	1.367	118.905					0.259684	1.06737	0.843874	12629.6	4572.2	1917.34	11557.6	3751.29	11876.7	2805.84	13154.7	7605.53	11721.1	4412.56	9724.48	7382.31	4349.54	6723.65
Neg_0163	Negative	14.019	118.942					1.06654	0.875349	0.287908	24098.7	19045.1	17691.6	17898.4	18796.2	29482.6	18071.4	17044.6	19614.1	13648.1	19028.2	23773.9	16426.2	16756.7	19414.5
Neg_0164	Negative	13.633	118.968					1.68027	0.40921	0.0538222	13814.3	2846.7	8301.36	9219.61	3100.8	4600.19	1904.47	2602.86	1281.01	1996.79	3124.26	6229.54	1899.57	2487.69	4232.9
Neg_0165	Negative	13.471	118.969					1.73293	0.474762	0.0412318	4224.04	3203.45	3594.64	3202.43	7688.74	4326.82	5301.62	1181.32	2179.96	728.573	866.864	2199.48	973.302	849.764	252.783
Neg_0166	Negative	16.063	118.999					1.09569	1.42122	0.21626	13168.7	6117.5	4735.75	7318.14	6327.1	6412.7	19662	8164.45	9780.81	11034.2	8751.05	5254.73	51730.9	33884.9	34286.8
Neg_0167	Negative	14.636	119					0.388081	0.81555	0.693901	66096.9	46807.7	10367.7	1891.7	16480.8	23779.7	18859.5	58873.2	24116.3	14586	12867.4	5609.7	7070.36	22458.6	29251.6
Neg_0168	Negative	4.641	119.017					1.23727	1.23804	0.176611	8594.02	6121.14	10776.2	8537.65	10338.8	6334.6	13343.8	7061.22	9758.34	9156.57	14299.6	9151.82	11077.8	13784.9	7817.74
Neg_0169	Negative	16.817	119.017					1.29569	0.709707	0.159458	97914	107937	86139.8	184288	89982.9	208471	104028	81369.6	42258.3	96160.9	97698	128318	159555	97355.2	77029.6
Neg_0170	Negative	12.442	119.018					0.972775	0.549486	0.329158	1189.78	18774.8	1935.73	2508.52	8364.33	13042.5	2007.19	2050.26	1778.24	2740.87	4287.38	12311.1	1373.57	1665.3	798.366
Neg_0171	Negative	13.734	119.019					0.407019	1.0509	0.794182	15056.8	7983.15	15833.3	21422.3	27852.9	26920	13814.2	24534.9	24339.2	18163.9	23464.8	16608.2	28520.4	13003.6	26553
Neg_0172	Negative	9.522	119.034					0.107011	1.02662	0.968478	5662.12	2608.26	20852.6	4960.57	4013.79	3291.92	24678.5	2417.01	4775.69	3504.32	4584.68	2530.85	3199.23	2238.33	2399.98
Neg_0173	Negative	4.788	119.949					0.731344	0.844695	0.392999	49101.4	49293.1	15442.2	38887.4	42946.9	56429	33000	49903.1	29239.4	45935.9	33892.2	20977.1	3432.47	32063.2	28495.2
Neg_0174	Negative	1.364	120.902					0.153989	1.02037	0.955898	2982.57	178.374	1016.26	4794.42	1275.88	4155.68	668.102	3235.53	2825.15	3432.62	2064.41	2470.8	1336.13	2759.53	3183.7
Neg_0176	Negative	3.435	121.029					0.170628	1.0226	0.857702	201612	210977	216072	247541	187864	239764	155309	217103	175627	286271	192322	306665	283497	290979	176902
Neg_0177	Negative	3.201	121.03					1.35185	0.810388	0.100881	76992.4	87154.8	54320.3	74497.5	96586.1	82540.5	45906.1	67173.1	50532.5	60138.2	76663.7	82163.7	34594.5	36325.7	47064.5
Neg_0178	Negative	3.05	123.969					0.677378	0.160134	0.368338	848.254	235.708	378.434	540.797	32180.4	1253.14	262.057	2284.54	1123.69	837.083	479.853	687.405	2505.25	2130.77	3474.55
Neg_0179	Negative	1.386	123.97					0.652805	0.212222	0.38521	72.9681	291.223	46.4574	253.024	12363.5	907.404	238.059	738.448	783.776	524.146	177.337	495.446	904.192	1883.37	1922.71
Neg_0181	Negative	1.373	124.984					1.39161	0.75843	0.150893	9434.16	6027.4	6803.11	7299.68	3717.83	11526.3	5140.35	6233.81	7011.84	4735.72	5544.38	5318.01	7998.55	6170.32	8278.41
Neg_0182	Negative	2.969	124.987					0.247201	0.918905	0.669116	6228.63	8408.15	5194.52	12770.6	9496.93	8495.14	6710.78	10433.2	7645.79	11478.9	5803.09	4419.34	9518.01	8639.43	10721.3
Neg_0183	Negative	1.061	126.905					0.0375519	1.0118	0.939515	255866	209812	342648	250525	212838	336023	211367	245119	291319	243585	211141	424145	208745	218007	222878
Neg_0184	Negative	13.655	127.001					1.08635	0.746039	0.23836	32565	10949.1	25944.5	22010.9	23949.9	33391.3	10990.1	4982.3	19553.2	30208.6	24816.7	20467.7	10158.2	30457.5	17156.1
Neg_0185	Negative	12.452	127.004					1.14523	1.37693	0.281206	13891.3	1429.72	6937.64	13884.8	9821.13	384.785	8007.62	9035.36	13234.3	10825.9	9904.78	12811.9	10014.3	10481.7	8955.75
Neg_0187	Negative	13.915	128.035					1.46066	0.793036	0.0923684	29359.5	21452.2	37290.8	35895.7	40480.9	43748.4	22391	23055	27258	29981	26771.6	35675.4	25893.3	27360.6	28721.6
Neg_0188	Negative	8.287	128.999					0.0373945	0.956144	0.92129	26544.2	1003.81	9090.17	26539.2	10048.1	144.725	7239.69	6830.89	10069.2	20843.8	15084.1	10084.8	12170.1	12241.9	10465.6
Neg_0189	Negative	4.331	129.054					1.50957	1.90394	0.101888	30651.7	77587.2	15600	30600.6	47627.9	52589.2	25281.3	106862	131053	22100.4	119731	79822.6	54465.6	56034.5	42246
Neg_0191	Negative	4.078	129.056					0.279215	0.914546	0.709563	171339	114701	112272	106186	294751	210927	137303	125403	98787.6	133229	177953	251177	116201	120920	163836
Neg_0192	Negative	3.22	129.056					0.508584	0.839179	0.478114	93277.5	100331	72682.6	96461.7	135522	21065.6	42388.9	78513.7	55964.6	114820	56489.1	87643.6	2932.38	4735.79	3990.85
Neg_0193	Negative	4.2	129.056					0.945859	1.47448	0.313398	58408.9	51762.1	106089	84944.2	86922.9	83890.1	115055	93564.4	66294.1	282026	79769.2	59271.3	134443	67734.7	29799.1
Neg_0194	Negative	3.363	129.057					1.22577	0.565537	0.216637	50290.2	207630	33808.4	70883.5	29784.5	115343	57841.7	50831.3	46392.6	52957.2	41784.7	37337.6	99197.2	101139	88627.4
Neg_0195	Negative	16.916	129.094					1.15278	1.73328	0.17099	12485.6	2520.9	13262.6	5728.32	8838.08	28947.3	24954	20834.7	8557.86	8919.2	22403.9	38749.9	7789.3	8134.85	11057.1
Neg_0196	Negative	8.506	130.052					1.40418	0.0209551	0.154071	197.622	24602.9	87.1076	259.539	139.092	34565.2	98.8714	301.508	292.16	124.981	222.193	214.479	157.418	110.499	162.992
Neg_0199	Negative	12.606	130.063					1.34008	0.441632	0.145746	3211.61	6276.76	2859.07	3498.89	8348.64	18259.5	594.188	1903.95	2511.45	3899.61	4867.37	4972.7	2994.78	1164.64	4575.48
Neg_0200	Negative	10.818	130.087					0.366614	0.839542	0.835113	20009.5	48387.6	398099	55228.6	41008	80388	363420	38016.7	25722.3	12121.2	42623.4	58023	33032.8	42503.8	35526.3
Neg_0201	Negative	10.333	130.088					0.78491	0.842707	0.521964	506477	412377	829119	528413	183332	466311	616584	333520	461253	352885	103684	597860	108146	115256	345722
Neg_0202	Negative	11.014	130.088					0.490215	1.11882	0.769977	225836	16008.2	100521	315497	210486	23393.8	17592.4	169224	247871	193687	194783	174538	206593	178204	213867
Neg_0203	Negative	10.727	130.088					0.815006	0.44054	0.447574	60412.5	71517.1	46329.7	66983.9	83043	939363	258270	54619.4	45168.7	59374.8	52687.8	88328.9	65247.7	61052	58706.2
Neg_0205	Negative	11.116	130.09					0.368752	1.15426	0.735964	22840	111208	103081	29187.8	211812	107063	87705.6	170293	15551	24690.1	198910	178316	208487	180591	216062
Neg_0206	Negative	8.238	130.891					1.7424	1.75197	0.0457666	4291.94	5450.42	5491.65	2775.66	4476.03	302.085	3847.34	5402.43	5993.97	10759	6424.81	7496.04	7320.88	6798.11	8309.64
Neg_0207	Negative	8.296	130.995					0.556603	1.22529	0.650017	14700	481.428	4007.92	16442.2	6198.47	596.13	6207.78	4062.95	6855.46	17342.4	9357.12	8158.78	8713.65	6224.1	7391.23
Neg_0208	Negative	4.403	131.035					0.640799	0.802287	0.558355	14151.7	9684.98	8784.32	2926.6	2327.96	12464.7	3372.19	11314	3713.81	1497.84	12841.3	7648.32	11276.5	5246.24	14992.3
Neg_0210	Negative	3.888	132.051					0.754541	0.789586	0.453263	12068.1	3872.35	11016.2	15317.2	7425.2	27195.7	8926.26	5857.17	9542.03	12013.7	12578.4	11797.4	4540.16	10137.5	12071.1
Neg_0211	Negative	10.679	132.945					1.30993	2.39756	0.142667	12327.5	8109.65	3193.95	18194.9	14320.2	991.253	59800.9	24349	21233.1	7667.45	7470.05	16469.8	34756.7	17020.7	16654.4
Neg_0212	Negative	12.176	132.946					0.00486925	1.00499	0.985564	7821.77	6035.59	14676.7	2419.47	10394.2	8407.85	6578.31	13854.5	4952.68	9701.06	10281.4	4635.96	6987.81	7190.23	7254.59
Neg_0213	Negative	10.047	132.947					0.618687	1.25283	0.650426	25313.8	45.5036	6082.05	28395.1	27660.4	31.0125	4068.13	9578.07	35151	33940.6	18148.9	8771.12	10334.9	17910.6	18530.3
Neg_0215	Negative	6.233	134.043					0.728951	1.16175	0.456283	5699.62	4001.58	6953.13	7185.65	5875.32	11274.8	4691.11	10221.6	8062.5	5674.53	11101.3	7869.23	2444.77	5754.73	5366.03
Neg_0217	Negative	1.251	134.893					2.01537	2.24294	0.0131352	7401.19	5286.6	4373.77	6009.58	5286.53	3785.83	20270.6	16284.4	10918.5	10480	7168.58	6973.78	15498	41126	35987.9
Neg_0218	Negative	8.568	134.894					0.50264	1.79331	0.49608	12532.3	1666.34	53080.5	3368.58	4262.69	437.621	73263.7	1693.39	32741.6	22190.5	3254.65	1978.57	6235.28	15076.7	8324.28
Neg_0219	Negative	0.932	134.894					2.24793	1.98663	0.00566698	4723.67	3090.6	3140.71	4691.25	4002.29	2100.81	7878.99	9966.58	7275.91	9045.15	4517.92	4523.36	8403.61	38244.3	29444.9
Neg_0220	Negative	1.407	134.894					1.52372	1.94613	0.0879669	313.155	2188.72	765.579	1589.81	1071.95	2099.66	2221.25	4411.91	4451.7	1149.05	1553.26	1838.08	7072.28	13578.6	6907.13
Neg_0221	Negative	2.877	134.894					1.60224	1.65494	0.0584681	7754.88	5672.48	6879.57	6941.32	6170.23	7666.99	18600.3	15282	12564.8	9045.15	5216.83	7284.78	40747.2	48204.8	35812.3
Neg_0222	Negative	16.752	134.894					2.11911	1.74689	0.0124959	2372.48	2083.15	2507.73	3000.45	5633.74	2688.9	6619.58	6350.45	6344.18	3486.88	4395.87	4747.49	28005	10712.5	2763.05
Neg_0223	Negative	8.322	134.895					0.0839293	0.995139	0.992898	19155.1	53314.7	69.6861	18367.6	29185.2	3971.9	740.096	50109.7	561.846	17494.5	23792.3	30762.7	139805	82990.3	63809.7
Neg_0224	Negative	6.034	134.895					1.94337	2.60235	0.0185759	2548.81	7228.7	9621.52	11512	4080.72	7762.32	27578.4	29169.2	22593.7	10056.6	15485.7	6377.53	166795	124901	44428.4
Neg_0225	Negative	4.798	134.896					2.27914	2.00611	0.00344253	14313.9	11281.2	16918.2	18617.3	13057.9	12395.8	30518.6	31641.6	18256.3	19137.6	41775.3	32368.1	333341	347582	63585.2
Neg_0226	Negative	8.13	134.896					0.98341	0.0536406	0.335464	210.797	435.014	292.295	228.047	255.176	24887	454.04	123.569	136.716	262.557	153.344	280.967	1208.47	852.697	981.853
Neg_0227	Negative	1.43	134.932					0.897505	1.10647	0.331619	6086.75	5184.68	9493.77	8118.47	8034.9	8043.73	9184.48	7450.71	9747.1	7749.8	8720.8	6896.57	8736.68	7888.43	10714.5
Neg_0228	Negative	3.281	134.934					0.563071	1.07571	0.526388	12871.8	7881.22	14972.8	13413.5	11067.7	10582.2	15124.4	9568.19	12344.7	11213.4	15216.5	12681.1	9511.29	11379.4	11592.9
Neg_0229	Negative	6.257	135.032					1.01206	0.792114	0.254009	367392	277159	391915	508068	560329	658542	268487	285605	365399	278596	368503	622344	378036	384943	390386
Neg_0230	Negative	3.92	135.044					0.717698	0.927829	0.382777	210456	143948	152316	219190	180279	199988	168528	154167	156166	164487	200602	182394	193893	169750	163331
Neg_0232	Negative	0.757	135.971					2.15113	0.516289	0.00639092	91681.3	36874.3	65087.8	72634.1	58693.6	81521.6	39210.7	40831.1	22936.4	21867.8	57006.5	28015.2	46600.4	47566.2	46819.6
Neg_0233	Negative	1.252	136.891					1.90681	2.57332	0.0195166	2476.86	1229.51	1390.82	1761.39	1038.48	1145.17	6757.81	5293.69	4277.52	3311.52	1069.24	2558.73	3619.65	16271.7	14355
Neg_0234	Negative	8.317	136.892					0.227779	1.04094	0.931215	6151.61	10396.7	42.586	6071.48	10476.8	1535.7	101.751	10998.6	256.577	5772.39	8306.66	10658.5	45723.1	28702.3	23224.8
Neg_0235	Negative	8.585	136.892					0.469949	1.82725	0.512717	1177.62	2514.53	17919	1616.96	719.512	252.695	26445.7	1289.07	7246.88	7874.79	854.346	509.388	4113.98	3449.9	2284.81
Neg_0236	Negative	6.043	136.893					1.83329	3.03342	0.0272853	2734.28	1286.84	3296.54	1474.7	598.199	944.16	7532.46	10568.6	3652	2513.19	3248.39	3834.88	61933.3	42725.8	14035.8
Neg_0237	Negative	4.789	136.893					1.6186	2.03797	0.0754696	4453.08	3421.87	2331.58	10226.3	3980.32	4301.55	15303.9	17176.1	4974.21	9999.47	7162.32	3903.52	111762	39895.9	19159.8
Neg_0238	Negative	1.434	136.928					0.835601	1.11982	0.341095	7302.89	6545.23	11122.7	10933.2	7201.4	9230.25	11193.6	7583.18	10985	9040.31	11311	8493.37	9534.33	8094.76	10381.7
Neg_0239	Negative	3.284	136.929					0.732504	1.08802	0.41951	13166.7	10828.9	15727.8	16239.1	10722.6	11153	16172.7	12370.7	14554.6	11429.5	17000.3	13161.5	10340.6	9679.87	11902.3
Neg_0240	Negative	16.817	136.939					0.319381	0.940909	0.714406	7825.82	8467.3	6380.15	12000.7	8561.98	12963.2	8339.75	10814.8	10531.8	8946.33	4017.2	10228.5	7301.69	2287.22	7018.4
Neg_0241	Negative	3.18	137.024					0.234054	1.04096	0.803442	7672.79	13162.4	10628.1	9026.32	10231.1	8592.77	5257.46	8386.87	12594.7	9751.44	10797.7	14954.5	9458.5	11990.6	10016.7
Neg_0242	Negative	4.811	137.035					1.54042	0.426958	0.0904167	79292	19604.8	21891.1	31616	32988.8	101803	25370.6	10706	17936.9	37588.3	22708.5	8309.99	12896.7	20819.7	11415.3
Neg_0243	Negative	12.74	140.577					0.858652	0.748819	0.421681	50475.7	53079	17154.4	25517.4	23180.2	102289	32382.8	33590	19185.2	34276.8	32784.4	51231.5	13854.7	24729.2	39397.1
Neg_0244	Negative	13.496	140.579					0.240994	0.877262	0.729045	75470.3	42079.9	41012.2	176457	58749	85451	66217	37714.2	22381.2	151372	70457	72260.1	41593.8	142354	127695
Neg_0245	Negative	12.531	140.58					0.498112	0.811877	0.470361	74420.3	89683	51823.2	123837	105436	2673.97	43398.8	68297	54560.9	84652	46162.9	66546.4	69284.9	79295	111670
Neg_0246	Negative	12.364	140.58					0.578825	2.31805	0.479264	495.575	1113.93	70064.6	3989.74	676.634	569.712	55425.6	1168.47	118889	740.199	1321.68	736.735	148.779	583.785	524.111
Neg_0247	Negative	8.131	140.976					0.174092	0.980892	0.964137	101731	16365.8	34380.4	157558	167931	274.518	72386.3	136370	65463.5	44685.1	49453	100744	103417	143123	121846
Neg_0248	Negative	7.962	140.977					1.39406	0.706288	0.159401	102273	136073	50999.6	66383.4	46317.5	125465	73549.8	57566.3	87249.1	52003.8	46925.4	55280.9	40007.1	74266.8	69839.4
Neg_0249	Negative	8.332	140.977					0.0335929	1.31716	0.842444	271.603	77.3561	124216	2263.09	244.718	138.982	156300	275.806	10345.5	203.458	260.789	171.583	180.454	177.971	132.736
Neg_0250	Negative	1.398	140.986					0.630361	0.399875	0.400087	1412.74	1876.57	467.478	1037.07	16551.9	1431.17	1424.52	2785.74	2008.6	297.436	356.76	2234.87	1423.48	3378.52	2980.7
Neg_0251	Negative	3.155	140.986					0.593741	0.441168	0.428461	2123.17	8583.79	6174.96	5710.95	83121.4	9075.19	6530.31	8462	6722.49	5002.15	7102.86	16821.6	8681.01	18120.8	16645.6
Neg_0252	Negative	3.581	141.016					0.0703104	0.99562	0.988002	62132.3	54252.1	59943.6	18367.6	62353.9	34348.1	45742.9	20265.3	13902	54689.5	65360.1	90161.6	3991.11	31690.6	25945.9
Neg_0253	Negative	11.084	141.016					0.176307	1.05185	0.939999	41593.8	265379	39624.3	76826.9	537850	124653	26797	471245	28441.6	56463.4	67718.7	491567	59787.1	308986	397267
Neg_0254	Negative	10.974	141.016					0.73996	1.20382	0.595516	487716	67425.4	39624.3	612137	546160	192387	102595	516719	377620	463354	400496	481180	80470.2	310049	404319
Neg_0255	Negative	10.12	141.017					0.974192	1.32424	0.388596	399393	18903.1	239937	335105	410993	72616.4	124081	272623	256512	365434	514425	422760	72372.8	268118	386861
Neg_0257	Negative	13.416	141.017					0.022246	1.01828	0.972182	2.57943e+07	2.30594e+07	5.59668e+06	5.29467e+06	4.97853e+06	4.3522e+06	6.95695e+06	3.30067e+06	2.34093e+07	6.42473e+06	2.63761e+07	3.87089e+06	4.95302e+06	2.38008e+06	4.27715e+06
Neg_0258	Negative	8.714	141.017					0.195509	1.02862	0.894371	190361	209760	282997	433552	221189	143708	212273	232394	199688	221045	254541	404030	28653.9	154573	213376
Neg_0259	Negative	10.722	141.017					0.702618	0.790091	0.517679	145165	454275	404555	309378	132877	87750.6	301879	126518	80028.5	394297	163370	145907	13995.8	362885	374200
Neg_0260	Negative	9.643	141.017					0.74208	0.68814	0.515285	59836.8	66285.1	416001	90277.3	125522	57141.2	218036	49136.9	65884.9	81163.2	44502.2	102154	7204.74	63878	91607.1
Neg_0261	Negative	12.769	141.017					1.27277	0.480949	0.195746	4.1166e+06	2.11383e+07	5.05353e+06	2.46154e+06	4.20645e+06	1.14395e+07	2.42528e+06	7.85606e+06	3.03395e+06	3.04247e+06	4.11855e+06	2.80928e+06	5.02366e+06	2.97387e+06	4.21429e+06
Neg_0262	Negative	8.641	141.017					0.346288	0.893059	0.64412	190272	211552	282149	421781	220473	203789	47451.5	234654	199688	242264	254446	387892	32520.2	154573	102161
Neg_0263	Negative	13.481	141.018					0.0592782	1.01467	0.950676	2.68715e+07	2.3302e+07	1.97951e+07	2.73859e+06	2.08325e+07	2.41591e+07	1.98113e+07	6.93381e+06	2.35161e+07	1.84592e+07	2.63012e+07	2.44041e+07	1.9784e+07	1.93483e+07	2.12009e+07
Neg_0264	Negative	9.892	141.018					1.27233	2.63924	0.170396	60098.3	26465.8	20582.6	91276.4	38528.4	87485.2	75185.4	28350.7	339800	314177	53914.6	44839	12901.5	47705.1	36404.7
Neg_0265	Negative	4.603	141.018					1.39978	0.687754	0.134854	255762	576853	445408	287687	462280	227603	282141	215112	211422	257563	130739	454318	40288.4	200403	205776
Neg_0266	Negative	12.595	141.018					0.560218	1.14664	0.693987	6.95222e+06	4.01132e+06	3.17089e+06	8.71947e+06	1.43815e+07	3.22945e+06	7.46077e+06	1.47758e+07	5.8198e+06	2.37972e+06	7.00882e+06	8.95387e+06	7.83054e+06	9.85711e+06	1.01011e+07
Neg_0267	Negative	12.147	141.018					0.624919	0.738198	0.430393	147300	297832	72072.9	570184	315162	453622	82784.1	411368	48551	152098	298192	377229	30230	126769	93627.4
Neg_0268	Negative	3.774	141.018					0.0590667	0.942286	0.841658	38938.6	82883.8	51018	174878	73707.1	60681.2	60744.5	72193.9	35349.5	105440	100873	79682.2	1817.98	31499.9	45305.8
Neg_0269	Negative	12.522	141.018					0.450687	1.09251	0.820979	1.36463e+07	2.51791e+06	4.57783e+06	1.72939e+07	1.4407e+07	61469.2	2.93655e+06	1.4893e+07	6.52995e+06	9.80108e+06	1.42176e+07	8.98338e+06	8.65452e+06	1.12042e+07	9.79085e+06
Neg_0270	Negative	10.009	141.018					0.0402582	0.893061	0.809633	315658	35549.2	127948	582051	463270	28017	128761	40569.2	142944	400595	334004	339596	55828.6	47878.2	49979.8
Neg_0271	Negative	12.424	141.581					1.06444	1.89404	0.232494	7745.76	34.5827	5526.5	5454.67	141.183	81.5515	6033.07	92.9238	12577.9	6275.22	3299.51	7678.35	11869.7	3493.91	5685.18
Neg_0272	Negative	1.384	141.914					0.125019	1.01564	0.918567	3119.38	3657.58	2523.22	3489.12	3119.63	2655.59	3022.78	3640.83	1856.9	2295.2	3237.96	4801.11	1353.41	1568.49	2653.74
Neg_0273	Negative	12.497	142.576					0.652923	0.727287	0.428287	7594.76	3009.61	2819.38	5995.46	2074.87	33.3098	1854.56	3849.42	1994.55	3791.1	2117.61	2049.35	3594.69	1235.04	5021.51
Neg_0274	Negative	8.151	142.972					0.725252	1.20791	0.578432	136668	15258.3	85066.4	198740	123925	120.604	59644.4	153977	129105	131318	96675.7	105444	128424	109689	139111
Neg_0275	Negative	8.345	142.974					0.259559	0.864657	0.918079	240.187	53.6942	163614	838.344	67.9772	51.6876	135617	34.5993	6713.13	43.5981	92.841	51.475	55.6721	98.7643	19.5199
Neg_0276	Negative	7.962	142.974					1.42864	0.604763	0.124631	67648.5	174014	69658	190722	88817.9	238351	105623	68217	47130.5	105066	48190.8	127249	94587.9	81493.2	111873
Neg_0277	Negative	10.049	142.977					0.665918	1.26865	0.642231	5994.53	32.7626	2992.63	29504.9	21989	165.4	5915.96	9003.73	18821.9	10341.5	21400.4	11497.1	5677.6	4441.46	4690.64
Neg_0278	Negative	12.327	143.021					0.203398	1.74041	0.711703	658.739	698.025	107625	862.235	673.497	1407.05	190786	936.158	968.249	872.931	625.895	605.903	125.742	815.538	641.23
Neg_0279	Negative	13.547	143.022					0.453359	1.10878	0.634921	170476	186449	153334	64321.2	192747	59197.2	155082	153539	67128.5	187787	168311	184585	177097	138106	194245
Neg_0280	Negative	12.693	143.022					0.320186	0.889303	0.775645	47375.5	63375.6	30036.7	45946	37632.2	163728	21631.7	48064.4	80701.8	19756.7	101734	73244.6	85478.8	69599.5	99702
Neg_0281	Negative	3.599	143.105					0.19053	1.08543	0.814595	28359.2	40469.1	72128	51579.9	28010.8	72902.4	18736.6	25348.4	44767.9	47321.4	123029	59316.3	51119.5	45546.9	38505
Neg_0282	Negative	3.162	143.106					0.857004	1.17578	0.365595	26529	27683.5	54306.8	30738.6	51282	33530.3	31408.5	33652.3	45157.5	58486.4	37649.6	57102.9	25743.6	31511.7	46114.9
Neg_0283	Negative	4.571	143.107					1.62856	0.599	0.061862	39051.1	44097.5	43307	51768.8	71062.3	100357	25147.9	25056.8	35939.4	22884.2	42136.3	58271.8	91913.7	31914.5	38270.8
Neg_0284	Negative	16.906	143.107					0.674741	0.807766	0.432881	133641	42025.3	26964.7	87246.4	116460	106428	111643	47762.9	82257.1	58244.2	45955.3	68331.9	54002	39670	38436.7
Neg_0285	Negative	1.212	143.108					0.224876	0.952024	0.82377	19945.6	38729	29688.2	30769	28222	46293.7	21072.1	34087.2	52936.2	38671.5	21527.6	16062.3	16765.9	27029.1	18418
Neg_0286	Negative	1.454	143.109					1.06584	0.719278	0.219218	61268.8	29210.6	15598.1	45446.5	25430.8	39342.3	15309.7	36267	25175.4	18430.4	21191.7	39203.5	37470.2	18843.4	33530.4
Neg_0287	Negative	1.394	143.912					0.20612	1.015	0.915957	3846.02	2585.51	2142.85	3682.42	2752.55	3023.15	2556.26	4396.09	2768.97	2318.45	2698.65	3564.64	1709.52	1473.64	1530.36
Neg_0288	Negative	4.602	143.99					0.16637	1.05743	0.81878	8080.2	8108.74	13917.9	7972.96	10633.7	20168.5	5824.77	11154.8	10933.5	20230.5	10062.3	14631.8	1138.4	5674.54	7420.51
Neg_0289	Negative	13.619	143.991					0.595414	0.840885	0.580548	15978	11747.2	14335	5560	13157.2	33806	10505.3	15710.1	8344.36	19938.9	17023.3	8011.86	22207.4	11065.5	6038.49
Neg_0290	Negative	12.531	143.991					1.77139	0.486467	0.0250878	8125.8	11882.8	2512.57	10883.3	14533.5	13423.8	2331.64	6974.23	2080.7	6321.72	5949.13	6193.08	5599.85	8641.38	6378.14
Neg_0291	Negative	12.693	143.992					0.778498	0.648712	0.390596	8862.58	2332.51	2165.11	7570.07	5736.23	17656.5	3251.24	6065.75	1655.57	2425.02	12754.7	2600.56	4547.84	2820.16	2028.12
Neg_0292	Negative	12.422	143.993					1.06704	1.40217	0.336167	7558.27	543.313	9186.95	13409.2	12042.4	317.017	3401.94	8366.11	12942.1	15659.5	9708.67	10295	10006.6	8263.93	8856.2
Neg_0293	Negative	12.404	144.028					0.159711	0.919521	0.876101	7115.4	65.5251	7011.2	6781.68	615.978	75.8084	4699.75	49.4276	6459.36	3255.32	4720.29	737.808	3585.09	107.565	5222.56
Neg_0294	Negative	3.716	144.961					0.932016	0.357522	0.330834	23092.4	3265.34	2972.31	1827.63	918.215	1814.81	2103.18	1246.56	1649.96	1703.23	755.246	4658.48	2310.39	3466.53	2427.31
Neg_0295	Negative	8.351	144.97					0.518788	0.556079	0.704862	52.6992	17.2914	79676.4	141.172	23.0077	33.3098	44202.2	23.7252	133.907	58.1308	14.6042	22.5203	97.9061	68.4505	103.456
Neg_0296	Negative	8.114	144.97					0.569581	1.20295	0.618326	18784.2	34505.4	22591.9	67638.7	19702.9	241.209	25394.6	38781.9	20868.9	18278.3	40416.1	52899.1	43848.5	9930.21	45389.7
Neg_0297	Negative	13.809	145.063					0.446147	0.873374	0.629752	37418.4	13741.2	29960.2	43339.8	46051.9	44248	45458.8	32199.1	24771.8	13045.5	12450.1	59640.2	12197	38614.9	13730.3
Neg_0298	Negative	4.532	145.089					1.98546	0.522119	0.0254516	17955.2	38942	19351.4	17400	21532	30294.7	15439.3	5506.23	15334.7	14577.3	4029.72	21068.3	37039.2	12526.4	21674
Neg_0299	Negative	0.689	145.992					0.728125	0.0155887	0.341541	31.4168	22.7518	29.0359	13.0313	8703.17	8.04029	18.2384	29.6565	30.9016	19.3769	19.82	19.3031	22.0769	27.3802	22.4479
Neg_0301	Negative	4.832	146.867					1.6029	1.38216	0.0537916	6608.68	8620.2	8990.48	4981.2	8903.96	9474.91	12559.5	8488.69	15829.1	8720.59	11387.1	8777.55	15012.3	29952	15052.8
Neg_0302	Negative	2.968	146.962					1.03712	1.19259	0.262234	11143.8	11081	7148.63	7976.22	8412.43	13982.1	7116.82	13119.1	9310.73	12877.9	14879.6	13946.5	330.193	4760.24	6590.91
Neg_0303	Negative	3.716	146.965					0.651657	0.798361	0.485811	77051.2	33837.4	35165.4	49424.3	11186.9	15461.5	20973.2	23005.6	24801.8	39329.4	35968.1	33259.3	3370.08	18928.5	18421.9
Neg_0304	Negative	16.729	146.966					1.39934	0.374644	0.102735	7603.88	7345.19	13772.7	5695.75	40228.9	35623.1	3956.78	10403.5	5708.36	9576.08	4804.78	6862.25	31113	7029.86	18052
Neg_0305	Negative	4.729	146.966					0.738284	0.827958	0.382495	59140.6	42570.4	51139	87735.1	82461.5	58908.9	65716.8	11726.2	49123.2	44590.2	75742.6	69344.3	24545.6	30659	41995.2
Neg_0306	Negative	1.374	146.967					0.185304	0.985467	0.914796	3395.04	5368.51	4528.63	4706.46	3542.13	5598.34	3475.86	2644.38	5318.81	5561.18	4681.69	5062.78	529.845	2642.19	2545.4
Neg_0307	Negative	14.535	147.03					1.35662	1.44663	0.130012	43305.5	33618.9	23692.3	22035.9	15900.4	16432.1	38887.2	62490.3	23228.6	35210.8	33551.1	30838.9	89066.7	48702.5	36485.7
Neg_0310	Negative	14.84	149.01					1.2056	2.05337	0.173537	8853.46	7738.34	13407.8	15067.4	7498.4	10870.5	13222.8	11003.6	11308.1	15425	20860	58438	10563.3	21125.8	30531.1
Neg_0311	Negative	3.139	149.059					0.19901	1.04156	0.798238	6384.7	8375.39	5383.25	8383.44	4177.98	10876.2	5473.44	6470.07	8875.3	9082.94	8309.79	7180.76	10140	9336.64	10582.7
Neg_0312	Negative	3.737	149.059					1.68028	0.85887	0.0498648	40010.8	42529.5	35427.6	39602	37836.1	46624.5	25788.2	35499.9	33262.2	35301.9	38466.4	39554.2	35135.8	34888.2	28471.8
Neg_0313	Negative	1.305	150.002					1.62791	0.797219	0.0705016	8902.1	12068.5	8415.57	9288.03	8772.19	13112.6	6274.01	9243.94	7142.94	6730.58	9481.26	9405.98	5991.47	6176.19	6245.41
Neg_0314	Negative	4.797	150.887					1.11995	0.860755	0.244647	39178.8	38411.4	28612.9	31717	36943	46417.7	31943.1	15782.2	35851.4	34537.4	37812.4	34541.8	6314.95	21861.1	29082.8
Neg_0315	Negative	7.053	151.027					0.0248049	0.987809	0.945817	14196.3	14461	8038.1	11635.8	9799.17	7878.33	12535.5	13189.3	15124.9	10710.6	9002.45	4641.33	10221.6	9354.25	10217.7
Neg_0316	Negative	4.407	151.059					1.09294	0.868124	0.363434	27460.3	35116	35881.6	23019.7	15950.6	37421.8	32796.5	17600.2	24390.7	23595.3	27571.7	25837.2	33652.8	4138.32	37166
Neg_0317	Negative	8.579	151.063					0.420096	1.11553	0.703951	30223	2681.98	29603	28293	26402.3	10362.8	17376.4	12574.4	22678	24267.7	23579.5	41827.7	30184.8	20981	27631.5
Neg_0318	Negative	4.799	152.885					1.31862	1.45527	0.126799	16486.7	12061.2	20941.6	25056.9	13304.7	46431.5	33703.6	39899.9	17318.9	32519.3	35419.4	36555.8	3990.15	24478.9	29880.2
Neg_0319	Negative	8.996	152.998					1.51889	0.66298	0.0730966	10965.5	20490.3	9904.14	21778.5	17675.1	20595.8	7499.83	14596	8847.21	13681.1	5357.66	17250.5	15144.7	9152.81	15018.6
Neg_0320	Negative	14.147	154.013					1.99127	0.741025	0.0167259	19318.3	16698	21178.8	18134.1	23433.3	20761.2	16567.2	14231.2	17540.8	15483.1	7614.01	17133.7	16689.2	16839.8	18539.1
Neg_0321	Negative	16.821	154.949					0.218598	0.915516	0.728525	75144.9	58211.8	23431	113313	79310.5	129491	57689.1	104159	46615.5	53025	106744	70210.8	100076	56895.1	96434.4
Neg_0322	Negative	4.638	155					1.3851	0.779095	0.100296	20530.4	15069.9	26902.7	29325.8	25965.2	15881.9	19476.7	15587.5	16051	13342	18570.3	21118.7	18364.1	11993.5	18109.6
Neg_0323	Negative	16.852	155.001					0.511225	1.14378	0.575745	61683.3	38654.4	65456.6	46906	51630.2	68225.3	91377.3	103249	52799.5	60348.5	59324.4	13272	75172.7	48640.9	15430.5
Neg_0324	Negative	1.375	155.001					0.934636	0.417402	0.231805	1142.15	1343.27	828.49	1940.57	7992.02	1778.05	346.53	1233.71	798.758	621.031	940.928	2330.31	1275.66	1360.21	1079.45
Neg_0325	Negative	8.701	155.91					0.513073	1.9905	0.499136	526.992	253.91	6508.88	1511.63	505.123	98.7807	12898.4	1837.72	1818.51	1169.4	655.103	342.094	4481.61	3284.64	10172.8
Neg_0326	Negative	8.4	155.911					0.718609	1.44078	0.547495	7771.1	2144.13	35.8109	7880.65	9748.97	1662.04	76.7933	1436.37	19254.5	8891.11	10766.4	1707.25	1768.07	2096.54	2283.83
Neg_0327	Negative	8.53	155.911					0.51606	1.94842	0.498206	721.573	544.223	9287.61	1954.69	1681.65	519.173	19657.2	1724.03	1195.8	3686.46	1265.35	1130.3	1768.07	1914.66	1220.97
Neg_0328	Negative	8.106	155.911					0.971843	0.0182038	0.237176	32.4302	159.262	24.1966			9998.67	19.1983	25.7023	114.242	19.3769	14.6042	85.7916	26.8762	15.6458	141.52
Neg_0329	Negative	8.293	155.912					0.605343	1.50205	0.321156	7830.89	10413.9	35.8109	7867.62	9748.97	1680.42		14175.8	27.1559	9018.99	10766.4	13047.8	13111.7	14338.4	14913.2
Neg_0330	Negative	13.718	156.026					2.16775	0.732004	0.00519629	48865.3	38048.3	44938.8	45557.3	53136.2	49465	30918.9	28974.4	27709.3	36497.4	34334.5	46534.4	25178.2	32424	32764.2
Neg_0331	Negative	10.059	156.503					0.0160872	0.87811	0.807253	19971	45.5036	2560	29174.8	20257.2	37.9042	1969.75	4291.3	12858.8	15122.7	19596.8	9425.28	1203.67	3918.3	3935.22
Neg_0332	Negative	9.836	156.504					0.139657	1.02493	0.984243	29.3899	29.1223	51153.5	96.6485	60.6565	60.8765	37365.7	39.5421	15260.7	6.78193	34.4242	5.36197	25.9163	42.0481	37.0879
Neg_0333	Negative	10.873	156.504					0.620526	1.1743	0.659068	24070.3	19705.8	819.78	29511.5	19012.7	5758	800.57	33507.9	24902	17848.1	22292.3	16761.5	13095.4	23793.4	25602.4
Neg_0334	Negative	12.181	156.504					1.55492	1.35729	0.0917979	21724.2	29112.3	11141.1	24081.8	23636.2	25312	24651.6	30834.9	36567.8	16625.4	40193.9	34371.3	13051.3	29779.9	23526.4
Neg_0335	Negative	11.07	156.507					1.34161	0.0845081	0.174348	765.151	16442.3	352.302	685.227	1029.07	31929.1	136.308	1303.9	200.392	613.28	947.187	1126.01	1018.42	968.085	410.895
Neg_0336	Negative	16.806	156.953					1.04116	0.701496	0.26666	3022.09	5667.92	8243.29	12973.7	6469.33	16048.4	7104.34	8057.68	7798.43	1655.76	6823.29	5336.24	6799.68	7531.51	6712.91
Neg_0337	Negative	10.306	156.99					0.120324	1.05691	0.839101	128335	313439	160321	104160	153855	40315.2	238679	151999	111067	149212	147724	152989	164673	176856	165230
Neg_0338	Negative	11.012	156.991					1.4111	0.0746503	0.149781	203316	7.92556e+06	21182.6	183880	388472	9.15574e+06	21863.1	355157	80032.2	217247	322352	337957	277224	367858	317202
Neg_0339	Negative	10.867	156.991					1.19326	1.55892	0.291284	9.66053e+06	1.04393e+06	91471.7	1.01422e+07	9.74215e+06	773966	94607.4	8.95611e+06	9.82835e+06	9.84154e+06	9.75781e+06	1.05562e+07	9.18208e+06	9.65508e+06	9.65209e+06
Neg_0340	Negative	9.95	156.991					0.0112562	0.918826	0.919079	3.25691e+06	3205.27	550848	4.67937e+06	67871.5	5273.28	521854	5072.26	4.28629e+06	2.85584e+06	138469	60815.5	13952.6	13702.8	27933
Neg_0341	Negative	12.174	156.991					0.732981	0.907897	0.36811	5.90291e+06	5.74027e+06	3.92247e+06	6.0019e+06	6.348e+06	7.28157e+06	3.76042e+06	5.76408e+06	5.03061e+06	5.45142e+06	5.64192e+06	6.3069e+06	5.21609e+06	5.28825e+06	5.37257e+06
Neg_0342	Negative	10.096	156.992					0.059569	0.917608	0.875714	3.25691e+06	7721.05	288155	4.67648e+06	3.09432e+06	5432.94	247902	1.5514e+06	336721	2.84731e+06	2.96297e+06	2.4493e+06	1.60207e+06	1.51362e+06	1.6763e+06
Neg_0343	Negative	10.646	156.992					0.233101	0.92171	0.930832	882587	236413	9.16933e+06	933188	601144	83843	6.71966e+06	625812	1.17529e+06	904655	761415	787512	705579	764668	775171
Neg_0344	Negative	9.821	156.992					0.247628	0.879274	0.928013	14528.8	2986.85	1.05641e+07	36879.5	5341.96	3819.14	9.02796e+06	2991.36	295289	14344.7	1192.33	2836.48	2665.54	3011.82	5454.85
Neg_0345	Negative	3.8	157.086					0.0826839	1.01935	0.918231	22669.8	35857.7	23511.3	16960.2	33348.5	41510.9	21708.5	40328	27696.2	16755.2	34666.2	36068.9	29774	29557.9	24255.5
Neg_0346	Negative	1.4	157.121					1.46343	1.47233	0.140388	13134.2	13429.9	16130.4	28106.2	30165.1	19581.5	27814.5	39597.4	12289.5	28461.8	47385.4	21936.9	34965	22636.6	23797.7
Neg_0347	Negative	4.605	157.122					0.0409433	1.04966	0.818267	40465.9	34073.1	43861.6	20100.7	34181	52528.4	57919.4	29027.8	36617.4	20461.1	32706.1	59662.7	43312.9	18129.6	26413.4
Neg_0348	Negative	3.08	157.124					0.805803	0.851355	0.328684	29108.2	17087.5	20590.3	31533.5	22519.3	27912.4	13028.9	25202.1	17885.4	32203.5	17252.8	21067.2	11955.1	20887.2	15566.2
Neg_0349	Negative	1.121	157.125					0.9796	1.21913	0.376978	23647.7	20022.5	11157.5	17517.3	21113.7	14024.6	9826.66	32029.1	22175.1	19019.4	33126.5	14859.1	20914.5	18180.4	22889.1
Neg_0350	Negative	16.897	157.126					0.0554068	0.986559	0.973838	20150.3	28976.7	7387.7	13259.3	24005.3	60075.9	21906.3	57022.6	17336.7	13270.3	11778.3	30473.2	37485.6	17365.9	46636.1
Neg_0351	Negative	3.527	157.126					0.47849	0.910148	0.723242	32838.7	15669.6	40785.7	24288.1	20125.4	42190.8	43878.7	10013	41521.4	15565.5	28839.1	20275.8	16073.9	31130.3	19071
Neg_0352	Negative	8.208	157.908					0.699754	2.39585	0.443312	17.2286	8612.01	17.4215	9.77344	17.7786	832.744	34.557	11912	38.3928	35.8473	27.1221	10729.3	10825.3	11454.7	28.3039
Neg_0353	Negative	8.311	157.909					1.73888	2.03329	0.136986	5299.3	1162.16		7090.09	7303.88	1137.13	34.557	12101.8	16175.6	6070.79	8704.11	10573.8	10695.8	11471.3	11850.6
Neg_0354	Negative	8.53	157.909					0.506743	1.95173	0.493316	575.637	991.978	8416.53	450.664	1064.63	284.856	15247.3	1816.96	1691.16	1229.47	1940.27	1074.54	1777.67	985.687	595.358
Neg_0355	Negative	8.701	157.909					0.572885	2.14553	0.453672	702.318	164.723	6207.87	927.391	264.588	122.902	11974	1770.5	1660.26	1618.94	539.313	437.537	2440.93	2689.13	8485.32
Neg_0356	Negative	1.413	158.844					0.0600425	0.988812	0.902142	7951.49	7258.73	10206.1	10363.1	10038.7	6984.71	10135.8	8385.88	6973.45	8462.87	8692.63	9561.47	3657.08	5690.19	5633.46
Neg_0357	Negative	3.283	158.846					0.726243	1.11439	0.415311	10469.9	7238.71	10530.3	9720.23	9250.12	6209.4	14319.1	7446.76	8722.67	9705.91	9883.92	9451.02	4846.35	5086.85	5601.25
Neg_0358	Negative	10.076	158.987					0.00151247	0.888951	0.833364	276154	359.478	24251.7	366479	253226	325.057	15740.7	94734.9	30202.1	217826	253758	206282	113714	92481.5	60707
Neg_0359	Negative	10.658	158.987					0.259914	0.899261	0.907437	74956.4	21009	731629	79660.1	51823.7	9492.14	513397	53888.9	97130.1	75831.6	66042.3	64707.2	59570.1	64582	62568.3
Neg_0360	Negative	9.95	158.989					0.00818459	0.91241	0.935147	26234	293.953	46771	379013	5425.62	304.382	45830.2	912.433	327408	26419.5	12170.5	5181.81	1283.34	1331.85	2323.85
Neg_0361	Negative	10.833	158.989					1.53976	1.91323	0.135786	599243	76948.4	12069.2	818055	464788	49885.4	14060.9	761228	819328	815645	831516	624842	783640	822133	554837
Neg_0362	Negative	11.074	158.989					1.29346	0.0464281	0.190347	4756.1	669463	1564.07	7192.17	11916.9	287106	1897.75	12770.1	3503.11	5755.92	8501.74	13163.6	10445.2	10517.9	10064.5
Neg_0363	Negative	10.148	158.989					0.0781744	0.853473	0.773275	276675	1770.09	49468.4	371299	253226	1320.9	15989.3	94734.9	19060.6	224183	253758	206282	116874	95368.1	93703.5
Neg_0364	Negative	9.821	158.99					0.242211	0.886626	0.932712	1408.69	644.331	859060	815.539	384.855	206.75	738817	337.096	24062.9	626.844	240.969	648.799	236.127	262.068	223.503
Neg_0365	Negative	12.181	158.99					0.869402	0.893989	0.316532	489894	493343	325051	500928	424660	619999	321368	484270	419846	463717	483469	378664	448498	337568	448464
Neg_0366	Negative	10.906	158.99					0.831956	1.44525	0.461398	221287	667487	5174.19	846651	345225	76912.3	5592.47	759440	48227	844078	831516	636838	798169	810013	268144
Neg_0367	Negative	13.837	159.014					0.527818	1.15471	0.640825	11159	14598.5	8420.41	22025	9288.82	15831.3	12213	31879.8	11126.4	21642.1	10578.7	6464.4	21610.4	21498.3	47048.9
Neg_0368	Negative	4.579	159.102					0.884226	0.853348	0.42982	35082.4	47372.9	58514.1	28706.8	38826.5	41781.9	33449.2	19765.1	43616.1	22089.7	34189.5	60470.2	47768.6	33341.2	38401.6
Neg_0369	Negative	4.24	159.103					0.812185	1.25554	0.38045	46363.1	36000.6	37885.1	68640	22864.4	33908.2	55747.1	25960.3	93282.4	44351.9	36477.1	52618.1	94470.8	58986.7	81523.1
Neg_0370	Negative	10.794	159.964					0.0270696	0.940727	0.910683	36949.2	16828.1	1976.38	16673.5	22479.5	3445.84	9759.47	6959.4	4344.01	46975.5	6673.08	17811.4	14178.2	15445.4	6124.38
Neg_0371	Negative	12.158	159.965					0.977917	0.820905	0.266782	11355.7	12890.3	10496.5	14167.1	14823.2	20961	8055.62	16005.6	16538.9	10116.7	8764.61	10044.1	11176.7	19102.6	12351.2
Neg_0372	Negative	10.907	159.965					0.74116	0.659505	0.434651	7643.4	43656.1	214.866	12846.6	12546.5	31514.5	263.977	27422.4	7890.2	11414	11615.6	12898.8	17497.4	10494.4	13630.8
Neg_0373	Negative	10.074	159.966					0.014724	0.890402	0.815708	23645.7	37.3129	3998.24	32126.4	21460.9	21.8236	2602.33	9611.69	13332.6	20701.3	10333.5	15799.6	6957.09	5528.84	8873.77
Neg_0374	Negative	9.739	159.966					0.251021	0.872795	0.925168	4.05378	22.7518	33882.9	56.4688	11.5038	24.1209	29524.1	7.90841	52.439	58.1308	10.4316	23.5927	24.9565	42.0481	22.4479
Neg_0375	Negative	8.859	160.061					2.15235	0.433593	0.0103468	12945.7	21277.5	22209.5	17434.7	17820.5	38995.4	8567.25	11671.8	13475	4289.08	10422.2	8238.14	5444.35	11659.1	8604.39
Neg_0376	Negative	3.283	160.841					0.377316	1.04321	0.716714	21725.2	16704.4	22473.8	19893.3	24574.3	13109.1	24405.9	13829.8	23214.6	20615.1	19901.4	21632.3	10595	9166.5	10755.5
Neg_0377	Negative	8.715	160.843					1.79606	1.91846	0.0337823	37042.4	8871.38	44858.5	38270.6	21165	3731.84	69403.9	32140.8	62183.3	57774.3	42978.1	30847.4	35071.5	47372.6	46057.3
Neg_0378	Negative	1.418	160.843					0.614264	0.946687	0.472537	19706.4	16588.8	22332.5	23819	20498.8	16104.7	21828.5	18033.2	18928.6	18126.2	18713.2	17073.6	9028.48	11918.2	12369.8
Neg_0379	Negative	1.367	160.898					0.412892	1.15729	0.737758	15256.4	4394.73	1153.69	24660.6	2052.91	16054.2	1310.29	20523.3	14591.2	14684.8	6160.89	16301.5	7893.92	8234.59	10013.7
Neg_0380	Negative	14.39	161.046					1.80069	1.94239	0.0276122	19445	22509.7	30268.9	14248.6	14778.2	14453	54123.9	56898.1	38155.9	14612.1	33440.5	27511.2	73134.9	94162.4	80911.1
Neg_0381	Negative	2.973	161.912					1.86392	1.71332	0.0309184	6265.12	3540.18	2221.24	1812.43	2733.73	2030.75	4753.51	7023.66	5471.45	4082.72	6786.78	3755.53	87884.2	64497.9	36979.6
Neg_0382	Negative	1.381	161.914					1.40849	1.712	0.0932424	2507.26	1041.12	1332.75	731.922	804.222	1898.66	4126.68	3113.94	2396.28	1780.74	1761.89	1057.38	40011.9	20885.2	14120.7
Neg_0383	Negative	8.716	162.839					1.86111	2.14699	0.0243872	36819.5	8758.53	37573.4	32034.1	19853.5	2572.89	83544.4	36254.1	54966.4	51658.9	38229.6	30798.1	31036.2	55655.1	45831.9
Neg_0384	Negative	1.417	162.84					1.69887	0.800985	0.0539909	12379.2	10584.1	12748.7	10920.2	10830.3	7351.12	10023.4	6077.61	9175.89	9998.5	8185.66	8453.69	5589.29	5848.6	6182.94
Neg_0385	Negative	3.284	162.841					0.331803	1.05565	0.724847	10029.1	7550.86	12356.7	12315.6	10735.2	5486.92	14533.1	7432.92	10453.2	9308.68	8871.01	11129.3	4109.18	5252.11	4838.02
Neg_0386	Negative	1.367	162.894					0.321991	1.11331	0.792983	17103.9	4050.73	2586.13	21608	2540.25	16640	2268.28	19074.1	13697.8	15057.8	4478.28	17264.5	10355	9312.2	10249.9
Neg_0387	Negative	3.359	163.896					1.20566	0.617422	0.132156	10167.9	13945	7124.44	8841.71	17855	2670.52	3563.21	7748.27	3886.1	6937.91	9473.96	5809.16	83.5082	773.49	1010.16
Neg_0388	Negative	1.401	164.001					2.19332	0.106559	0.00827019	14174	1760.08	23341	16819	4902.72	25437.2	2297.08	1419.56	593.684	2330.08	2202.11	367.831	6571.23	5486.79	5796.45
Neg_0389	Negative	3.144	164.005					2.30124	0.083828	0.00357632	100086	16981.9	177819	146217	60347	186306	5881.41	21934	5508.9	7767.24	15048.6	1513.15	23916	53352.3	30254
Neg_0390	Negative	11.164	164.071					1.66899	0.391469	0.0798188	9961.15	36114.4	21440.1	11556.6	11395.1	55560.7	5560.8	7115.59	5983.66	11615.5	14634.5	12255.3	41521.8	8694.19	9522.81
Neg_0391	Negative	11.014	164.071					0.0524576	0.935769	0.898021	86426.6	7845.73	8984.67	129050	81949.1	10021.6	7328.96	5881.88	98422.4	60243.8	47734.9	83836.6	38573.1	78936.1	84328.1
Neg_0393	Negative	10.818	164.071					0.334929	0.861268	0.86172	17911.6	15036.2	155223	16228.3	13998.1	25849.5	143467	10108.9	11663.9	15601.3	13672.7	15847.9	10652.6	14220.1	12524
Neg_0394	Negative	8.718	164.835					1.68556	2.00345	0.0462497	12461.3	2609.17	13380.7	12257	4439.43	840.785	24534.5	9223.18	19724.6	16479.1	12701.5	9472.46	10361.7	15596	14210.5
Neg_0395	Negative	1.364	164.893					0.0262859	0.959466	0.927295	6222.55	662.532	1137.24	8938.36	878.474	6853.77	1565.62	6504.67	2461.82	5313.15	1414.52	6432.22	3547.66	2433.9	3118.31
Neg_0396	Negative	13.853	164.979					0.0422311	0.981755	0.901031	59720.3	104340	65339.4	109349	127643	88414.5	89613	90120.3	96945.7	74602.2	123050	70352.3	52032.3	91188.7	95967.9
Neg_0397	Negative	1.169	165.037					0.814288	0.857991	0.432138	6784	10082.7	5026.11	4830.25	3737.7	4313.04	4498.17	5382.66	4394.58	4017.81	6000.24	5542.14	3239.54	2424.12	18519.5
Neg_0398	Negative	0.933	165.043					0.426479	0.886986	0.60687	8600.1	10470.4	2387.72	7185.65	6591.69	5803.94	3432.66	4569.08	8217	4022.65	7877.93	8282.11	5950.2	13580.6	13379
Neg_0399	Negative	3.361	165.896					0.755339	1.19664	0.488977	6450.58	11148.4	6823.43	12044.1	9755.25	2485.6	4037.41	8815.9	8968.01	11746.3	8298.32	16419.4	79.6687	1027.73	941.837
Neg_0400	Negative	4.577	166.052					1.06226	0.637447	0.229777	53535.2	9248.15	55845.7	13529.7	80897	37269	21506	12472.6	32168.5	29081.9	24162.7	40177.3	10815.7	5315.67	30351.6
Neg_0401	Negative	2.796	166.914					0.332316	0.935342	0.737368	2678.54	6092.02	5189.68	6245.23	4932	6848.03	5319.86	5688.12	4251.3	1770.08	7729.8	5158.22	2123.22	2709.66	3669.75
Neg_0402	Negative	16.813	166.985					0.0645611	0.963699	0.921615	3367.68	3505.6	2416.75	8818.9	3291.14	10732.6	2568.74	9015.59	6886.36	2586.82	1880.81	8027.95	5456.83	11784.2	2703.51
Neg_0403	Negative	4.139	167.082					2.22882	0.142706	0.00293036	15685.1	2836.69	17643.2	31467.2	16861.5	23730.3	3184.04	5084.12	785.649	471.828	4474.1	1444.52	8922.9	8581.73	12275.1
Neg_0404	Negative	4.674	167.082					2.25921	0.207813	0.0037742	16106.7	1920.25	11617.3	11527.2	6722.42	10685.5	4004.77	2714.56	1754.83	260.62	2539.05	899.739	16208.3	3286.6	6760.73
Neg_0406	Negative	4.234	168.979					0.0205679	0.946235	0.901479	17258	17595.3	8224.9	71707.7	7303.88	19300.1	22676.1	16838	21308	27759.4	25336.2	19870.4	3452.63	5698.01	20706.8
Neg_0407	Negative	1.147	168.991					0.68915	1.08389	0.516186	8628.47	8207.93	11902.8	16991.7	11621	14430	11412.4	11845.8	13449.7	15245.8	12257.1	13592.6	12843.9	12077.6	13193.5
Neg_0408	Negative	14.419	171.007					1.79735	0.496399	0.0309861	37269.4	16577	44587.5	33890	70821.7	68348.2	19277	16672.9	19558.8	25153.2	17803.6	36303.8	21238.9	32561.9	34048.6
Neg_0409	Negative	6.259	171.008					0.850886	0.815733	0.35329	35085.5	34455.3	45031.7	56716.4	64021.9	75334.1	35803.9	30019.3	40150.5	29867.6	40995.1	76566.9	45195.2	47416.6	46803
Neg_0410	Negative	1.547	171.101					1.02322	0.646734	0.255643	27878.9	11238.5	8524.93	9355.36	9712.37	3832.92	7216.65	8818.87	4722.32	8319.49	7489.87	9055.3	1609.69	6698.37	2479.03
Neg_0411	Negative	3.433	171.103					1.08707	0.72067	0.257553	50205.1	21635.1	21315.2	12028.9	25393.1	26318.2	18426.6	20589.5	21108.6	10419.9	11341.2	31184.2	7559.89	12855	14549.2
Neg_0413	Negative	16.881	171.141					0.792701	1.71553	0.420284	3590.64	5161.93	4365.06	5704.43	6512.21	14185.4	4997.32	8803.05	4525.67	6462.21	38016.8	4992	7298.81	19615	15339.7
Neg_0414	Negative	12.33	172.038					0.337605	1.05213	0.847838	5574.96	4218.18	187.765	6274.55	5916.1	6336.9	1749.93	5782.04	3739.09	5645.47	5652.87	7425.26	4772.44	5329.36	5670.54
Neg_0415	Negative	16.822	172.958					0.494699	0.875369	0.528571	210296	45743.8	198698	219247	218195	263160	100313	215107	195562	119499	216503	164364	198695	202991	195219
Neg_0416	Negative	13.794	172.958					0.651471	1.06683	0.49649	7594.76	8379.94	6472.1	5519.82	8959.39	9275.05	6955.55	8356.23	7176.65	8156.72	9409.28	9234.39	5825.41	7076.8	6524.54
Neg_0417	Negative	6.261	173.004					0.83423	0.809875	0.35797	9658.13	10816.2	14911.9	15467	21953.5	20683.1	10233.7	8457.06	11929.9	9909.36	11332.9	23852.2	15324.2	14250.4	15157.2
Neg_0418	Negative	14.569	173.009					0.597925	0.839231	0.495527	73170.7	62592.9	14767.6	42304.9	43432.2	44900.4	29293.8	56662.8	49537.1	45452.5	10549.5	44470.1	22524.2	39712	4726.75
Neg_0419	Negative	10.693	173.095					1.36074	0.682745	0.125061	20839.5	13542.8	6708.26	9289.11	16001.8	21236.7	8707.4	13290.1	6469.66	6161.86	12427.1	12764.7	10398.2	8007.73	5108.37
Neg_0420	Negative	16.912	173.118					1.74397	2.49593	0.0561995	5350.99	1270.46	2824.22	7136.79	6137.81	7088.09	7312.64	28310.1	12576.9	8552.01	6946.39	10701.4	6859.19	10009.4	4437.86
Neg_0421	Negative	13.846	174.042					0.899926	1.53959	0.328857	2507.26	2447.18	1429.53	2620.37	1659.69	3389.56	803.45	3415.45	2365.37	2956.92	2792.53	9303.03	4995.13	3494.89	2918.23
Neg_0422	Negative	8.055	174.045					2.29654	0.606411	0.00454596	14330.1	10590.5	13492	13283.2	11315.6	20031.8	10708.8	8790.2	9001.72	8043.36	6249.56	7564.67	9037.12	8921.05	9608.69
Neg_0423	Negative	16.809	174.952					0.854179	0.745977	0.332165	8709.55	16042.7	4055.34	15759.1	24798.1	30199.3	12280.2	11001.6	11981.4	11231.8	9857.84	17919.7	11904.2	7180.45	12664.5
Neg_0424	Negative	12.335	174.991					0.721523	1.19711	0.592771	13493	12352.4	153.89	14634.1	16569.7	5018.29	530.834	18640.1	13184.7	10746.4	16824	14559.9	19143.5	19140.7	16527.5
Neg_0425	Negative	10.432	174.992					0.525896	1.15093	0.730911	37433.6	10499.5	3774.66	42031.2	38644.5	9202.69	4793.82	50765.1	24913.2	29962.5	11417.4	41103.8	30087.9	11741.2	49724.1
Neg_0426	Negative	15.888	174.993					1.04762	0.720601	0.285145	35201	35577.4	41421.6	14070.5	43229.3	11452.8	45142	14544.6	12685.6	19773.2	21377.4	16872	18666.5	14316.9	18345.8
Neg_0427	Negative	12.449	174.994					0.619263	0.525914	0.594926	9.12101	14472	98.722	179.18	191.382	36183.6	310.053	152.237	170.427	162.766	388.055	25708.5	162.217	380.389	775.918
Neg_0428	Negative	13.838	174.995					1.3685	1.18242	0.145213	97672.8	86463.2	77980.7	87229.1	119447	146082	113299	134396	108170	121958	139920	109298	173993	174442	185591
Neg_0429	Negative	3.172	175.018					1.82274	0.197723	0.0184471	16379.3	6286.77	13643	12303.7	30197.5	3778.94	2572.58	2605.82	660.17	1745.86	7348	1397.33	4690.86	1923.46	4664.29
Neg_0430	Negative	1.402	175.018					1.8517	0.269261	0.0186217	9626.72	1864.74	8033.26	5131.06	13743.9	4120.07	1346.76	1333.56	1784.8	528.021	4746.37	1709.4	4431.69	2756.6	2781.59
Neg_0431	Negative	16.761	175.024					2.68024	2.07219	0.000107788	2226.54	1719.12	1316.29	2231.6	2365.61	1420.83	4501.05	4569.08	4166.09	3550.82	3766.84	2820.4	28447.5	11713.8	7267.28
Neg_0432	Negative	8.625	175.024					0.804871	2.38733	0.318938	3176.14	595.187	12993.6	3198.09	793.764	570.861	29182.4	1882.2	8606.55	4362.72	5524.56	1357.65	12779.6	7307.58	9623.33
Neg_0433	Negative	8.509	175.026					1.50577	3.33031	0.092273	1201.95	3172.51	1979.28	1787.45	1785.18	2166.28	3481.62	5542.81	19047.5	2716.65	5492.23	3991.45	5575.85	5466.26	9795.11
Neg_0434	Negative	1.408	175.873					0.536747	0.940052	0.666569	4329.44	2698.36	5370.67	3782.32	3798.35	4472.7	5645.27	3613.16	2660.34	3699.06	3260.91	4107.27	2154.89	2943.37	1358.59
Neg_0435	Negative	1.371	175.983					0.823944	1.06857	0.422312	12811	9680.43	7969.38	9862.49	10695.4	9943.54	10023.4	9908.25	9379.09	11903.2	11258.8	12669.3	8400.73	7563.78	7824.57
Neg_0436	Negative	8.245	176.038					0.300693	0.671745	0.383566	2983.58	493.259		6755.62	6287.36	8233.26	39.3566	2025.54	2623.82	3126.47	3875.33	8262.8	4229.16	5228.64	4921.95
Neg_0437	Negative	8.051	176.043					2.3195	0.574863	0.00513442	10849.9	11870.1	10124.8	9487.84	7817.37	16308	8398.31	7186.77	6503.37	5522.43	4199.75	6393.62	6026.03	5758.64	6247.36
Neg_0438	Negative	14.703	176.936					0.627567	0.55635	0.507976	237005	161450	7895.82	14254	12997.2	14832	21368.7	172034	23310.1	7221.78	11996.3	13556.1	5800.46	4685.92	5730.08
Neg_0439	Negative	16.842	176.983					1.31915	1.58531	0.170272	10938.1	3994.3	3847.25	13681.7	2459.73	8472.17	6320.09	11244.8	10337	21615.9	11518.5	7755.56	9046.72	5181.7	12687
Neg_0440	Negative	4.626	177.043					0.28186	1.06891	0.785337	4212.89	6778.21	5443.26	9671.36	10280.2	11860.6	10202	2737.3	10473.8	13850.6	7473.18	6834.37	25255.9	16584.6	14489.7
Neg_0441	Negative	1.415	177.868					0.697785	0.899659	0.495507	8635.57	6743.63	10457.8	9981.94	5849.17	4710.46	9436.94	6781.46	5599.74	6094.05	6495.74	7316.95	3872.09	4076.71	5098.61
Neg_0442	Negative	3.285	177.87					0.94495	1.36106	0.256976	2758.6	1008.36	3516.25	2440.1	1296.8	1121.05	4861.98	1951.4	2711.85	2383.36	2043.55	2572.68	1167.19	829.229	996.493
Neg_0443	Negative	3.027	178.843					2.17079	1.91608	0.00365133	6271.2	3984.29	7226.06	6979.32	2716.99	8774.25	16253.3	13227.8	9097.23	9697.19	9592.88	11018.9	114753	87049.4	55038.4
Neg_0444	Negative	3.281	178.845					2.24213	1.92848	0.00429933	18353.5	15809.8	8583.01	18728.1	16077.1	12138.5	43528.4	30243.7	30746.1	25900.2	23232.2	19314.9	128148	106675	38123.4
Neg_0445	Negative	1.423	178.845					1.78559	2.14839	0.0270605	12682.3	11580.7	15316.4	13439.6	9259.53	11762.9	52467.1	27306.8	23655.6	20617.1	17485.4	17537.9	164178	132514	81332.8
Neg_0446	Negative	13.797	178.973					0.0358357	1.01937	0.955356	43514.3	66908.5	41953.9	29312.7	15704.8	42865.1	8521.18	32317.7	61216.9	21446.4	34954.1	86456.5	9234.85	20873.5	47874.6
Neg_0447	Negative	4.426	179.035					0.293318	0.931823	0.797138	50776.6	59861.8	69473.2	38828.8	37032.9	34851.2	9370.7	55167.1	55726.7	36846.2	26321	87565.3	72720.3	37685.9	37315.3
Neg_0448	Negative	12.346	179.039					0.337417	1.08386	0.833439	4966.89	4077.12	694.925	4793.33	5424.58	1461.04	846.646	1123.98	2235.21	5952.59	6614.66	6440.8	9844.37	7377.01	8072.47
Neg_0449	Negative	16.854	179.04					0.927081	0.77031	0.330436	13487.9	4925.31	16261.1	11715.1	9502.16	15872.7	8959.86	15450.1	15014.4	7176.25	4776.62	3903.52	20863.6	11232.7	20780.9
Neg_0452	Negative	8.991	179.057					1.99566	0.230409	0.0148825	26248.2	8566.5	22385.7	28802.3	42799.5	70024	10758.7	8447.17	7909.86	6060.14	4421.95	8213.47	13877.7	13059.4	5676.4
Neg_0453	Negative	13.653	179.057					1.53713	0.760647	0.0730319	80126	74535.8	107312	121215	123863	137527	65546.9	66675.8	74615.1	84871	82189.4	116398	85642	85173.9	83998.2
Neg_0454	Negative	10.652	179.057					1.17839	0.270463	0.230486	10092.9	12537.1	7127.34	10736.7	12345.7	94525.1	7644.77	7197.64	4455.44	8955.05	5033.24	6570.56	8346.02	8636.49	8792.76
Neg_0455	Negative	9.488	179.058					0.844694	0.470285	0.452775	1442.13	1467.95	30141.2	4324.21	3672.86	2880.72	12879.2	1394.85	1862.52	956.252	1355.06	2211.28	1551.14	1739.62	3256.9
Neg_0456	Negative	1.415	179.867					0.137452	1.01529	0.919953	3836.9	2971.38	5309.69	5039.84	3909.21	1956.09	4807.26	4154.88	4123.95	3379.34	3778.32	3131.39	2094.42	2703.79	2430.23
Neg_0457	Negative	3.896	180.019					0.614715	0.793235	0.510191	15839.1	3296.28	6216.58	14451.7	11772.6	30875.9	7529.58	7968.71	9895.05	16114.8	11265.1	12630.7	12249.8	11878.1	12704.6
Neg_0458	Negative	1.377	180.034					1.58302	0.746145	0.0734012	8823.05	6197.59	5493.59	3680.24	8308.9	6916.95	5879.49	3743.64	5061.3	5416.82	5035.32	4276.71	6277.51	5226.68	6038.49
Neg_0460	Negative	12.309	180.068					0.669579	1.23361	0.585788	9957.1	3647.57	759.772	18194.9	5919.24	9082.08	1820.96	6622.31	13514.3	14414.5	14849.4	7449.93	5905.08	18319.3	7765.03
Neg_0461	Negative	3.024	180.841					1.67276	2.15654	0.0431341	4881.77	5505.93	3145.55	5368.88	3996.01	5252.61	20960.7	8020.12	4662.39	10711.6	8827.2	7526.07	130148	82467.2	61834.3
Neg_0462	Negative	1.423	180.842					1.81935	1.88193	0.0247128	14389.9	12205	14559.6	13258.2	13203.3	12858.7	46980.2	23008.5	24246.5	19277.1	20565.9	17369.6	155777	112368	85596.9
Neg_0463	Negative	3.283	180.844					1.99541	1.61729	0.0138777	22130.6	16174.7	19883.8	20977.1	17512	10522.4	44487.3	29528	27692.5	24431.4	24690.5	22545	127132	106098	67671.7
Neg_0464	Negative	13.709	181.009					0.38292	1.07687	0.66296	843412	717850	438753	551603	542063	831280	817527	779199	306052	829914	886556	607415	369571	475530	433698
Neg_0465	Negative	12.272	181.01					0.172095	0.982131	0.989717	84.116	278.482	42273.3	746.039	240.535	389.38	42401.4	183.871	258.449	212.177	73.021	96.5155	160.297	41.0703	246.927
Neg_0466	Negative	12.416	181.011					0.867445	1.27576	0.447201	54942.9	386.78	48672.8	62333.9	58186.4	283.707	29627.8	52555.3	37915.3	54435.6	45027.9	67237	35551.4	37722.1	43186.9
Neg_0467	Negative	12.556	181.011					0.812174	0.6718	0.432946	23977.1	74995.3	18528.8	32427.2	36826.9	169042	23014	38865.9	33413.9	53428	41322.6	48980.6	66048.2	33627.8	36007.5
Neg_0468	Negative	8.271	181.051					0.551065	1.42129	0.378318	16545.5	14493.8	34.8431	29640.7	34371.3	2708.43		11243.8	26334.7	17493.5	23221.7	37534.9	18070.4	18325.2	18230.7
Neg_0470	Negative	8.339	181.051					0.781423	1.37042	0.538923	16661	1103.92	34.8431	29980.6	34367.2	2237.5	1.91983	11230.9	26183.9	17378.2	23406.4	37441.6	18047.4	18248.9	18189.7
Neg_0471	Negative	8.508	181.051					0.614214	0.690565	0.623585	2650.16	981.057	28284.8	5306.98	2286.12	4996.47	12504.8	2011.7	2380.36	2354.3	5905.32	5577.53	2839.28	2134.68	2368.75
Neg_0472	Negative	11.199	181.071					1.47191	0.187898	0.130198	1966.08	24153.3	3066.19	2934.2	3277.54	34182.7	1782.56	2408.11	1864.39	1920.25	2048.76	3049.89	1675.92	2049.6	2414.62
Neg_0475	Negative	10.499	181.072					0.537962	0.755477	0.422246	205348	168252	16400.4	236764	265085	69418.7	8558.61	117890	125766	153594	137270	183138	147341	159812	150747
Neg_0476	Negative	11.026	181.072					0.277865	0.792482	0.591363	42573.8	24358.1	3406.88	66110.8	53426.9	1845.82	1618.42	21952.8	31760.2	33307	29347.2	33950.9	30564	30520.1	34740.6
Neg_0478	Negative	4.378	181.098					2.48778	0.100781	0.000563799	50390.5	9269.08	38993.3	27005.1	32779.6	41668.2	3694.72	2051.24	1047.84	1641.23	11292.2	439.682	39485	13800.6	17630.4
Neg_0480	Negative	8.266	182.004					0.904298	1.35668	0.368283	2847.78	599.737	7083.79	8381.27	4380.87	361.813	6350.81	3594.37	7448.21	6256.81	4150.72	4291.72	3092.68	3497.82	3619
Neg_0481	Negative	3.296	182.825					0.0401701	0.971533	0.854642	20041.9	16481.4	14779.3	19292.8	23205.3	7304.03	16222.6	13819.9	14465.7	16448.1	15258.3	22012	86.3878	3041.16	1477.66
Neg_0482	Negative	8.908	182.929					0.819296	2.06082	0.366086	1411.73	323.075	4753.17	861.149	999.787	311.274	3652.48	809.624	772.539	1930.91	9931.9	749.604	3144.51	3366.79	2176.47
Neg_0483	Negative	4.796	182.93					1.65748	1.27756	0.0650452	8511.93	13158.7	11059.8	14648.2	14197.8	13282.6	19925.9	16837	15360.9	17711.5	15953	9848.87	16539.4	19216	19846.9
Neg_0484	Negative	8.568	182.93					0.841586	2.42773	0.301899	2032.97	1366.02	27055.6	4564.2	4405.97	972.875	52004.4	6604.51	7627.07	24540.9	3204.58	4093.33	4181.17	8342.16	4816.55
Neg_0485	Negative	8.425	182.93					0.706197	1.70366	0.490418	26204.7	13202.4	38.7145	27481.8	5557.39	18778.7	15.3587	6604.51	86441.9	5792.73	50334.4	6292.81	7074.2	8342.16	7203.84
Neg_0486	Negative	8.316	182.931					0.349811	1.13501	0.795946	26501.6	61923.1	40.6502	27585	44298.1	18740.8	44.1562	71004.7	103.005	23369.5	50730.8	58016.6	56608.9	53119.5	58067.9
Neg_0487	Negative	8.707	182.931					0.435862	1.76042	0.552882	3814.61	759.91	26359.7	7216.06	1158.75	821.258	47429.5	8301.85	6421.9	983.379	5372.26	2137.28	17662.5	13849.5	37685.2
Neg_0489	Negative	9.477	182.933					1.03126	21.0011	0.277615	36.484	40.9532	49.361	107.508	3.13741	12.6347	24.9578	507.127	29.9651	4485.76	140.826	63.2713	1140.32	323.673	245.951
Neg_0490	Negative	1.348	183.986					1.96095	0.696627	0.0161268	3318.02	5301.17	3687.56	3283.88	4402.83	3711.17	1796.96	3402.59	2464.63	2322.33	3399.65	3127.1	2542.68	2804.51	2096.44
Neg_0491	Negative	8.257	183.999					0.992399	1.54685	0.305903	4660.83	33.6726	5194.52	7012.99	3551.55	60.8765	7907.79	2420.96	9216.15	7114.24	3135.73	1937.82	3271.22	4429.72	2330.68
Neg_0492	Negative	3.302	184.82					0.196419	1.01663	0.941567	10806.4	8105.1	3788.21	9329.29	11380.4	3901.84	7476.79	3608.21	7688.87	10837.5	7664.08	10822.6	127.662	1563.6	1155.58
Neg_0493	Negative	8.316	184.927					0.292059	1.10138	0.805288	13312.6	29959.6		12311.3	21020.6	10283.5		33321.1	19.6646	12044.7	24053.1	26257.6	26425.1	24763.4	29698.6
Neg_0495	Negative	8.425	184.928					0.861086	2.25989	0.368465	13312.6	5234.73	27.1002	1501.85	2612.41	10516.7	97.9115	3065.5	43015.9	1755.55	23845.5	3260.08	3501.58	2492.58	3700.01
Neg_0496	Negative	8.55	184.928					0.768037	2.02775	0.347355	1215.12	1477.96	13415.5	5515.48	2498.42	642.075	25859.2	3065.5	4404.88	12104.8	1521.97	3260.08	3065.81	1976.26	955.501
Neg_0497	Negative	8.701	184.929					0.935367	2.12203	0.26184	1459.36	356.748	12511.6	3206.78	1647.14	422.689	16333	3921.58	4787.87	12239.4	3009.51	1309.39	8166.52	6352.2	19473.1
Neg_0498	Negative	3.202	185.014					0.511406	0.510315	0.476651	4266.6	4997.2	1523.42	2033.96	36265.3	1982.51	4952.21	7016.74	1882.19	2476.37	3992.16	5741.6	9308.76	9443.23	6299.09
Neg_0499	Negative	1.398	185.026					0.74187	0.374121	0.334336	1326.6	850.917	501.353	1005.58	10041.8	1150.91	1436.03	1416.59	437.304	1119.02	275.394	881.509	10301.3	11828.2	11373.3
Neg_0500	Negative	9.958	187					0.628497	0.591697	0.419799	43727.1	394.971	13920.8	70058.2	22647.9	531.808	21504	533.818	33128.3	16864.7	16361.9	1119.58	1032.81	2120.01	696.862
Neg_0501	Negative	10.022	187.001					0.589123	0.704693	0.485861	45201.7	308.514	38401.9	66073.9	22647.9	699.505	21472.4	533.818	33097.4	16219.5	16613.3	34210.5	2090.58	2120.01	6535.28
Neg_0502	Negative	9.691	187.001					0.63955	0.457117	0.607467	863.455	241.169	70593	698.258	962.138	331.949	29083.5	731.528	898.018	824.488	596.686	1550.68	1081.77	1740.6	1880.75
Neg_0503	Negative	0.783	187.007					0.672554	0.869554	0.422608	2858.93	5504.11	2562.9	3396.81	6361.62	4094.8	3523.85	2998.28	3439.44	3819.19	3450.77	4315.32	3818.34	3246.51	2482.94
Neg_0504	Negative	8.628	187.039					0.213524	0.948058	0.894132	1811.03	2999.6	12254.1	5554.57	4841.02	2111.15	6254.82	3391.72	3273.69	2227.38	4023.46	8864.42	3645.56	2913.06	4811.67
Neg_0505	Negative	10.85	187.074					1.4459	0.548494	0.157874	5345.92	6428.74	20112.2	4590.26	8075.69	13972.9	11953.8	5294.68	1423.34	4769.63	3063.75	5595.76	4910.66	4457.1	5907.71
Neg_0506	Negative	11.757	187.099					0.585259	1.18789	0.584351	27224.2	10392.1	14256.6	22508.2	16958.7	1585.09	14950.7	17254.2	19630.9	19740.2	5866.72	32941.8	19680.1	20745.4	21207.4
Neg_0507	Negative	6.655	187.099					7.79768e-05	0.977313	0.947211	20929.7	4473.91	6098.5	17189.3	11564.5	14562.1	4355.14	11480	11604	12288.9	6340.31	27052.2	5763.02	6527.24	13064.7
Neg_0508	Negative	11.85	187.099					0.193861	0.913483	0.909159	24785.8	1335.07	15652.3	554.914	1448.44	874.094	13799.8	951.975	21293	2390.14	1460.42	892.233	1638.49	1791.45	1416.17
Neg_0510	Negative	10.508	187.108					0.651264	0.830567	0.414234	29658.5	22457.8	20447.1	22954.6	47977.2	45285.2	10530.3	29758.4	19404.3	29567.3	34956.2	32578.3	21867.6	25861.6	24299.4
Neg_0511	Negative	9.593	187.109					1.45744	0.617139	0.11407	31079.3	8410.88	24245	20295.1	18492.9	14703.4	24658.3	2730.38	10935.4	13498.9	9922.52	10599.6	14560.2	9241.79	13983.1
Neg_0512	Negative	3.558	187.111					1.24516	0.648772	0.205412	7556.25	2396.22	14583.8	3981.05	6877.2	7182.28	3498.9	2746.2	3410.41	4959.53	6601.1	6406.49	3286.57	7286.06	2945.56
Neg_0513	Negative	3.985	188.109					1.5324	0.566117	0.0916632	24431.1	7870.3	23634.2	24752.9	8095.56	18143.5	12414.6	960.872	13919.7	9424.94	18450.3	5363.05	6871.67	8849.67	15235.3
Neg_0514	Negative	3.393	188.114					0.212626	0.953736	0.875708	10404	6690.85	14010.8	15570.2	2866.54	16432.1	9551.17	3310.66	11841.9	9467.57	20353.1	8397.92	10585.4	9394.34	10015.7
Neg_0515	Negative	3.154	188.114					0.454721	0.862527	0.654569	17676.5	9676.79	20682.3	28816.5	2696.08	19753.8	12983.8	3432.25	16903.2	15818.4	26969.8	9543.24	12466.7	14722.7	14806.9
Neg_0516	Negative	13.93	188.938					0.582196	1.14236	0.597262	69460.5	111433	65263	79842.5	140542	36698.2	143740	133049	39486.6	75019.7	103572	80013.5	59101.7	61776.6	61829.4
Neg_0517	Negative	16.774	188.941					1.10857	1.31462	0.23105	5165.53	6909.26	21524.3	21233.3	13475.2	10022.8	20511.5	15746.6	11244.4	20447.5	16110.5	18913.8	10116	9227.12	14311
Neg_0518	Negative	3.386	188.951					0.920269	0.180523	0.32211	11313.1	1536.2	66.7825	254.11	597.153	113.713	161.266	335.119	78.6585	222.835	624.851	1083.12	71.0299	99.7421	193.247
Neg_0519	Negative	3.713	188.952					0.810334	0.453716	0.395026	44815.6	3740.39	4990.3	3513.01	4595.26	5006.8	7063.06	4180.58	7503.46	1744.89	2414.91	7338.4	6125.85	4850.2	5870.62
Neg_0520	Negative	4.18	188.952					0.739199	0.386311	0.438041	25621.9	1122.12	1537.93	951.282	703.825	2238.65	2188.61	1429.45	2047.93	3702.93	1098.45	1962.48	4921.22	3180.99	1899.29
Neg_0521	Negative	13.969	189.003					2.49418	1.81613	0.000321773	22439.7	16749.9	14606	15709.2	13221	15667.1	38888.1	30781.5	31740.6	25671.5	26163.4	25449	107667	66736.3	63451.5
Neg_0523	Negative	8.233	190.056					0.177219	0.999061	0.998595	5893.18	200.216	64.8468	8904.69	7669.92	789.097	1227.73	2715.55	4768.2	2916.23	2422.21	9449.94	5498.1	5288.29	6125.36
Neg_0524	Negative	8.506	190.071					0.714196	1.27466	0.595367	9866.9	898.24	1181.76	13178.9	16670.1	1735.55	402.205	5462.74	16309.5	10226.2	10184.3	12903.1	8993.93	8928.88	9301.25
Neg_0525	Negative	8.62	190.072					0.305611	0.858964	0.861899	9850.69	418.633	36214.5	845.946	1256.01	957.943	14582.1	464.619	16211.1	9961.68	286.868	1049.87	621.992	943.639	980.877
Neg_0526	Negative	8.363	190.074					1.32089	0.159274	0.176878	184.447	13278.9	95.8184	436.547	1257.05	12145.4	42.2363	3421.38	30.9016	93.9781	230.538	544.777	221.729	35.2031	117.12
Neg_0527	Negative	3.693	190.949					1.1601	0.26614	0.20771	30525	4881.62	4445.39	3646.58	3403.04	2809.51	1073.19	1486.78	4342.14	518.333	1358.19	4451.51	5570.09	4359.32	4497.4
Neg_0528	Negative	4.191	190.951					0.995629	0.264886	0.28319	22448.8	3161.59	1780.87	2847.33	1017.57	773.016	1412.04	865.971	2849.5	1524	464.205	1368.38	1659.6	1292.74	3946.93
Neg_0529	Negative	8.601	191.02					1.1309	2.23921	0.171972	1326.6	1348.73	7950.99	738.438	2225.47	920.039	13388	4661.02	4901.17	2499.62	5302.37	1739.42	5153.51	3894.83	4399.8
Neg_0530	Negative	15.908	191.02					1.24233	0.556165	0.178944	880552	653193	158679	1.09033e+06	135643	1.06037e+06	249473	310212	194103	415363	185472	858226	1.34133e+06	393550	1.34832e+06
Neg_0532	Negative	8.692	192.958					1.20544	1.21543	0.153771	36578.3	24492.8	44297.1	30423.6	29892.2	26967.1	54195	42481	37370.3	34042.4	32551.7	33514.5	36761.8	45039.4	43073.7
Neg_0533	Negative	4.736	192.959					1.68424	0.830575	0.0560288	6198.23	6078.37	5176.13	5767.42	5714.26	7484.36	5391.85	5892.76	4255.99	6124.08	4309.28	4274.57	8640.7	6922.3	7999.27
Neg_0534	Negative	4.315	193.024					1.77192	0.757437	0.0385686	184548	159131	142360	177696	163587	198604	144376	99943.5	141807	192579	103412	94957.4	11279.4	39230.9	157771
Neg_0537	Negative	16.781	193.036					2.163	2.50577	0.00842162	1206	978.327	2635.49	2643.17	4185.3	1931.97	7438.39	7342.96	8120.55	3032.49	4932.05	3162.49	15260.9	15498.2	5882.34
Neg_0538	Negative	13.967	193.037					1.77522	1.48177	0.0369345	52645.4	33098.4	23873.3	34360.2	24490.6	26327.4	60269.3	59717.4	50770.3	47809.7	30039.8	40034.6	139582	219166	119858
Neg_0539	Negative	8.163	193.978					0.802613	1.32029	0.473255	51557	11274	95069.3	192324	86228.5	79.2543	77882.8	69752.2	154388	84695.6	82866.4	106765	133529	123999	109443
Neg_0540	Negative	8.09	193.979					0.170474	0.892686	0.772372	79041.6	94929.5	50235	193010	52819.3	2246.69	77716.7	77103.1	111791	30028.4	60628.3	64333	50037.7	123313	35287.2
Neg_0541	Negative	7.932	193.98					0.0985937	0.972554	0.930116	40897.6	58493.9	65960.8	108172	115335	203619	84210.6	61386.1	109845	47293.3	100548	172935	32580.7	72004	89050
Neg_0542	Negative	8.323	193.98					0.417583	2.40663	0.554811	1882.98	113.759	63195.6	103.164	115.038	57.4306	139587	85.0154	17253.4	63.9439	446.472	121.181	201.571	102.676	119.072
Neg_0543	Negative	16.828	194.94					0.807734	0.796133	0.337783	4603.07	11824.6	8313.94	14900.2	13279.6	7773.81	10259.6	10333.3	9680.61	2415.33	6037.8	9594.72	12821.9	10710.5	15552.5
Neg_0544	Negative	14.737	194.947					0.930428	0.457165	0.326499	441529	198585	101683	41779.3	20334.6	59548.7	26785.5	260145	25435.7	42767.8	28018.2	11590.4	4415.37	4631.16	13462.9
Neg_0546	Negative	8.591	195.81					0.912085	2.35456	0.281982	35210.1	3326.31	42439.8	33868.2	909.848	1176.18	134792	1865.4	61226.3	70190	4986.29	2259.54	7052.12	18631.2	10247
Neg_0547	Negative	11.412	195.81					0.171345	1.24836	0.784555	17.2286	6.3705	4034.05	971.915	4.18321	68.9168	1379.4	587.2	38.3928	2475.4	1530.31	359.252	212.13	128.1	14.64
Neg_0548	Negative	11.869	195.811					0.421229	1.66303	0.657242	1066.14	1321.42	3660.46	184.609	11.5038	280.262	411.804	9170.79	11.2369	616.186	458.989	181.235	118.063	38.1367	17.568
Neg_0549	Negative	9.482	195.811					1.48027	6.23524	0.112448	2153.57	1043.85	17.4215	4390.45	4141.38	330.8	12.4789	12080.1	9858.53	40996.7	2496.28	9861.74	29666.5	29671.3	12040.9
Neg_0550	Negative	8.796	195.811					1.74754	2.11132	0.0380422	68202.8	277.572	77127	39173	45747.6	468.634	129332	89968.1	79376.7	67948.1	39758.9	81322.9	216348	52142.6	157342
Neg_0551	Negative	11.715	195.811					0.170887	0.786581	0.849605	9088.58	9.10071	50.3289	16.2891	10.458	67.7682	359.969	315.348	622.713	4994.4	590.427	387.135	164.137	128.1	195.199
Neg_0552	Negative	8.374	195.811					0.891236	1.49067	0.444516	41072.9	11656.2	60.0075	36161.7	45580.3	21373.4	746.815	97788.5	7649.54	38486.5	52023.3	35707.5	112637	89868.6	90294.4
Neg_0553	Negative	9.091	195.811					0.62124	1.28768	0.507891	29840.9	4177.23	14338.9	11514.2	5032.4	4131.56	10673.3	6016.32	11747.3	22515	20556.5	17386.7	64545.1	44739.2	35492.1
Neg_0554	Negative	11.199	195.811					1.54707	27.3692	0.0799692	10.1345	22.7518	2.90359	275.828	179.878	194.116	3363.55	197.71	59.9303	10191.3	3678.17	1274.01	1265.1	2068.18	8.78398
Neg_0555	Negative	9.798	195.812					0.0882561	1.04066	0.958631	1398.55	815.424	37.7466	1280.32	7167.93	16367.7	31.6772	4103.48	9.36411	8451.25	14034.6	1537.81	23428.4	10552.1	11378.2
Neg_0556	Negative	11.51	195.813					1.3358	4.2666	0.114117	127.694	276.662	2133.17	4.34375	782.26	17.2292	6319.13	2179.76	901.764	4232.89	280.609	342.094	58.5517	75.2955	59.5358
Neg_0557	Negative	8.141	195.976					1.24832	1.49831	0.243829	188365	22623.5	88853.7	257616	161726	95.3349	92681.8	229677	120125	208126	175481	251613	175890	127158	202337
Neg_0558	Negative	8.345	195.976					0.196937	0.948341	0.969983	267.55	70.9856	233790	1257.52	89.939	73.5112	213795	108.741	9262.98	23.2523	150.215	40.751	119.983	58.6718	82.9598
Neg_0559	Negative	7.962	195.977					1.91168	0.555001	0.0247816	96269.2	312774	160443	222729	243339	292484	141160	113502	173824	68432.5	84449.9	155696	156715	87417.1	163929
Neg_0560	Negative	4.307	195.998					0.62136	0.805156	0.438711	34322.3	49988.4	24037.8	101193	82975	87948.1	53463.5	42864.6	20664.7	43784.1	67366.1	78190.5	9371.15	12909.8	29693.7
Neg_0561	Negative	4.088	195.998					1.39334	0.789285	0.0972944	55441.5	62008.6	40977.4	72659	71025.7	74402.5	37790.9	43901.6	53890.4	51651.1	39401.1	70542.1	4654.38	16911.2	31197.8
Neg_0562	Negative	1.343	196.009					1.6814	0.743145	0.0809636	10116.2	8800.39	9061.13	7899.11	4186.35	11219.6	5925.56	4120.28	7676.7	6862.34	7628.61	5897.1	6593.31	8348.02	7766.01
Neg_0563	Negative	1.146	196.009					1.37619	0.725035	0.137382	5847.58	2891.3	4483.14	5487.25	3728.29	8607.7	2841.35	3184.12	3388.87	4714.41	3657.31	4722.83	2599.31	3487.06	4455.43
Neg_0564	Negative	12.388	196.983					0.212906	1.00085	0.998062	10403	12310.5	169.376	13663.3	13185.5	2530.39	174.705	9849.93	9377.22	9995.59	12303	10606	6559.71	6381.54	7462.47
Neg_0565	Negative	12.236	196.985					0.301769	0.909242	0.852339	1116.82	2289.74	10364.8	3137.28	2634.38	1037.2	6442	2504.99	1084.36	1627.66	3089.83	3963.57	451.136	2171.84	1532.32
Neg_0566	Negative	16.823	196.996					1.99614	0.600623	0.0117038	50596.3	28301.4	54182.9	65330	60838.5	51200.6	30874.7	17274.9	30385.6	24553.5	35768.8	47605.8	57125.3	56806.1	23944.1
Neg_0567	Negative	4.632	197.043					0.450813	1.14722	0.623812	6452.61	25509.3	22788.3	9435.72	23207.4	15809.5	11528.6	21466.4	19695.5	6565.87	29617.3	29523	5657.44	9675.96	20242.2
Neg_0568	Negative	1.023	197.098					1.47353	0.782806	0.102503	7375.85	9644.03	4891.58	7048.82	5713.22	8939.65	4067.17	5910.55	5245.77	5063.19	7281.24	6572.71	4447.05	5213.97	4590.12
Neg_0569	Negative	11.867	197.806					0.541035	2.05734	0.569293	16.2151	1705.47	4176.33	204.156	37.6489	274.518	526.034	11180.5	2.80923	680.13	554.96	252.013	50.8728	10.7565	21.4719
Neg_0570	Negative	9.079	197.807					0.160229	1.05439	0.903211	51602.6	5179.22	23565.5	29105.3	10110.8	3243.68	13865	10375.8	41783.6	27889.2	22086.8	13486.4	114423	33880.1	18595.7
Neg_0571	Negative	9.814	197.807					0.139234	1.27196	0.732113	103.371	393.151	135.501	5246.17	9230.25	20323.6		6649	8.4277	11304.5	17181.9	2412.89	16387.8	11707	12499.6
Neg_0572	Negative	11.412	197.808					0.0300903	1.1205	0.891931	5.06723	30.0324	5152.9	1089.2	5.22901	109.118	1675.05	815.555	86.1498	2669.17	1513.62	402.148	720.858	76.2734	88.8157
Neg_0573	Negative	8.607	197.808					0.654546	1.63578	0.44448	46613.4	4234.56	52211.4	46424.9	1776.82	1273.81	96077.1	2813.42	55189.2	84872.9	5853.16	4707.81	9112.95	2499.42	15730.1
Neg_0574	Negative	11.522	197.808					1.32971	3.65084	0.111499	122.627	346.737	3487.21	9.77344	1033.25	3.44584	7696.61	2636.47	1092.79	5024.44	556.003	1258.99	169.896	88.0078	146.4
Neg_0575	Negative	9.42	197.809					1.30086	3.08886	0.154048	7767.04	1505.26	221.641	25487	4696.7	1295.64	44449.9	6985.1	7233.77	50442	6937	10512.7	50415.9	22038.1	16373.3
Neg_0576	Negative	8.795	197.809					1.66067	1.9595	0.0544245	51039.1	249.36	93889.5	65281.2	60422.3	924.633	145297	88124.4	63554.2	89706.5	55711.9	90209.9	181163	135270	182104
Neg_0577	Negative	11.706	197.809					0.00562384	1.00062	0.999529	10483.1	9.10071	449.088	28.2344	33.4657	375.596	2258.68	823.463	434.495	6097.92	1397.83	373.193	169.896	176.016	159.088
Neg_0578	Negative	11.23	197.809					1.3599	33.5179	0.138357	18.242	11.8309	106.465	30.4063	263.542	182.629	1247.89	302.497	10.3005	13119.2	4812.09	1058.45	2024.35	1836.43	51.7279
Neg_0579	Negative	8.376	197.809					1.37212	1.64086	0.202193	48424.4	13124.1	210.994	45413.9	52786.9	16590.6	404.125	58508.4	71009.9	48041.2	67075	44656.7	138531	133378	109497
Neg_0580	Negative	11.069	197.809					1.416	15.6701	0.193188	37.4975		70.654	403.969	16.7328		6564.87	524.921	525.326	616.186	4172.63	26.8099	19.1973	91.9192	54.6558
Neg_0581	Negative	7.975	197.973					1.52849	0.620438	0.116926	55092.9	177823	80314.2	87015.1	70169.2	133453	103531	44081.5	72974.5	80776.6	22005.4	51293.7	65573.1	42006.1	92210.3
Neg_0582	Negative	8.152	197.973					1.47236	1.5946	0.153837	99042	11033.7	52457.2	128828	80263.2	19.5264	51514.9	114458	123899	128091	96163.5	78497.2	87647.1	122366	90479.8
Neg_0583	Negative	8.348	197.975					0.170727	0.985815	0.991908	8.10756	46.4136	112693	258.453	36.6031	18.3778	106311	38.5535	4931.14	61.0373	78.2368	37.5338	29.7558	42.0481	21.4719
Neg_0584	Negative	8.229	198.089					0.966485	0.0174392	0.344085	33.4437	142.881	20.3251	22.8047	6.27481	25250	38.3967	98.8551	20.601	21.3146	144.999	120.108	40.3143	82.1406	102.48
Neg_0585	Negative	14.691	198.917					1.17419	0.418212	0.18135	31998.5	46026	4368.93	4067.92	28879.8	5056.19	3509.45	25233.8	8070.92	2428.9	5409.82	5698.71	2446.69	2240.29	3050.97
Neg_0586	Negative	13.342	198.972					0.427594	1.2037	0.663066	3229.85	303.964	1700.53	1722.3	1354.31	985.51	1533.95	645.524	4575.3	927.186	1438.51	2069.72	557.681	498.711	665.63
Neg_0587	Negative	4.69	198.975					0.187973	0.986384	0.929721	5575.98	4935.32	3836.61	4403.48	1617.86	3543.47	3927.02	3068.46	3738.15	4376.28	4556.51	3920.68	134.381	2048.62	1749.96
Neg_0588	Negative	1.362	199.007					0.441339	0.944671	0.693774	4730.76	3635.74	3127.16	3400.07	2987.86	3804.21	3996.13	2277.62	5199.89	3119.69	2953.18	2939.43	5106.48	4658.54	4581.33
Neg_0589	Negative	3.038	199.03					0.795981	0.180503	0.306585	775.286	418.633	129.694	238.906	9567	859.162	404.125	82.0498	289.351	391.414	545.571	451.478	338.832	1081.52	1085.31
Neg_0590	Negative	8.873	199.04					0.729733	0.899915	0.463761	10359.4	12390.6	15322.2	12788	16491.3	21593.9	10721.3	12572.4	14461	11799.6	12363.5	18125.6	13023.4	11691.3	7757.23
Neg_0591	Negative	3.891	199.055					1.95322	0.235838	0.0151298	30879.7	3776.8	10622.3	12177.7	16720.3	12889.7	5804.61	4345.67	2060.1	1348.63	5328.45	1646.13	17435.9	7737.84	10618.9
Neg_0592	Negative	1.373	199.172					1.49871	0.817244	0.071387	22406.3	23634.6	20361.9	34127.8	24597.3	23686.7	23122.5	17038.7	18329.3	18238.5	22979.7	21909	17478.2	26080.6	22508.4
Neg_0593	Negative	9.482	199.804					1.51254	5.54499	0.104301	2752.52	789.942	1.93573	3143.79	1344.9	506.538	3.83967	9546.44	7800.3	24259.9	1874.55	3867.06	18896.8	21336	7010.59
Neg_0594	Negative	8.803	199.804					1.5539	2.232	0.0651531	22462	1103.01	44882.7	21772	18953.1	143.577	77555.5	39475.8	18588.7	44641.5	23460.6	40271.6	130043	63461.4	89634.6
Neg_0595	Negative	8.364	199.804					0.814197	1.2359	0.521097	23656.9	15130.8	89.0434	21648.2	26825.9	17269.4	114.23	31837.3	25664.2	22577	31468.9	17638.8	65071.1	64718.9	60176.1
Neg_0596	Negative	9.764	199.805					0.162684	0.710525	0.642932	952.638	502.359		2304.36	4121.51	10067.6	113.27	3851.4	134.843	8709.93	1355.06	1138.88	5113.2	2481.82	3668.77
Neg_0597	Negative	8.592	199.805					0.864332	1.93498	0.32241	21338.1	989.248	26113.9	20577.4	903.573	430.73	44413.4	1245.57	45209.9	40616	2397.18	2249.88	2612.75	1949.86	1395.68
Neg_0598	Negative	11.848	199.806					0.926292	4.95085	0.342179	15.2017	832.715	57.1039	67.3282	13.5954	294.045	420.443	5221.53	20.601	267.402	283.739	123.325	75.8293	22.4909	6.83198
Neg_0599	Negative	11.719	199.806					0.179067	0.783153	0.841321	5207.08	124.68	55.1682	24.9766	17.7786	60.8765	150.707	270.863	128.288	2896.85	625.895	227.348	69.1102	96.8085	78.0798
Neg_0600	Negative	9.231	199.807					1.17723	2.27947	0.147859	4126.75	3457.36	27565.7	4968.17	5171.49	1486.3	32404.9	6613.41	6652.26	17032.3	11059.6	32861.4	36140.8	37129.5	32762.3
Neg_0601	Negative	13.727	200.057					2.34764	0.579615	0.00161168	86567.5	57253.5	108318	89706.1	107597	88601.7	47440	40203.4	51746.1	52217	47785	72467.1	36985.5	48714.2	52639.4
Neg_0602	Negative	14.01	200.945					0.116148	1.00107	0.992679	36582.3	39331.5	32840.5	27528.5	28644.5	39639.8	38610.7	43089	23591	26919.4	31673.4	40903.3	21053.7	19548.5	19243.7
Neg_0603	Negative	9.858	201.025					0.474567	0.768409	0.516202	331916	135579	46331.6	380795	107869	122380	29043.2	111258	141814	226782	248517	106948	104675	98236.2	188306
Neg_0604	Negative	9.931	201.025					1.0832	1.52553	0.290822	166123	74816.1	46331.6	65760.1	227409	74132.6	29043.2	77064.5	141814	214892	226537	309219	162649	225476	227877
Neg_0605	Negative	10.884	201.026					0.5199	0.802751	0.714003	66868.1	53554.1	188002	23448.7	59448.6	234880	288658	72239.4	27355.4	44791.7	59649.8	9989.36	29920.9	80270.9	46871.3
Neg_0606	Negative	12.193	201.026					0.729639	1.19594	0.430969	33117.4	29298.8	66768	65951.2	64297	50841	107426	62615.8	53270.5	34271	66030.8	47454.5	81302.4	64124.4	72169.1
Neg_0607	Negative	8.701	201.026					2.19893	1.26535	0.00687957	309465	217891	258999	310951	267969	234794	394192	338565	354051	320441	322498	294902	518963	402020	355140
Neg_0608	Negative	10.075	201.026					1.27585	1.82956	0.138379	56279.7	35256.2	257696	15692.9	61831	163065	106313	228579	246605	263093	173941	60580.7	325162	243907	119666
Neg_0609	Negative	10.206	201.026					0.568148	0.871792	0.601773	283688	120937	243049	194177	118346	141874	249520	70127.8	95939	263093	173944	108152	120778	52919.1	192690
Neg_0610	Negative	13.777	201.026					1.84912	1.15951	0.0265815	449196	384330	422859	407586	461044	530094	538311	470155	480776	502678	585967	500745	633000	642631	663797
Neg_0611	Negative	12.329	201.026					1.45262	1.71844	0.137475	45882.7	72675.6	10854.6	97738.8	28738.7	27007.3	6967.07	99306.9	101857	63609.6	105774	108627	120330	128349	108165
Neg_0612	Negative	11.096	201.027					0.114384	0.97125	0.939822	73395.7	247159	38350.6	263412	316836	59160.4	58534.7	192487	41520.5	253052	211229	212789	421974	295983	301547
Neg_0613	Negative	11.172	201.027					0.974798	0.632463	0.222386	172848	247159	99962.8	114096	316836	39994.7	33172.8	171606	66701.5	92214.8	144619	118392	215448	353194	78043.7
Neg_0614	Negative	4.627	201.028					0.41714	1.08808	0.650427	11682	31185.4	21084.9	17647.6	29853.5	26482.4	33780.4	31516	21099.2	27779.7	22166.1	13743.8	34525.4	14223	27236.2
Neg_0615	Negative	9.859	201.123					2.2882	1.84984	0.00586593	30758.1	13561.9	4102.77	20462.3	31607.3	14370.3	35839.4	31727.6	30740.5	35758.2	36295.6	42116.2	25712.8	31030.6	32940.9
Neg_0616	Negative	8.894	201.124					0.974522	0.797537	0.388181	59976.7	28673.6	78514	40058.1	26699.3	56835.7	46386	18105.3	41863.2	48021.8	17235.1	60278.2	22874.5	22840	17714.4
Neg_0617	Negative	3.931	201.126					0.59087	1.26148	0.458883	12622.5	3165.23	15584.5	9014.37	9746.88	13228.6	27736.8	14041.4	6015.5	9452.07	9530.29	13154	12864.1	8449.72	20690.2
Neg_0618	Negative	10.834	203.023					1.09927	0.687229	0.336027	13664.3	20817.9	26117.8	8865.6	6381.49	29136.9	29918.7	13095.3	5336.6	5894.46	12386.5	5516.4	12562.7	6476.39	2543.45
Neg_0619	Negative	13.788	203.024					0.0448117	1.01167	0.920576	44762.9	50163.1	30777.1	45277.1	44417.3	64992	51148.2	35986.2	56173.4	44418.7	45600.6	50333.9	83663.7	105557	77355.6
Neg_0620	Negative	4.154	203.033					0.324498	0.960313	0.703046	27010.3	23241.4	28087.4	23375.9	28075.6	24800.8	25189.2	30279.3	14333.6	25781	30466.5	22406.6	4383.7	10780	17444
Neg_0622	Negative	10.718	203.103					0.955439	0.672716	0.345161	15015.2	18515.4	3511.41	10665	5402.62	33856.5	5689.42	5976.78	7806.86	10887.9	15699.5	12443	9936.51	6446.08	10310.4
Neg_0623	Negative	1.401	203.9					0.0643632	1.01322	0.894897	6223.57	4731.46	5929.13	4567.46	4707.16	3738.73	5915	5000.09	3733.47	5600.9	5044.71	4998.43	2302.71	1987.02	2767.93
Neg_0624	Negative	3.288	203.904					0.312133	1.06149	0.754753	6721.17	3116.99	6025.91	4590.26	5117.11	1705.69	5831.49	3276.06	4483.53	4125.35	5842.73	5395.22	1638.49	2549.29	2656.66
Neg_0625	Negative	3.945	204.124					0.418066	0.855913	0.675808	25452.7	8217.03	8941.12	8922.07	11859.4	24588.4	15311.6	5399.47	12364.4	9369.72	28529.3	4329.26	16168.9	22958.3	17874.4
Neg_0626	Negative	13.839	204.97					0.828577	0.920692	0.378231	123191	106611	128699	130971	121288	128805	122825	118625	64253.7	120541	127946	126721	94213.5	101631	105299
Neg_0628	Negative	1.406	205.899					0.0914964	0.992489	0.920017	10708.1	9483.85	11255.3	12426.4	10003.1	9766.65	11683.1	9937.91	9003.59	8626.61	12257.1	11656.9	3165.63	4176.46	3702.93
Neg_0629	Negative	3.286	205.901					0.467841	1.07682	0.601494	11077	8359.01	10888.5	11584.8	8554.66	5307.74	13954.3	7102.74	9741.48	9800.85	9597.05	9859.6	3133.96	5043.82	4196.79
Neg_0630	Negative	4.161	206.003					0.313403	0.950689	0.748261	10039.2	7176.82	8874.33	9667.02	8466.82	7092.68	10093.5	3373.93	6405.05	11051.6	9971.54	7890.68	1363.97	4347.58	9879.04
Neg_0631	Negative	1.344	206.014					0.49245	1.1395	0.624986	887.778	1076.61	2333.52	2687.7	1722.44	1964.13	1728.81	1311.81	1967.4	3979.05	1623.15	1550.68	879.235	1926.39	2436.09
Neg_0632	Negative	6.095	206.08					0.645565	1.26148	0.477648	7093.1	8934.17	11070.4	11467.5	11970.3	31939.5	5423.53	15951.3	14557.4	18751.1	20385.4	28971.8	19553.4	18963.7	16754
Neg_0633	Negative	7.468	206.084					0.795626	1.20844	0.417607	4645.63	4286.44	8832.72	7930.61	10530.2	11243.8	4746.79	6467.1	9284.51	10174.8	11147.2	15543.3	6960.93	7544.22	8061.74
Neg_0634	Negative	2.979	207.011					0.653487	0.767849	0.44697	16847.5	12370.6	10376.5	17794.2	5878.46	4537.02	3513.29	3150.51	16185.9	10266.9	15043.4	3903.52	3516.94	6938.92	7715.26
Neg_0635	Negative	1.383	207.012					0.923188	0.803992	0.338509	32086.7	31893.5	24066.9	31859.3	10706.9	14640.2	15598.6	9903.31	24281.1	17236.7	28183	21579.8	17028	13922.8	14756.1
Neg_0636	Negative	1.404	207.897					0.384755	0.949682	0.603202	6177.96	4754.21	4741.56	4875.86	6506.98	3727.25	5183.55	3995.72	4764.46	4478.01	5504.74	5308.35	1539.62	2937.5	3212.01
Neg_0637	Negative	3.292	207.899					0.505958	1.12053	0.512373	5413.82	3699.44	5752.01	1930.8	4823.24	3039.23	5811.33	3199.94	4307.49	4311.37	4269.64	5730.88	1614.49	2058.4	2441.95
Neg_0638	Negative	13.915	208.022					1.86301	0.791076	0.0229211	20159.5	14692.2	24032	22497.4	25082.5	22959.6	16540.3	15654.7	16503.3	17155.4	16190.9	20339	12899.6	13717.5	16104
Neg_0640	Negative	4.793	208.846					0.125275	0.971427	0.819541	10922.9	25340.9	22815.4	29285.6	28457.3	27860.8	19866.4	26164	22550.6	24727.9	23803.8	23436.1	990.58	11281.6	16806.7
Neg_0641	Negative	1.14	209.083					0.0961524	0.945519	0.791394	4701.37	3701.26	5311.63	6081.25	10705.9	7355.72	4608.56	7489.27	4830.01	9041.28	4774.53	5050.98	5514.42	5013.51	5892.1
Neg_0642	Negative	4.758	209.948					1.78806	1.14238	0.0413192	39022.7	32303	36724.6	43821.9	37182.5	42197.7	48855.9	47374.4	38499.6	43678.5	45291.8	40477.5	45174.1	48621.3	49032.1
Neg_0643	Negative	8.336	209.949					0.24531	0.842899	0.751317	35758.4	206507		32892	87316.1	76553.9		156761	907.382	29184.6	74160.2	109043	104852	82511.2	93491.8
Neg_0644	Negative	9.477	209.949					0.92791	4.84945	0.347721	45.605	27.3021	14.5179	1262.95	28.2367	10.3375	25.9177	553.589	377.374	5507.89	131.438	139.411	1359.17	714.819	423.583
Neg_0645	Negative	8.703	209.949					1.31647	2.37174	0.143976	8780.49	1452.47	26289.1	23694.1	4442.57	759.233	31445.9	18609.5	11950.5	64322.7	16919	11906.8	24904.6	29587.2	42909.7
Neg_0647	Negative	8.437	209.95					0.637177	1.78913	0.499343	36223.6	15431.2	12.5822	5584.98	10561.6	77468.2	282.215	11818.1	153215	8272.01	74547.2	11794.2	12699	11460.6	11791
Neg_0648	Negative	8.572	209.95					0.98632	2.54317	0.241974	13224.4	2977.75	29907.9	8689.68	2893.74	1503.53	63376.6	3783.19	13267.1	58405.9	7622.35	4093.33	4445.13	11460.6	2489.77
Neg_0649	Negative	10.325	210.037					1.28694	0.774244	0.106503	6505.3	5967.34	5441.32	8969.85	10727.8	9095.86	4234.19	5267	6151.28	7285.73	5852.11	7372.71	1909.17	5404.65	5614.91
Neg_0650	Negative	4.8	210.842					0.551951	1.0326	0.634602	34943.6	30324.5	25666.8	30130.4	33765.8	37284	27865.4	37150.8	33126.5	31447.8	34583.8	34204	468.414	17888.1	25985
Neg_0651	Negative	1.377	211.016					2.33238	0.275295	0.00192325	2268.09	2414.42	5058.05	2741.99	5844.99	4185.54	1472.51	1022.16	1079.68	103.667	1659.66	860.061	1079.85	1659.44	1314.67
Neg_0653	Negative	8.566	211.946					0.988265	2.40172	0.250332	1334.71	299.413	4727.04	1842.84	1721.39	226.277	10053.2	423.1	2724.02	9416.22	736.469	1028.43	525.046	2040.8	644.158
Neg_0654	Negative	8.322	211.947					0.203461	0.870169	0.798032	5268.9	31710.5		5270.06	10976.7	12169.6		23858.7	35.5836	4807.42	12215.4	15988.3	15988.5	12737.7	14289.6
Neg_0655	Negative	8.437	211.948					0.796893	1.97861	0.396602	5380.38	2585.51	0.967863	847.032	1713.02	12446.4	31.6772	1783.35	24158.5	4886.86	12678.5	1916.37	16795.7	2085.78	1769.48
Neg_0656	Negative	1.332	212.002					1.1094	0.295131	0.26134	1664.08	11522.4	730.736	1273.81	970.505	1354.21	1237.33	557.543	942.966	675.286	965.964	790.355	618.152	825.317	431.391
Neg_0657	Negative	11.175	212.032					1.27623	0.225192	0.181742	2861.97	12406.1	207.123	6801.23	6740.2	43515.2	613.387	4086.67	2562.96	3234.98	2500.45	3335.15	791.888	4014.13	4968.8
Neg_0658	Negative	12.623	212.067					1.25628	0.646673	0.166464	31393.5	39430.7	25111.2	39181.7	52472.1	94123.1	14376.7	30007.5	26666.2	30290	31934.2	48901.2	30537.1	33729.5	27917.4
Neg_0659	Negative	10.756	212.089					1.17202	0.376551	0.268596	7382.95	6309.53	27715.7	4095.07	4919.45	64832.3	20652.6	9000.76	2258.62	4132.13	3415.3	3939.98	834.122	3002.04	2074.97
Neg_0660	Negative	10.522	212.089					0.487473	1.12822	0.773158	59515.6	9307.3	5430.68	87211.7	81938.6	16259.8	5677.91	39854.4	58998.6	50257.9	50956.2	87212.5	4194.61	42188	50559.6
Neg_0661	Negative	10.329	212.09					0.465408	0.875662	0.671736	41651.6	28042	71288.9	17832.2	49222.8	8137.92	46621.2	30486.9	25535	34293.3	15977	36383.1	4333.79	4856.07	29754.3
Neg_0662	Negative	10.979	212.091					0.991154	1.40586	0.402595	11219.9	2246.97	1031.74	23484.5	13393.6	1763.12	4042.21	12841.3	14489.1	13143.4	11738.7	18452.7	925.309	11383.3	9544.28
Neg_0663	Negative	10.63	212.092					0.884328	0.425643	0.278744	6990.74	58997.2	4422.16	9936.33	83950.7	12855.3	5450.41	40268.6	4782.25	6513.56	7134.16	11254.8	7928.48	42511.7	6590.91
Neg_0664	Negative	4.792	212.84					0.0348124	1.01315	0.953882	8500.78	14475.6	11303.7	21298.5	6249.72	17641.5	11354.9	11391.1	17129.8	6477.71	17735.8	16425.9	711.259	6471.5	5977.98
Neg_0665	Negative	2.849	212.911					2.33619	2.05503	0.00171906	516.857	849.097	602.978	579.891	602.382	653.561	1653.94	1775.44	1391.51	1173.27	858.519	966.228	12079.9	5908.25	4181.17
Neg_0666	Negative	1.376	212.911					1.73665	2.52618	0.0389389	238.16	734.428	199.38	423.516	225.893	391.677	1480.19	970.758	1590.03	354.598	905.461	289.547	12219.1	6160.54	4250.47
Neg_0667	Negative	12.184	212.955					1.20502	0.689744	0.158259	30507.7	26603.2	41298.7	65846.9	37306.9	34951.1	21146	31881.8	9912.84	17317.2	34401.3	48475.5	12641.4	59366.1	17106.3
Neg_0668	Negative	11.09	212.957					1.33372	0.111508	0.176394	455.037	13046.8	195.508	747.125	1109.6	23799.3	161.266	1219.87	326.807	727.604	924.238	1028.43	901.312	878.122	1124.35
Neg_0669	Negative	10.92	212.958					0.814717	0.653471	0.359252	11304	13479.1	502.321	15318.2	20951.6	43808.1	469.399	11716.3	14729.7	14299.2	13566.3	14070.9	20815.6	11263	15379.8
Neg_0670	Negative	10.063	212.958					0.95164	1.42274	0.415139	13195.1	39.1331	2618.07	16118.6	12033	142.428	2206.85	10101	10996.3	16889.9	7466.92	15147.6	4332.83	8179.83	13000.3
Neg_0671	Negative	1.145	212.976					1.56822	0.813751	0.070371	3845.01	3116.99	3245.24	4458.86	3877.84	4422.16	3417.3	2829.23	3612.67	2231.25	2647.53	3950.7	3310.57	3828.34	4145.06
Neg_0672	Negative	4.75	213.016					1.19678	0.684441	0.172889	30893.9	13115.9	24151.1	26745.6	24530.3	11374.7	20860.9	6220.95	16017.3	28108.2	8060.48	10265	34335.3	32260.7	18871.9
Neg_0673	Negative	1.357	213.185					1.47973	0.460036	0.117979	2014.73	7230.52	1931.85	2633.4	1236.14	2155.95	1630.9	1172.42	752.874	1073.48	1705.56	1578.57	3401.76	3056.8	2536.62
Neg_0675	Negative	12.076	214.048					0.68429	0.889011	0.472873	13387.6	21662.4	22137	22545.2	27493.1	26960.2	19001.5	7915.33	20439	24834.4	21568.3	25533.7	27421.4	22105.6	15771.1
Neg_0676	Negative	13.795	214.049					1.30083	0.894112	0.134474	97910	88327.9	81799.9	100547	80698.3	72355.7	79324.6	79869	85654.4	81076	60756.6	79722.9	62605.2	64276.9	69601.3
Neg_0677	Negative	4.582	214.144					1.23215	1.49913	0.258372	32645.1	11985.6	11408.2	54523.9	45412.9	16942	8153.53	45370.6	33472.9	37498.2	74970.7	59760.3	62505.4	25928.1	44976.9
Neg_0678	Negative	4.284	214.144					1.16952	1.51623	0.271053	15781.4	4986.28	4787.05	27162.6	16858.3	17009.8	7613.1	23778.6	15424.6	18746.2	46429.9	19291.3	37031.6	26049.3	26205.5
Neg_0679	Negative	4.299	215.004					0.846836	1.40558	0.395659	14932.1	6757.28	3290.73	6092.11	3943.72	5104.43	7399.04	20694.3	5237.35	3708.74	11773.1	7579.69	2081.95	2796.69	2146.22
Neg_0681	Negative	10.433	215.032					1.4597	0.455648	0.0733723	25166.9	11828.2	621.368	14408.2	13760.7	13269.9	468.439	12641.6	7564.33	5921.59	4393.78	5031.68	9172.46	8366.6	11136.1
Neg_0682	Negative	10.194	215.035					1.39953	0.133672	0.159572	1233.36	48898.1	3385.58	1302.04	1146.2	45435.7	4142.04	885.742	6094.16	1428.08	282.696	721.722	1204.63	1603.7	847.166
Neg_0683	Negative	9.047	215.035					1.65758	0.421153	0.0614581	48359.6	7279.66	54542	37532.2	18739.7	15259.3	18714.5	20526.3	6640.09	3468.47	12602.4	14577.1	12950.5	32810.3	10535.9
Neg_0684	Negative	3.777	215.081					2.23188	0.242782	0.00421447	80901.3	12698.2	48733.8	43200.8	45631.5	64348.7	18729.9	14844.1	3215.63	3375.46	26377.3	5203.26	45861.3	42937	41921
Neg_0685	Negative	4.278	215.082					1.71351	0.177314	0.0363612	6604.62	1640.86	10175.1	23467.1	5391.11	7815.16	1638.58	1584.65	706.054	559.024	4165.33	1115.29	14611.1	3724.68	9036.76
Neg_0686	Negative	3.482	215.084					2.28985	0.102099	0.00231555	25755.7	3730.38	13164.9	20622	9219.79	15546.5	311.973	3665.55	1235.13	1068.64	1428.08	1279.37	1128.8	9270.15	978.925
Neg_0688	Negative	8.249	215.14					0.8721	1.09065	0.773156	13780.8	13280.7		9938.51	12769.2	3353.95	13.4388	12633.7	11374.6	13649.1	14195.3	17660.2	11977.2	10383.9	12922.2
Neg_0689	Negative	8.411	215.14					0.700966	0.67828	0.53861	3150.8	2243.33	13898.5	4377.42	3651.94	639.777	9875.62	1295.99	1944.93	2404.68	1065.06	2379.64	2415.98	594.541	1522.56
Neg_0690	Negative	14.379	216.135					0.621355	0.926818	0.548008	17846.8	10308.4	23732	14140	19223.9	15603.9	18425.6	14742.3	14603.3	14623.8	14802.4	16276.8	11767	12593.9	13992.9
Neg_0691	Negative	1.287	216.853					0.993604	4.54082	0.249514	175.326	172.003	102.593	107.508	399.497	59.7279	3172.52	603.016	327.744	401.102	57.3737	54.6921	40775	22852.7	9131.43
Neg_0692	Negative	0.967	216.854					1.38606	7.38755	0.101893	66.8874	33.6726	23.2287	80.3594	49.1527	58.5792	1262.29	335.119	401.72	143.389	53.201	108.312	80201.4	18475.8	7833.35
Neg_0693	Negative	3.118	216.856					2.02137	2.35528	0.0205368	77.0218	62.7949	80.3326		78.4352	83.8487	320.612	140.374	207.883	76.5389	159.603	175.873	17727.7	6380.56	4193.86
Neg_0694	Negative	3.303	216.898					0.892332	1.06907	0.419936	19789.5	14204.4	14148.2	16992.8	17182.5	11076.1	16232.2	15566.7	16928.4	17292	16399.5	17425.3	6781.44	6289.62	8854.25
Neg_0695	Negative	14.705	216.93					0.752929	0.577065	0.392734	47979.5	85441.1	15773.3	11817.2	47922.9	11851.4	5908.29	83955.7	12576	14448.4	3862.81	6656.36	4617.91	6214.33	4912.19
Neg_0696	Negative	15.876	217.001					1.00777	0.631359	0.227829	96619.8	15154.5	82825.8	139931	93189.4	116418	27796.3	116016	120053	12008.9	31642.1	36030.3	144937	118939	128443
Neg_0697	Negative	4.407	217.001					0.308393	0.876109	0.647787	24366.3	17931.1	9722.18	25282.8	31786.1	27659.7	18240.3	16254.8	14369.2	14813.7	44871.4	11256.9	47962.5	14734.5	42551.5
Neg_0698	Negative	10.338	217.002					0.876791	1.43026	0.352222	905981	285647	144824	264437	460212	153890	817351	361808	903932	445323	182371	457237	156122	309497	282295
Neg_0699	Negative	12.202	217.002					1.01911	0.755574	0.288143	113803	94458.1	147932	117068	196125	163893	221228	89545	113422	108350	38581.2	58477.7	220564	82011.5	44242
Neg_0700	Negative	10.185	217.003					0.675919	1.39088	0.427519	164311	337440	935158	491905	495283	126699	1.27556e+06	229490	613373	430879	758731	239809	328181	219844	201319
Neg_0701	Negative	10.937	217.003					0.103772	1.2066	0.788238	76869.8	98235.8	845718	89392.3	125857	120253	719678	68936.6	533140	75828.7	86140.8	152816	58284.9	90855.3	89580.9
Neg_0702	Negative	9.443	217.003					0.0632098	1.05072	0.945119	113576	52993.5	1.08229e+06	347152	131000	100778	1.03897e+06	94882.2	138724	165047	347512	135361	282452	1.04537e+06	234025
Neg_0703	Negative	10.102	217.003					0.279259	1.24528	0.633087	125975	341648	604675	390169	57624.8	692997	1.09705e+06	154006	676515	430879	123076	274393	276382	467328	163014
Neg_0704	Negative	4.642	217.003					0.762727	0.838977	0.465134	53493.7	46582	37732.1	38960.2	35913.9	94046.1	43087.8	51121	21199.4	31419.7	63069.3	47440.6	57807.8	24980.5	69691.1
Neg_0705	Negative	8.703	217.003					0.984823	1.09609	0.319173	913399	672916	721989	802940	663696	569445	804739	939345	908775	682170	713238	713576	753597	845344	749682
Neg_0706	Negative	9.834	217.003					0.272864	0.792682	0.66919	698784	183432	38191.9	1.01078e+06	266124	429979	27518.9	251458	148135	330726	1.03379e+06	290980	230666	244857	429489
Neg_0707	Negative	14.751	217.003					0.0771461	1.01136	0.962083	22297.8	29517.3	35806.1	29005.4	53685.2	44922.2	26448.6	33483.2	17347	29252.4	46414.3	64733	37129.5	23426.7	22426.5
Neg_0708	Negative	11.923	217.004					0.421019	0.870621	0.764998	588955	515314	489783	134138	138190	85987.4	668535	234840	501683	97611.3	79237.2	117867	664523	690975	634008
Neg_0709	Negative	9.942	217.004					0.8387	1.48402	0.447909	135113	158844	101449	151020	693137	131422	112155	163920	77201.4	420924	621513	638860	567420	445150	566124
Neg_0710	Negative	11.149	217.004					0.41564	0.82175	0.565924	441112	568197	78884.7	377805	756525	438018	127702	385296	106873	734693	327099	504639	1.3231e+06	729488	766650
Neg_0711	Negative	13.773	217.004					1.48997	1.11641	0.0988016	907447	942459	850783	1.10533e+06	899360	1.15086e+06	1.13539e+06	1.16141e+06	934197	1.16635e+06	1.11624e+06	1.02438e+06	1.00627e+06	1.36779e+06	1.13566e+06
Neg_0712	Negative	12.353	217.004					0.848586	1.27031	0.452824	249152	285334	11092.7	244586	192966	162541	27414.3	307958	232546	226740	420702	240002	280367	302341	168173
Neg_0713	Negative	10.428	217.005					0.14193	0.88652	0.792794	233002	1.11329e+06	120577	1.02911e+06	1.04214e+06	241848	143780	148663	914387	937637	178158	1.02839e+06	481232	191796	1.25119e+06
Neg_0714	Negative	3.921	217.049					0.0476908	0.985215	0.847936	26354.6	20841.5	18761.1	27997.7	26624	27203.7	23742.6	20544.1	23730.5	24708.5	28016.1	24856	4904.91	13692.1	14796.1
Neg_0715	Negative	9.897	217.121					1.8747	2.0502	0.0397529	51677.6	34993.2	9670.88	73395.3	117300	16692.8	107825	48424.2	75487.8	102992	139982	147997	19324	50811.8	48438.7
Neg_0716	Negative	8.803	218.103					2.18608	0.526269	0.00432475	158565	195685	160422	196559	268751	293754	53636.3	93164.1	122094	126107	112788	162539	88197.1	92859.9	106657
Neg_0718	Negative	3.296	218.897					0.889782	1.0935	0.343011	34959.8	29949.5	32123.4	33832.4	32092.5	20743.9	40209.9	26223.3	33707	30339.4	34019.5	36378.9	10202.4	14539.9	18057.9
Neg_0719	Negative	8.651	219.047					0.11021	0.952523	0.917537	6514.43	1121.21	11986	664.594	9858.78	623.697	6047.47	552.6	5404.03	5301.53	7881.06	4121.21	5469.31	265.979	3293.01
Neg_0720	Negative	9.049	219.107					1.82085	0.56707	0.0254833	53446.1	45393.5	72505.5	66183.6	76067.5	48987.2	7645.73	15034.9	52581.3	47893	26068.5	56386.5	38643.2	41716.7	44185.3
Neg_0721	Negative	1.261	219.173					0.631148	1.15966	0.450504	144782	112682	59144.2	83025.4	88583.7	185377	124901	119396	131981	131739	87780.7	185342	71557.9	66270.8	110823
Neg_0722	Negative	1.611	219.175					0.383479	0.906025	0.754023	63063.7	178773	65804	57100.8	109898	80489	154174	56593.6	126225	33658.7	50174.8	82133.7	33882.2	48768	118016
Neg_0723	Negative	17.117	219.175					1.28071	0.665774	0.172535	50150.3	22628.9	43211.2	32715	41286.2	87632.3	14810.5	40954.7	28625.1	37702.7	17059.8	45681.9	20256	21887.5	18236.5
Neg_0725	Negative	3.136	219.175					1.56579	1.55159	0.0676829	42380.3	89233.4	68837.3	55094	34671.5	82912.6	64583.2	143699	103340	128801	59598.7	78920.8	50537.8	56396.3	55987.1
Neg_0726	Negative	3.026	219.176					1.1342	0.72334	0.205628	55843.9	69560.4	21304.6	84019	54575.2	62283.5	57782.2	34296.8	27368.5	23086.6	34155.1	74734.1	24035	27391.9	70654.4
Neg_0727	Negative	8.72	219.844					1.75349	2.08924	0.039775	33140.7	708.946	30474.1	26626.1	10349.3	256.141	48900.1	23426.7	45307.3	43174.7	29491.1	21873.6	34950.6	33921.1	37463.7
Neg_0728	Negative	8.277	220.065					0.692649	1.48623	0.232603	8558.54	11947.4	0.967863	11103.7	13891.4	892.472		9672.98	8519.47	10891.8	11900.3	16476.3	9006.4	9341.53	10354.4
Neg_0730	Negative	9.511	220.082					0.234245	0.941666	0.922458	14240.9	4537.62	84793.5	33079.8	15389	18740.8	79382.2	2847.03	16069.7	5046.72	20638.9	36834.6	20395.2	2938.48	10632.5
Neg_0731	Negative	9.785	220.083					0.809106	2.49695	0.398939	576.65	755.359	1008.51	2368.43	2538.16	3623.87	1717.29	1053.8	19692.7	1017.29	1686.79	1976.42	777.49	1649.66	1303.93
Neg_0732	Negative	8.891	220.083					1.42739	0.75647	0.10997	134097	167404	83073.6	172540	115365	187658	97935.5	132891	97826.8	88534.2	80447.3	153034	85023.8	87569.7	126495
Neg_0733	Negative	9.918	220.084					0.0854742	0.864899	0.803412	11327.3	352.198	674.6	13837	8651.92	436.473	2836.55	206.607	398.911	9576.08	7346.96	10148.1	307.156	266.957	867.662
Neg_0734	Negative	4.582	220.102					1.74192	0.640525	0.0537294	31213.1	20799.7	24227.5	27186.5	10610.7	23103.2	13369.7	3495.52	15875.9	17656.3	20899.7	16544.9	18138.6	14804.9	11499.2
Neg_0735	Negative	3.133	220.147					0.450783	0.896656	0.717871	47357.3	30524.7	24887.6	32063.4	12203.5	72060.5	44568.9	41217.7	48050	26807	15936.3	19874.7	8990.09	32740.8	18405.4
Neg_0736	Negative	0.04	220.147					1.08514	0.781144	0.226749	19311.2	11658.9	11764.4	15746.1	18999.1	27998.6	11947.1	16333.8	7893.94	10987.7	17341.5	17889.7	15130.3	11104.6	10953.6
Neg_0737	Negative	1.246	220.147					0.390909	1.09347	0.600347	71524.9	49901	58286.6	69767.2	21459.9	95384.2	60720.5	62390.4	60195.3	66428	78968.1	71860.1	13212.5	35865.1	52689.2
Neg_0738	Negative	1.533	220.148					0.0177997	0.999593	0.998741	93890.6	41279.9	54897.2	71047.5	58798.2	27328.9	64303.8	37408.8	47609	82527.3	22245.3	93006.7	24088.7	67468.7	70525.6
Neg_0739	Negative	17.084	220.148					0.240678	0.94761	0.816042	32520.4	21207.4	5887.51	18754.2	19047.2	37434.4	22443.8	15026	16448.1	26381.7	23834.1	23652.7	11221.8	16775.3	15311.4
Neg_0740	Negative	3.297	220.894					0.856721	1.09742	0.388505	17425.2	12857.5	16817.6	17328.3	17086.3	10227.2	18496.6	12128.5	17541.8	19778	15478.4	17255.9	4933.7	8039.02	9547.21
Neg_0741	Negative	13.82	221.006					1.61148	0.752983	0.0850804	11678.9	15808.9	12451.6	6682.86	16083.4	16246	12910.9	9110.49	11295.9	9502.45	7964.51	8664.95	7963.03	12004.3	10691.1
Neg_0742	Negative	3.203	221.081					1.05674	0.754909	0.199406	22801.5	20234.5	16320.1	19885.7	38177	24217.4	9716.27	15362.1	16282.3	17462.5	17403	30696.2	1871.73	2155.21	777.87
Neg_0743	Negative	3.434	221.081					1.32722	1.33535	0.140955	57553.6	58078	89502.1	87421.3	82597.5	85103	73353.9	52867.7	127965	92934.7	115513	151968	66064.6	109459	60126.3
Neg_0745	Negative	8.777	221.093					1.01054	0.770007	0.331922	44466.9	21305.7	21542.7	22204.2	13668.6	23133.1	34587.7	10266.1	20204.9	15090.8	13522.5	18996.4	25534.3	12542.1	11057.1
Neg_0746	Negative	8.716	221.842					1.90709	2.43189	0.0208698	9375.38	108.298	19896.4	18729.2	7872.8	158.509	34702.9	10672.4	26341.2	26830.3	18941.7	19039.3	20452.8	26929.4	24415.5
Neg_0747	Negative	10.634	221.985					0.888725	1.25353	0.392895	21624.9	16943.7	51713.9	38545.4	40328.2	1210.64	26992.8	30304	44712.7	41945.2	37815.5	31789	37776.4	35218.7	23055
Neg_0748	Negative	13.784	222.034					0.903903	0.657383	0.245061	7935.28	7942.19	10394.8	11881.2	23577.6	4331.42	5161.47	11939.7	5618.46	3933.52	5671.65	11103.6	3281.78	5383.14	8685.4
Neg_0750	Negative	10.168	222.138					2.01444	0.713769	0.0125984	12763.3	10282.9	8366.21	11137.4	10360.8	14732.1	6977.63	10690.2	7120.47	7368.08	7945.73	8179.16	8667.57	9152.81	9376.41
Neg_0751	Negative	12.463	222.318					2.11028	2.08381	0.0143962	13831.5	11.8309	10076.4	19227.6	11820.7	34.4584	21794.9	18350.5	19404.3	22899.7	15650.5	16514.9	17446.5	25052.9	10118.2
Neg_0752	Negative	13.493	222.32					0.3976	0.873594	0.684766	9923.66	9170.79	18524.9	2554.13	24751	12268.3	19228.1	14627.6	4412.37	13597.8	8252.42	7316.95	10714	13771.3	20637.5
Neg_0753	Negative	12.55	222.323					0.682282	1.20243	0.582592	15893.9	20549.4	5115.15	26081	17792.2	577.752	9009.78	16815.3	9806.09	16098.4	30604.2	21086.5	11408.9	17110.7	12323.9
Neg_0754	Negative	12.757	223.019					1.2539	0.47545	0.213632	1.18646e+06	5.87353e+06	1.43105e+06	1.41973e+06	1.65177e+06	7.64568e+06	873020	1.21483e+06	1.4244e+06	611473	921612	4.08722e+06	1.2775e+06	759694	1.48086e+06
Neg_0755	Negative	12.349	223.02					0.0761997	1.39242	0.808652	48818.7	1278.65	3.04609e+06	77356.8	1070.9	1799.88	4.06157e+06	1927.68	309713	44726.8	2752.89	2210.21	142.06	1049.25	1185.84
Neg_0756	Negative	4.535	223.021					0.505156	0.816029	0.550552	36710	47600.4	41677.1	27829.3	67406.2	20029.5	18256.6	16870.6	16264.5	77465.1	24107.4	43904.9	6912.94	7425.9	25358.4
Neg_0757	Negative	12.519	223.021					0.840688	1.29811	0.489276	5.14309e+06	429610	984043	3.45976e+06	4.73461e+06	2646.4	1.7667e+06	3.49772e+06	3.67377e+06	2.00504e+06	3.84032e+06	4.36842e+06	1.88722e+06	2.83675e+06	2.95135e+06
Neg_0758	Negative	13.376	223.021					0.345233	1.22127	0.626263	6.35594e+06	1.7426e+06	5.47343e+06	808720	1.04525e+06	1.57177e+06	5.82438e+06	2.09578e+06	4.468e+06	1.82479e+06	5.00972e+06	1.53605e+06	5.21377e+06	1.19288e+06	1.06687e+06
Neg_0759	Negative	4.631	223.022					0.114393	0.939305	0.762395	52680.9	35562	26418.8	64216.9	68516.8	64545.1	32191.8	47371.4	56121.9	78087.1	50381.4	28853.9	2443.81	29764.2	42642.3
Neg_0760	Negative	1.002	223.029					1.0324	0.849912	0.304778	5175.66	4566.74	5888.48	4740.12	5993.49	8221.77	5841.09	4113.36	4356.18	2669.17	6376.82	6038.66	665.186	4637.03	9439.85
Neg_0761	Negative	8.334	223.03					0.12995	0.830883	0.763606	31039.8	649.791	1088.85	31271.8	14638.1	3118.48	593.228	7219.39	1446.75	30442.1	16036.5	12233.9	13056.1	9844.16	12023.3
Neg_0762	Negative	12.644	224.023					0.0667103	0.994926	0.979327	158112	145883	86537.6	112885	157557	81216.1	78047.9	79164.2	100838	123180	179061	178133	162756	37835.5	196703
Neg_0763	Negative	13.511	224.024					0.293872	0.959726	0.7823	254243	273015	280960	126733	375435	270868	312396	208161	276963	253854	273501	192694	165745	315167	223095
Neg_0764	Negative	12.448	224.025					1.79862	1.9842	0.0568852	80301.3	222.967	117279	215949	224019	405.46	149721	141474	174048	300085	229896	271044	243938	214915	217274
Neg_0765	Negative	14.011	224.917					0.131233	1.03271	0.897895	19961.8	18031.2	35055	15517	25358.6	24504.5	14848.9	28330.9	8908.08	31062.2	42019.4	17786.7	11097.9	18132.5	15248
Neg_0766	Negative	8.334	225.028					0.109825	0.983592	0.978681	26009.1	387.69	1107.23	25191.6	10126.5	1595.42	1036.71	5357.95	620.84	26656.8	13851	15837.1	13722.2	12440.4	11340.1
Neg_0767	Negative	1.369	225.184					0.826605	1.16493	0.343487	2968.38	7223.24	3175.56	4955.14	3457.42	4414.12	5108.67	4181.57	5342.22	4360.78	5168.85	6351.79	4197.49	6630.9	4486.66
Neg_0768	Negative	10.332	226.014					0.201604	0.949664	0.852815	10685.8	8460.93	27668.3	13084.5	19493.8	4052.31	17995.6	9618.61	13857.9	12907	10234.4	14631.8	13541.8	14491	12580.6
Neg_0769	Negative	1.296	226.18					1.48799	1.48644	0.144177	15553.3	19045.1	6412.09	23607.2	29550.2	18843	13662.5	35193.4	21942	23559.4	47568	26058.1	26415.5	25215.2	25481.3
Neg_0770	Negative	1.091	226.829					1.37653	2.26431	0.0930551	525.978	637.96	765.579	259.539	263.542	171.143	2338.36	757.23	1080.62	553.211	659.276	552.283	9886.6	5498.53	4105.04
Neg_0771	Negative	2.855	226.978					0.970353	1.14416	0.287824	26959.7	27567.9	37847.3	31121.9	26337.5	28579.8	23132.1	35197.4	37575.4	25138.7	38407	44684.6	26064.1	25748.1	25763.4
Neg_0772	Negative	1.361	226.98					0.748686	1.09526	0.416199	197332	179971	205394	194214	171499	202149	148092	187150	234398	165930	243946	280643	152510	160609	171069
Neg_0773	Negative	8.551	226.995					1.3692	2.72703	0.0988541	1186.74	1734.6	19528.6	1452.99	6139.91	6958.3	32222.5	14584.1	32212.5	4296.83	5862.55	11724.5	18285.4	14861.6	21551
Neg_0774	Negative	8.294	226.995					0.854886	1.51023	0.446313	5229.38	5554.17	39.6824	4437.14	7414.74	2124.93	50.8756	16044.2	44.0113	6159.93	6857.72	8297.12	16564.4	14432.3	16655.4
Neg_0775	Negative	4.772	226.996					1.94572	2.10381	0.0295867	3576.45	2283.37	1974.44	4275.34	2349.92	648.966	4430.01	7582.19	3460.97	4612.68	8811.55	2887.96	18556.1	9757.13	13940.2
Neg_0776	Negative	6.016	226.996					1.80769	2.51013	0.0330875	652.659	477.787	1486.64	195.469	1229.86	1611.5	2221.25	4869.6	2115.35	1438.74	1350.89	2196.26	19889.3	10970.7	6622.14
Neg_0777	Negative	8.609	226.998					0.79876	1.9277	0.32488	1247.55	2242.42	25087	1487.74	6432.73	2563.7	32668.8	15007.2	12913.1	3814.35	6078.48	4816.13	18340.1	16467.2	22310.3
Neg_0778	Negative	13.799	227.063					0.52263	0.901315	0.649407	10363.5	8528.28	11118.8	10353.3	9549.22	8611.15	12597.9	2263.78	11375.5	6388.57	5143.81	14979.2	7070.36	8636.49	2537.59
Neg_0779	Negative	8.328	227.103					1.5464	0.306496	0.00661862	7407.27	9430.16		4117.88	13628.9	7826.65	58.5549	3224.65	69.2944	3258.23	4666.04	4321.75	3246.26	2921.86	3274.47
Neg_0781	Negative	3.501	227.203					0.343115	0.914477	0.762077	13534.6	38731.7	20420.9	4820.48	26185.8	13978.6	18880.6	13569.8	28725.3	17212.5	17425.9	11794.2	11628.8	30161.2	16592.9
Neg_0782	Negative	13.908	228.046					1.83663	0.778616	0.0274227	14487.2	10362.1	16998.6	15978.5	17321.6	15844	11609.2	10032.8	10609.5	12156.1	11051.2	15388.9	10370.4	12625.2	13185.7
Neg_0783	Negative	10.254	228.063					0.0473232	0.938094	0.883158	101480	35409.1	34558.5	120622	172725	6146.23	21040.4	51232.7	64899.8	71998.9	71763	160852	92462.7	97228	102425
Neg_0784	Negative	10.528	228.063					0.167317	1.10942	0.84523	459632	10869.9	495387	561065	36532	1834.33	294689	20997.8	364621	46355.4	418954	590980	333922	36687.5	36990.3
Neg_0785	Negative	10.807	228.065					0.186844	1.11221	0.8094	39562.9	38666.2	24007.8	50956.6	58887	175529	101641	29851.3	27889.1	73957.9	144599	53166.1	70723.7	44790.1	38629
Neg_0786	Negative	10.631	228.065					0.114803	0.991749	0.98036	457965	313834	246742	561620	444105	11800.8	105384	127971	369625	396818	418790	600679	338482	469721	461148
Neg_0787	Negative	4.306	228.158					1.5834	2.18684	0.101295	4677.05	3110.62	4771.56	8762.43	5170.45	2820.99	1614.58	24096.9	9810.78	7825.37	13193.9	7561.46	28424.5	3442.08	17497.7
Neg_0788	Negative	3.607	228.16					0.648912	1.42844	0.484186	17550.8	6497	6309.5	4795.5	6275.86	11487.3	9162.4	6984.12	36030.3	4286.18	12196.6	6927.67	29582.1	25259.2	8388.7
Neg_0789	Negative	3.505	228.163					0.200649	1.03584	0.899536	59437.5	17098.4	11510.8	32416.3	19829.5	19740.1	21837.1	26360.7	36030.3	26415.6	29023.8	26099.9	20078.4	25259.2	12127.7
Neg_0790	Negative	13.904	228.933					0.117705	1.00503	0.983646	24294.3	25171.7	9295.35	29167.2	22050.7	10376.6	29684.5	19691	8850.95	19828.4	29492.2	13414.6	7991.83	8822.29	24836.2
Neg_0791	Negative	14.73	229.01					1.12535	0.30946	0.169885	1836.36	3431.88	11385	5826.06	33333.9	6304.74	2549.54	2181.73	1282.88	2816.44	4482.45	5909.97	950.265	1675.08	2405.83
Neg_0792	Negative	14.602	229.012					1.65991	0.236556	0.0468248	43753.5	27131	4260.53	3492.38	34217.6	11709	5005	11820.1	2136.89	3590.55	2330.41	4583.42	1673.04	2754.64	1771.44
Neg_0793	Negative	3.202	229.038					0.509629	0.462725	0.465757	2268.09	2006.71	658.147	3363.15	34861.8	3765.15	2839.43	9079.84	2211.8	1677.07	3453.9	2450.42	4600.63	3052.89	2227.23
Neg_0794	Negative	6.27	229.049					1.54287	1.5636	0.0957696	71336.4	90692.3	46016.1	100923	146818	188823	68091.7	150523	156884	214841	169917	247655	129891	131904	132866
Neg_0795	Negative	8.224	229.154					1.34718	2.12361	0.048946	71863.4	2507.25	20.3251	52760.3	67381.1	1281.85		61052.9	74214.3	65206.3	64848.9	81205	56709.7	61012.8	59094.7
Neg_0797	Negative	8.405	229.157					0.276268	0.873611	0.90789	6096.89	2344.34	71512.5	1614.79	1898.13	3201.18	64062.9	1648.9	2928.16	1764.27	1594.99	3714.78	1280.46	1904.88	5318.21
Neg_0798	Negative	10.206	230.062					0.700106	0.623026	0.347606	8511.93	1254.08	6024.95	10429.3	14251.2	93.0376	996.393	2248.95	5591.31	1061.86	6568.76	8805.43	1179.67	5437.9	4589.14
Neg_0799	Negative	6.269	231.046					1.48269	1.70069	0.112513	18082.9	28111.2	9307.94	28169.2	46605.1	61656.4	11188.8	48510.2	55555.4	68435.4	56000.9	86727.8	45026.3	44067.4	46728.8
Neg_0800	Negative	4.795	231.077					2.44908	0.155147	0.000349666	14767.9	5992.82	14106.6	21340.9	16178.6	11729.6	3529.61	2539.59	801.568	241.243	5490.14	448.261	6684.49	10956	9939.56
Neg_0801	Negative	13.891	231.099					1.10232	1.19554	0.231911	15646.6	8635.67	16144	12733.7	19558.6	19248.5	16237	13767.6	19727.4	17268.7	17427	25523	14118.6	15558.8	16039.5
Neg_0802	Negative	4.075	231.122					0.50191	1.07917	0.622983	11157	7868.48	6184.64	5282	8824.48	4450.87	9182.56	8607.32	5590.37	8430.9	7483.61	7937.87	9777.18	6187.92	6002.38
Neg_0803	Negative	3.907	231.134					0.0705823	1.09026	0.819264	27420.8	9866.99	60264.9	12868.4	20641	23159.5	59312.3	23410.9	28950.1	22590.6	19455.9	14421.6	10308	15151	17372.8
Neg_0804	Negative	9.206	231.135					0.41285	1.08126	0.689644	33147.8	33979.3	68497.6	42289.7	57183.4	20534.9	56208.9	49946.6	53890.4	45200.6	45420.1	25739.6	15720.7	40513.9	41298.3
Neg_0805	Negative	8.799	231.137					0.0735722	1.01109	0.95145	36547.9	37018.1	36259	16189.2	21435.8	31416.9	17864	23698.5	40041.9	29513	27487.2	42245.9	27030.7	18912.9	18198.4
Neg_0806	Negative	16.85	232.926					0.64292	0.875558	0.482076	30971.9	38732.6	45194.3	51206.3	32838.2	34636.4	30703.9	52275.6	48120.3	28345.5	13237.7	31829.8	33337	52272.7	22804.2
Neg_0807	Negative	13.986	233.077					2.08759	1.6141	0.0134775	13159.6	10621.4	11969.6	12832.5	22270.4	20723.3	15413.4	22864.2	27517.4	25554.3	23276	33188.5	13979.5	16784.1	17280
Neg_0809	Negative	12.361	233.088					1.06688	1.70004	0.278632	1475.58	3248.04	172.28	940.422	3067.34	1073.95	174.705	3056.6	1652.76	1948.35	3631.23	6498.71	2520.6	2168.9	2603.96
Neg_0810	Negative	4.562	233.102					0.686979	0.811371	0.527534	8777.45	13100.5	6244.65	2086.09	4891.22	6400.07	4596.08	8153.57	1202.35	9626.46	3366.27	6727.13	14730.1	3603.43	2114.01
Neg_0811	Negative	4.588	233.155					0.37902	0.87534	0.686622	11103.3	17226.7	5567.15	15540.9	16094.9	19210.5	7228.17	6098.37	11707	14854.4	4955	29336.4	8335.46	6907.63	11018
Neg_0812	Negative	0.916	233.155					0.00794944	0.99071	0.939803	15398.3	13790.3	13939.2	17713.8	20980.9	22740.2	13847.8	17266	15036.9	14991	19285.9	23163.7	10765.8	8131.92	10984.8
Neg_0813	Negative	1.404	233.929					0.737798	1.11073	0.449119	4018.31	5618.78	5676.51	6340.79	5992.45	4780.53	7157.14	7178.86	4925.52	7879.63	3611.41	5265.46	1890.93	2504.31	2718.15
Neg_0814	Negative	3.285	233.934					0.693494	1.11163	0.426568	8593	4881.62	7876.47	8207.52	5529.16	5359.43	10004.2	5479.54	7994.14	7244.07	6922.39	7318.02	2891.11	4637.03	5107.39
Neg_0815	Negative	8.267	235.008					0.789939	1.39331	0.40145	6528.61	36.4029	6494.36	5728.32	2939.75	62.0251	6823.09	1857.49	8838.78	5719.1	3620.8	3500.3	2362.23	3748.15	2364.84
Neg_0816	Negative	4.278	235.033					1.47669	0.66709	0.150524	8341.67	4756.03	12722.6	4544.65	4505.32	10714.3	5439.85	2124.4	4485.41	5564.09	5225.18	7570.04	2227.84	4044.45	10083
Neg_0817	Negative	8.405	235.11					0.123385	1.03368	0.973038	893.859	327.626	10583.6	628.758	806.314	408.906	9598.2	699.894	983.231	439.856	1403.05	984.459	592.236	689.394	700.766
Neg_0819	Negative	8.226	235.111					1.04918	1.54755	0.231846	11350.6	570.615		4046.21	9102.66	892.472		7109.66	7893.94	8127.65	7872.71	9174.34	8289.39	8700.06	8412.12
Neg_0820	Negative	13.799	236.028					0.294951	0.979017	0.787445	8678.13	8714.84	6948.29	8969.85	5696.49	6965.19	7567.98	7755.19	8011.93	7306.07	6539.56	7827.41	7016.61	6598.63	7260.44
Neg_0821	Negative	3.39	236.078					0.999832	0.742642	0.315052	21935	11388.6	21707.2	24774.6	6866.74	28036.5	14275.9	1904.94	16826.4	17417	25269.5	9493.91	18524.4	14452.8	14888.8
Neg_0822	Negative	3.983	236.079					1.36702	0.661415	0.125839	42107.6	22266.7	38095.1	53080.7	16750.6	29003.6	18011.9	5907.58	28662.6	28713.7	32534	19316	24859.5	14710	18912.9
Neg_0823	Negative	3.156	236.08					0.567535	0.858976	0.60634	17452.5	18417.1	36184.5	39329.4	6061.47	35030.4	21634.6	7249.05	24755.9	24282.2	36552.2	16498.8	23927.5	25511.5	25169
Neg_0825	Negative	2.785	236.096					1.50024	0.835424	0.114137	9069.32	7010.28	5530.37	5980.26	5337.78	8355.01	5913.08	5063.36	5444.29	5887.68	6117.08	6063.32	4794.52	4744.6	5444.11
Neg_0826	Negative	3.296	236.759					0.939731	1.16578	0.261104	4903.05	4131.72	6573.72	3750.83	4456.16	3581.37	5857.41	3259.25	5384.36	5235.65	6531.21	5670.82	3100.36	3582.89	2843.08
Neg_0827	Negative	8.259	237.002					0.463952	1.187	0.645412	10670.6	869.118	8516.22	10858.3	3509.71	2061.76	8713.16	2879.65	12552.6	9621.62	6409.16	3132.47	5381	6085.25	5373.84
Neg_0828	Negative	10.969	237.091					0.0577036	1.02193	0.915758	91370.2	51943.2	144628	103387	98152.7	64936.8	112390	32324.6	121542	104511	89025.2	106785	74578.6	75046.2	76520.1
Neg_0829	Negative	1.131	237.114					0.830978	0.371029	0.283753	5861.77	2683.8	3102	3356.63	29235.4	2463.77	3201.32	2628.56	2772.71	3036.37	3356.88	2332.46	2989.98	2901.32	3889.35
Neg_0830	Negative	13.684	238.034					0.233457	0.902842	0.682095	8119.72	2317.04	3722.4	7765.54	9305.55	5709.75	3733.11	5330.27	5949.02	7475.62	2615.2	8247.79	1699.92	5129.87	2497.58
Neg_0831	Negative	1.356	238.09					0.907514	0.857588	0.451994	3224.78	4146.29	4156.97	2447.7	1297.84	3032.34	3639.04	1822.89	3297.1	2097.55	3081.49	1760.87	2530.2	2432.93	2991.43
Neg_0832	Negative	3.286	238.754					0.513582	1.07012	0.559286	13953.1	10839	18263.6	13771.9	13100.8	8757.02	16030.6	10693.2	13677.2	14437.8	15533.7	13830.7	10844.5	9340.56	10473.4
Neg_0833	Negative	1.409	238.755					0.358889	1.05283	0.751679	2903.52	4521.23	6533.07	3865.94	7646.91	3488.34	5236.34	5303.58	4936.76	4251.3	5605.93	5155	4541.12	4871.72	4801.91
Neg_0834	Negative	12.383	238.994					0.352748	1.03818	0.903616	84938.9	57238	7679.99	112313	106680	33934.6	12995.3	68732	85751.8	90003.9	78489.3	82191.6	40961.2	52510.3	69086
Neg_0835	Negative	10.034	238.994					0.447685	1.15717	0.781529	103047	419.543	10771.3	141209	99867.9	493.903	9360.14	3245.41	122827	99269	95649.2	81379.8	9210.86	20468.6	45480.5
Neg_0836	Negative	12.216	238.994					0.0421183	1.00318	0.991326	27993.4	34240.5	142782	65907.8	86399	70177.9	85231.9	93746.3	34578.8	40632.5	74900.8	99771.3	7579.09	24457.4	49750.5
Neg_0837	Negative	10.095	238.994					0.131105	0.957754	0.936347	102535	419.543	9342.78	141209	99867.9	534.105	7712.93	47486.1	11511.3	95231.8	95649.2	81365.8	9210.86	20468.6	45480.5
Neg_0838	Negative	11.022	238.994					0.110899	0.967669	0.961892	5591.18	60809.2	1571.81	5912.93	11252.8	47979.9	1545.47	12178	2253	6092.11	47664	59081.5	11774.7	27446.7	7605.95
Neg_0839	Negative	10.562	238.994					0.0556316	1.11513	0.860551	70245.9	1866.56	105840	14416.9	9770.93	1157.8	69943.3	9293.37	57648.3	67057.7	11924.3	10835.5	2554.2	9813.84	9974.69
Neg_0840	Negative	12.514	238.994					1.40121	0.215664	0.152652	7198.5	60713.6	2755.51	2165.36	5737.27	48970	2452.59	6368.25	5020.1	4461.54	3672.96	5530.34	8082.06	3487.06	5603.2
Neg_0841	Negative	10.916	238.995					0.679657	0.713071	0.369408	57813	37984.6	2286.09	62267.7	80636.6	94556.1	2320.12	79612	39228.1	46123.9	49004.4	22978.2	11774.7	15956.8	57547.7
Neg_0842	Negative	1.004	239.06					0.853067	0.899534	0.383667	8316.33	6435.11	7002.49	7559.21	7036.16	6209.4	8087.3	4487.03	4103.35	6817.77	6532.25	8255.3	7197.06	7594.09	17911.5
Neg_0843	Negative	0.581	239.067					1.33859	0.828688	0.161802	14539.9	14551.1	14367.9	14051	8867.36	17986.1	7634.21	12126.6	11436.4	15661.4	12160.1	10892.3	12249.8	10317.4	11496.3
Neg_0845	Negative	1.345	239.204					0.760398	0.680787	0.443774	1078.31	5978.26	462.638	2080.66	1275.88	1688.46	1167.26	1037.98	1266.96	2241.91	889.814	1949.61	2940.06	3750.11	2828.44
Neg_0846	Negative	3.289	240.749					0.999531	1.1329	0.27069	13317.7	8350.82	15901	12058.3	11816.5	10081.4	14694.4	10704	13667.9	14411.6	16140.8	11412.4	9663.91	9544.93	10282.1
Neg_0847	Negative	1.406	240.753					0.336462	1.03711	0.747312	3107.22	3755.86	5973.65	4969.25	5505.1	4373.92	5534.88	5180.01	4731.68	5008.94	4652.48	3604.32	3085.96	4145.17	4577.43
Neg_0848	Negative	13.844	240.967					0.136197	0.954483	0.84904	24894.3	33867.4	20821.6	34346	62541.1	62638.4	60214.6	45137.3	33497.3	27041.5	38999.5	23335.3	68306.8	21186.4	45228.7
Neg_0849	Negative	12.231	240.992					1.04833	0.570523	0.339028	1621.51	4088.95	14827.7	2712.67	2352.01	3801.91	4996.36	2544.53	3781.23	2315.54	1203.8	1934.6	805.326	1886.3	1759.72
Neg_0850	Negative	12.197	241.008					1.51052	0.721731	0.0889544	12507.9	17373.3	15756.8	18603.2	19881.8	27975.6	8426.15	8350.29	17706.6	15887.1	12990.4	17544.4	12742.2	13964.9	14043.6
Neg_0851	Negative	12.373	241.011					1.11492	0.556122	0.157101	9556.79	2995.96	361.981	9505.22	11344.9	8887.97	902.321	4457.38	988.85	4217.39	6267.29	6886.92	7442.79	5896.52	3890.33
Neg_0853	Negative	13.762	241.015					0.875392	0.861631	0.264299	32298.5	24388.1	31418.8	40466.4	41620.8	39740.9	22883.4	34401.6	25640.8	41660.4	32737.4	23561.6	32804.3	42732.7	43206.4
Neg_0854	Negative	3.174	241.071					0.000732693	0.971902	0.865047	11362.7	6482.44	9654.43	12733.7	10545.9	8044.88	6789.49	9817.3	12493.6	11415	11956.7	4699.23	10748.6	10343.8	10142.6
Neg_0855	Negative	3.782	241.072					0.103125	0.995335	0.986001	90741.9	14290.9	36625.9	77111.4	61166.9	92720.6	28039.2	71315.1	90984.5	57484.6	81090.9	42004.6	78757.8	36967.2	43344
Neg_0856	Negative	1.339	241.074					0.450655	0.577944	0.516078	158.097	429.554	272.937	503.875	4561.79	838.487	779.452	1261.39	614.285	492.174	425.608	336.732	1252.62	1109.88	646.11
Neg_0857	Negative	4.574	241.083					0.38382	0.905898	0.748221	67137.7	48717	169126	60801.7	112002	137152	57558.5	60722.8	158274	59945.4	52665.9	149786	108060	83816.6	67378.9
Neg_0858	Negative	4.48	241.085					0.309017	0.890657	0.775495	57471.5	59971.9	66246.3	53652.9	57370.6	73698.4	32148.6	18342.6	158159	33685.8	9530.29	76262.3	54888.9	23813.9	39806
Neg_0859	Negative	1.361	241.218					0.907386	0.718886	0.380788	11637.4	36581.2	10597.1	9909.18	7485.85	11258.7	10860.5	11208.2	9640.35	11204.7	11594.7	8372.19	24993.9	26070.8	24703.5
Neg_0860	Negative	4.149	241.413					1.40341	1.61367	0.161471	2574.15	1663.61	887.53	3447.85	5186.13	3202.33	2525.54	3316.59	2179.03	5482.7	8474.61	5392	4982.65	3598.54	4283.65
Neg_0861	Negative	3.393	241.414					2.09097	1.70138	0.0201928	2955.21	3759.5	1179.82	8159.74	6480.84	4893.09	5446.57	7975.63	7191.63	9086.81	7928	9037.07	4762.85	4296.73	5764.24
Neg_0862	Negative	14.51	242.078					1.35947	0.789995	0.138112	13712.9	9821.49	13071	12280.9	10964.2	7152.41	10264.4	6073.66	10916.7	9291.24	5096.87	11289.1	6529.96	9992.79	7238
Neg_0864	Negative	13.664	242.082					1.25884	1.10485	0.202766	19585.8	28360.6	20758.7	31356.5	26588.5	27007.3	28895.4	30589.7	28893	28470.5	26040.3	26879.6	25075.5	25203.5	23166.3
Neg_0865	Negative	1.117	242.175					0.438303	1.10568	0.762941	8306.2	7071.25	1764.41	10930	6457.83	6483.92	2680.09	9494.05	7156.99	4912.05	16267	4837.57	5113.2	4080.63	4079.67
Neg_0866	Negative	3.214	242.175					0.529417	0.587284	0.454792	27694.4	59796.2	3373.97	30728.8	185699	19375.9	7339.52	33935	10600.2	23021.7	66360.5	50590.2	284.12	1836.43	7563
Neg_0867	Negative	3.394	242.177					1.89341	1.73618	0.0401971	1.03767e+06	830992	304844	1.44445e+06	1.42037e+06	1.17132e+06	960485	1.78809e+06	1.47208e+06	1.57263e+06	2.94093e+06	2.04684e+06	1.35342e+06	1.39823e+06	1.41681e+06
Neg_0868	Negative	4.139	242.177					1.71402	1.62332	0.079183	544423	468458	172652	748593	1.01178e+06	586880	437083	1.00081e+06	733219	916416	1.51223e+06	1.13509e+06	1.11843e+06	832877	823165
Neg_0869	Negative	3.408	242.198					1.86658	1.62395	0.0531167	56243.2	44105.7	18012.9	89884.2	81228.5	52819	50614.5	119840	83232.9	90329.4	134053	77796.9	35102.2	81235.1	87723.6
Neg_0870	Negative	3.285	242.748					0.363803	1.07764	0.597942	5128.03	3318.12	5813.95	4105.93	3027.6	4109.74	6324.89	3854.36	4536.91	4014.9	5218.92	3533.54	3011.09	4198.95	2431.21
Neg_0874	Negative	8.224	243.172					1.43709	2.22168	0.0360231	84692.6	1706.38	21.293	57618.8	90415.9	2428.17		84253.3	81197.1	90245.2	93078.9	89790.6	72882.5	74976.7	76780.7
Neg_0876	Negative	3.402	243.196					1.55356	1.54558	0.116923	24425	22856.4	10872	30637.6	38137.3	20408.6	22055	33202.5	33290.3	34615	70734.4	33824.4	28944.7	24410.4	32546.6
Neg_0877	Negative	1.44	243.766					1.28916	2.0589	0.13162	1273.9	951.935	941.73	547.313	1120.05	369.853	4208.27	1436.37	2267.05	419.511	1150.6	1234.33	13867.2	8792.95	6248.33
Neg_0878	Negative	11.365	244.13					0.107473	1.00202	0.99357	17900.5	10541.4	34000	10913.7	22996.2	14987.1	27482.4	11016.4	20683.4	15824.2	12241.5	24315.5	9902.92	12033.6	10469.5
Neg_0879	Negative	4.593	244.136					2.05529	2.95406	0.0155671	17537.7	13358	31477.8	64123.6	181742	153320	76055.1	156851	267654	297544	202372	362996	156518	134789	131719
Neg_0880	Negative	3.364	244.178					1.70347	1.83656	0.074836	11966.8	7387.96	2068.32	18015.7	16743.3	7502.74	12241.8	14555.4	15522.9	14405.8	35890.9	24344.4	4075.58	23635.9	12614.8
Neg_0881	Negative	4.258	245.028					1.08432	0.704884	0.223326	411606	242512	204010	655161	208224	607397	196731	226110	366009	322454	206420	323887	50696.2	326633	504146
Neg_0882	Negative	4.096	245.031					1.14842	0.810633	0.194754	230533	240599	153740	292723	223305	309769	135655	170803	241737	185771	152449	289547	24021.6	102385	59741.8
Neg_0883	Negative	12.261	245.043					0.099982	0.952385	0.788762	58127.2	46646.6	23893.6	61823.5	63059.8	61780.4	20585.4	49281.3	60550.2	52666.5	49156.7	68076.7	52661	53371.8	51905.5
Neg_0884	Negative	13.773	245.112					1.07727	1.35746	0.207312	3007.91	4603.14	9289.55	4313.35	6705.69	5065.38	7209.93	2909.31	7771.27	9184.67	6442.54	11258	7623.24	6898.83	7481.02
Neg_0885	Negative	4.555	245.139					1.83089	3.68268	0.040572	1005.34	1457.93	2873.58	5692.49	27084.2	7275.31	3292.51	15691.3	37159.6	42420.9	16751	51837.4	1870.78	20216.4	19436
Neg_0886	Negative	0.949	245.192					1.17064	0.724318	0.207295	5537.46	11775.4	4296.34	6196.36	6489.2	12050.1	1984.15	6882.3	4927.39	5835.36	7375.13	6564.13	5717.91	4283.04	4113.83
Neg_0888	Negative	12.408	246.979					0.821339	1.32651	0.527999	8330.52	12.741	698.797	9913.53	8396.75	12.6347	1049.19	8948.37	6056.7	4697.94	7223.87	8323.93	3843.3	5570.89	6333.25
Neg_0889	Negative	13.755	246.981					1.17526	0.945075	0.170684	429148	349266	399660	431669	424683	433975	396053	386544	354983	392830	394357	408056	313210	350106	358238
Neg_0890	Negative	12.538	246.982					1.29832	0.298011	0.176935	1249.58	10486.8	345.527	1830.89	4826.38	20095	1171.1	2051.24	1457.06	3165.22	2269.91	1458.46	3034.13	1913.68	2378.51
Neg_0891	Negative	8.351	246.982					0.297947	0.816661	0.886453	15.2017	117.399	54123.9	139	56.4733	44.7959	42040.5	25.7023	2323.24	32.9408	23.9926	58.9817	63.351	89.9635	49.7759
Neg_0892	Negative	8.144	246.982					0.0150167	0.937792	0.836677	41695.2	27099.2	32130.1	68027.5	56835.2	58.5792	20877.2	32153.6	26688.6	36446.1	37686.2	57944.7	28430.2	36082.2	47084.1
Neg_0894	Negative	8.225	247.111					1.32235	1.34773	0.378845	18150.8	11304.9		11477.3	17005.8	2408.64	31.6772	16174.7	18093.3	21631.4	18413.8	23253.8	14340.4	15496.2	14354
Neg_0895	Negative	8.411	247.114					0.0063923	1.159	0.855644	1577.93	1838.34	14684.4	892.641	1190.12	1144.02	14326.8	2156.03	1479.53	2411.46	1818.22	2526.56	1090.41	1462.88	2629.34
Neg_0896	Negative	4.614	248.078					0.252807	1.01511	0.948942	61079.3	79687.7	43281.9	110906	144125	84363.3	33884.1	85955.5	75201.3	94527.5	108328	133457	59363.8	58339.4	97468.9
Neg_0897	Negative	3.746	248.083					0.763046	1.33115	0.43291	313522	30886	31133.2	124240	44980	190929	88018.6	200355	165699	138039	175746	211460	153542	137804	146419
Neg_0898	Negative	3.732	248.101					0.525384	1.33091	0.583215	34489.6	2582.78	2378.04	4860.66	2371.88	9641.46	8024.9	11380.2	14540.6	7042.55	19179.5	14794.8	14289.5	14534	14457.4
Neg_0899	Negative	1.357	248.962					0.770517	1.15497	0.411608	5813.12	5029.96	7120.57	6640.51	5492.55	5807.39	4416.58	5346.09	7059.6	4828.73	9131.8	10685.3	1832.38	2870.03	4453.48
Neg_0900	Negative	8.345	248.978					0.27851	0.858798	0.904045	2182.96	2182.35	99445	2069.8	1159.79	2963.42	81824.2	2321.12	5848.82	1843.72	1110.96	1521.73	2321.91	3522.27	896.941
Neg_0901	Negative	7.969	248.979					0.974366	0.810108	0.364375	27345.8	100648	69639.7	60163.1	47184.5	113473	56740.7	58419.4	72933.3	60157.6	41740.9	49000.9	57231.9	39253.4	60596.7
Neg_0902	Negative	8.125	248.98					0.39079	1.1131	0.803337	124168	14601.2	19784.1	119757	69614.9	1928.52	48692.7	97067.8	39885.5	27134.5	69746.6	106897	85401	67313.2	84536
Neg_0903	Negative	3.465	249.029					1.12981	0.828071	0.221924	16262.8	11727.2	20902	23874.3	17207.6	22086.7	18647.3	15469.8	18008.1	18859.6	8381.77	13427.5	19270.2	19338.2	13224.8
Neg_0904	Negative	1.453	249.031					1.04249	1.07775	0.237095	22842	16043.6	23703	22472.4	20002	21391.8	24743.8	21812.4	21722.9	21045.3	22361.1	24601.8	16437.7	18232.3	19114.9
Neg_0905	Negative	1.382	249.151					0.818638	0.798916	0.288824	3688.94	3339.96	2494.18	5093.05	7110.41	5542.06	3688	5729.64	3191.29	3280.51	2798.79	3097.08	4030.47	4024.89	4670.15
Neg_0906	Negative	13.903	250.03					1.93883	0.731642	0.0182699	29741.6	21604.2	39529.4	33419.7	37959.5	33691.1	21239.1	20543.1	24517.1	23586.6	21845.8	31630.3	16747.7	21405.4	22369.9
Neg_0907	Negative	0.867	250.144					0.712172	0.85215	0.444853	17653.2	38499.7	20721.9	31547.6	28027.5	51442.9	12489.5	30892.2	30920.3	27730.3	28442.7	29637.8	19515	23448.2	36198.8
Neg_0908	Negative	8.352	250.975					0.21959	0.918027	0.951492	66.8874	68.2554	64282.5	144.43	55.4275	47.0931	56224.2	70.1872	2972.17	59.0996	13.5611	24.6651	45.1136	100.72	94.6717
Neg_0909	Negative	8.126	250.975					0.87259	1.35784	0.453371	39929.7	8725.76	15188.7	81986.2	38693.6	72.3626	32402.9	59623.5	23737.1	26429.2	42916.6	65543.7	45297.9	64900.8	49173.7
Neg_0910	Negative	1.356	251.094					0.705237	1.65028	0.480634	2007.63	1749.16	1217.57	1877.59	1134.7	1021.12	1788.32	1106.19	1431.77	897.152	9030.62	611.265	1450.35	1612.5	2162.81
Neg_0911	Negative	8.662	251.102					1.19486	0.802184	0.21374	12871.8	16272.1	24847.9	15588.6	26139.8	18151.5	22874.8	10387.7	14274.6	14284.7	12197.6	17326.7	15891.5	15652.7	12489.8
Neg_0912	Negative	3.753	251.105					1.47757	2.06063	0.0744183	4264.58	5737.09	17268.6	6101.89	11401.3	2771.6	31529.4	6424.6	11217.3	14770.1	13264.8	20766.9	17960	9938.03	3388.66
Neg_0913	Negative	1.132	251.128					0.814058	0.684375	0.307871	1791.77	1783.74	350.366	1677.77	4812.78	2524.65	1869.92	753.276	1620.93	1083.17	1950.7	1578.57	2228.8	1264.38	1326.38
Neg_0914	Negative	1.364	251.204					0.175071	0.96489	0.765541	5948.92	4910.75	3053.61	5910.76	3931.17	3483.74	4088.28	4603.68	4462.93	4059.47	4283.21	4785.03	4735.97	5057.51	6194.65
Neg_0915	Negative	1.129	252.072					1.34136	0.708192	0.158342	43846.7	31579.5	36846.5	43042.2	10272.9	30130.4	15368.3	9269.65	32692.9	23532.3	29272	28471	16445.4	17860.7	16665.2
Neg_0916	Negative	3.528	253.215					1.28029	1.56898	0.162169	30938.5	65957.4	64188.7	89750.6	27468	13210.2	98212.9	85266.5	113550	87890.9	52398.9	20060.2	70654.6	107779	47747.7
Neg_0917	Negative	3.642	253.215					0.882388	0.715727	0.399546	26955.6	88528.1	24584.7	14399.5	24919.4	52462.9	24461.5	20222.8	47981.7	25433.2	37595.4	10246.7	86500.1	55243.4	26334.4
Neg_0918	Negative	3.174	253.216					0.0864416	1.02277	0.841784	43747.4	50893.9	40153.7	39941.9	27438.7	35477.2	45551.9	46890.9	48920	32634.6	33806.7	35260.3	41278	41715.7	41767.8
Neg_0920	Negative	2.912	253.218					0.0789396	1.00136	0.992704	22090.1	28079.3	19116.3	21818.7	13033.8	15317.9	25173.8	22451	24071.4	17170.9	13845.8	16905.2	21740	22452.7	21424.1
Neg_0921	Negative	1.129	253.218					0.127271	0.989118	0.949755	22109.3	22276.7	16143	21799.1	7680.37	16002.5	16795.7	21915.2	21678.8	14258.5	10451.4	19757.8	16527.9	20211.5	16963.8
Neg_0923	Negative	8.793	254.082					2.16842	0.559653	0.0037411	18148.8	18827.6	20133.5	21564.6	31702.5	24765.2	6413.2	10485.6	14210	14305	11983.8	18235	9583.28	9822.64	11161.5
Neg_0924	Negative	1.364	254.43					1.30555	0.821473	0.156798	4066.96	3695.8	3888.87	5106.08	3733.51	3737.59	5119.23	3582.51	2269.86	2916.23	2548.43	3467.05	3012.05	3500.75	5309.43
Neg_0925	Negative	16.828	254.904					0.159799	1.00225	0.992155	5108.78	2945.9	4048.57	7713.42	6208.93	4755.26	2077.26	4782.61	8048.45	3424.87	5242.91	7274.05	7541.65	1860.87	5068.35
Neg_0926	Negative	12.174	254.966					0.641386	0.909954	0.419457	641416	617691	390688	644319	683768	776494	382700	623095	537798	598967	594378	679373	571778	573960	583014
Neg_0927	Negative	10.088	254.967					0.270968	0.733558	0.61809	283823	115.579	19992.2	459629	253690	405.46	16075.7	80133	25335.5	219614	239180	166170	98682.7	88086	101332
Neg_0928	Negative	10.876	254.967					0.907469	1.31589	0.450931	1.20733e+06	961056	3101.03	1.26827e+06	1.19292e+06	85023.8	3688	1.12372e+06	1.26879e+06	1.25941e+06	1.23266e+06	1.31972e+06	1.18526e+06	1.22396e+06	1.20493e+06
Neg_0929	Negative	10.66	254.967					0.213647	0.939082	0.946712	116839	20959.9	1.14698e+06	114207	77009.8	5570.77	849178	66907.1	162006	121919	90058.9	101245	85662.1	94226	91708.6
Neg_0930	Negative	10.971	254.969					0.783083	1.51411	0.44361	30985.1	960133	631.046	39003.6	1.19292e+06	1.04766e+06	893.682	1.12372e+06	9252.67	1.25941e+06	1.22083e+06	1.33905e+06	1.18516e+06	1.22641e+06	1.22217e+06
Neg_0931	Negative	9.95	254.97					0.100058	0.844258	0.844603	280883	66.4352	58461.8	466532	2823.67	87.2946	49400.2	142.351	403230	220190	7516.99	2403.24	138.22	212.196	72.2238
Neg_0933	Negative	4.154	255.04					1.48072	0.899099	0.0740323	135859	129134	123470	154948	130071	137293	103113	119700	114815	126484	123582	141273	22684.5	88791	104765
Neg_0934	Negative	13.979	255.059					2.47937	1.74945	0.000911358	3039.32	2162.33	3221.05	3098.18	4476.03	4919.51	4378.18	6047.96	6232.75	6490.3	6295.46	7147.51	3031.25	4295.76	5085.92
Neg_0936	Negative	3.552	255.232					0.460347	0.926942	0.753059	277745	438424	253737	308012	65864.6	305595	341738	282039	276516	170054	116326	342207	203624	249598	280205
Neg_0937	Negative	4.496	255.232					0.932227	0.764174	0.389108	142092	89999.7	183522	81474.7	89452.7	71625.2	181474	55046.5	38574.5	117446	59867.9	50544.1	98580	50295.5	45334.1
Neg_0938	Negative	17.729	255.233					0.0189382	1.00692	0.98066	7269.44	6907.44	10597.1	19069.1	11155.6	23760.2	10885.5	14828.3	13693.1	6851.68	9506.3	23539.1	9470.02	5753.75	19197.9
Neg_0939	Negative	3.905	255.233					1.62834	0.670344	0.0917865	348152	217898	263450	276060	89126.4	394862	250086	156336	192976	135177	184320	146649	55188.3	120360	295524
Neg_0940	Negative	4.594	255.233					0.550168	1.16296	0.497266	84014.6	98285.9	191751	132535	95019.5	57287.1	178808	104889	74641.3	110185	124309	173435	152178	31539	157574
Neg_0941	Negative	16.917	255.233					0.209793	0.909892	0.77838	57414.7	19709.4	29236.2	68682.3	27674	21312.5	54334.1	55076.2	6190.61	19648.2	26792.5	41800.9	8939.21	45565.5	12962.2
Neg_0942	Negative	16.449	255.233					0.377673	0.917393	0.757875	24798	77913.9	144175	131168	98254.2	239357	108400	68685.5	136561	105308	109790	127803	17753.6	12563.6	123833
Neg_0943	Negative	1.133	255.234					0.0221434	0.993726	0.95021	82908.9	79235.4	74535.1	88787.4	68531.4	102686	50594.3	89218.7	91762.6	82744.3	91626.8	87621.1	70258.2	75173.3	64737.9
Neg_0944	Negative	3.77	255.234					0.397293	1.06806	0.80141	225308	134792	102130	201115	249433	114644	73465.3	149963	335849	232785	129723	175557	257352	142314	157179
Neg_0945	Negative	3.171	255.234					1.59827	0.921641	0.0799118	183850	184654	148368	167207	151822	168112	159623	151773	150228	145429	157200	161088	143487	136930	157829
Neg_0947	Negative	8.274	255.822					0.619736	1.23963	0.599037	3891.63	3289.91	22.2608	3227.41	3085.12	2742.89	104.631	5750.4	1.87282	4701.81	4714.03	4882.61	8108.93	7897.23	7209.69
Neg_0948	Negative	8.959	255.823					1.43058	1.70045	0.0941689	47232.6	25807.8	24334	17018.8	12576.8	238.911	52618.8	39698.2	39685.1	21138.3	23474.2	39697.9	21188	34084.4	66774.8
Neg_0949	Negative	8.72	255.823					1.77077	2.11706	0.0355684	103598	2470.84	96591.7	69405.6	34807.4	219.385	146522	55778	141959	122926	99282.5	83668.2	100817	106240	117455
Neg_0950	Negative	9.426	256.06					1.15629	1.26229	0.238871	157957	38213.9	109819	158165	133278	105446	143576	145582	154962	98459	125895	218762	136818	68114.1	194129
Neg_0952	Negative	16.849	256.964					0.309442	0.840535	0.639393	3931.15	4015.24	6901.83	11496.8	17246.3	13729.4	8533.66	18043	5774.85	3904.45	8910.65	3013.43	11935.9	3254.33	11568.5
Neg_0953	Negative	10.053	256.965					0.227524	1.03102	0.958716	44633.1	30.0324	3595.61	69897.5	40394.1	31.0125	3094.77	99.8437	64382	34595.6	35623.8	25704.2	11526	9019.82	6709.98
Neg_0954	Negative	10.866	256.965					0.970483	1.496	0.398879	193188	20273.7	521.678	192557	119469	12284.4	754.494	181721	58792.5	161771	194633	207614	69594	188893	191806
Neg_0955	Negative	9.809	256.965					0.280164	0.835427	0.901125	4.05378	49.1439	211468	149.859	15.687	90.7404	174078	25.7023	2700.61	47.4735	33.381	39.6786	37.4347	22.4909	69.2958
Neg_0956	Negative	10.68	256.965					0.509049	1.61991	0.520159	21018.9	3984.29	120485	19485	13638.3	1146.32	87498.3	13004.4	135735	21229.4	17576.2	16149.2	16156.4	16960.1	15669.6
Neg_0957	Negative	12.175	256.965					1.1658	0.828432	0.174105	100280	98946.6	60840.8	101316	111396	122115	60581.3	57493.2	84661.8	89416.8	92937	107739	48916.6	90364.4	88439
Neg_0958	Negative	10.968	256.966					0.396142	1.32079	0.665021	5418.89	148043	330.041	5874.93	70143	163633	266.857	180365	1558.19	41355.2	94456.9	201651	80051.7	188792	12173.6
Neg_0959	Negative	13.799	256.995					1.3677	1.18858	0.125853	63449.8	36826.9	69686.1	51920.9	77621.6	73539.9	81073.6	66623.4	64872.7	70286.9	76728.4	83810.9	74318.4	91826.3	91679.3
Neg_0960	Negative	3.964	257.073					0.377817	0.880784	0.62384	18432.5	10452.2	3682.72	13738.2	12767.2	8137.92	15557.4	13053.8	11086.2	5024.44	7113.29	7363.06	8388.25	5073.16	6436.7
Neg_0961	Negative	8.721	257.82					1.36285	1.75023	0.128737	105180	2744.78	87039.9	94481	40931.7	348.03	158939	55891.7	72254.4	126792	93547.3	71420.4	96654.5	100909	104108
Neg_0963	Negative	9.44	258.057					0.535822	0.854066	0.52724	52890.7	20507.5	33011.9	53959.2	57908.2	36474.2	50885.2	16336.8	19258.2	28852.3	41086.9	61155.5	36750.3	9234.95	21595.9
Neg_0964	Negative	10.643	258.147					0.01905	0.980806	0.935963	42882.9	26294.7	11723.7	27351.5	37137.5	48353.1	7019.87	37573.9	37453.6	33836	30676.1	43465.2	29248	32303.7	33574.3
Neg_0965	Negative	4.505	258.156					0.447325	1.31141	0.607188	1004.32	1197.65	4848.02	13125.7	3177.15	18947.5	6408.4	3106.03	13408.5	6071.76	4896.58	21581.9	23768.2	6923.28	4567.67
Neg_0966	Negative	13.796	258.182					0.310058	1.07697	0.703465	6826.57	4897.09	10923.3	5512.22	7990.98	4524.39	8032.58	6699.41	10499	5097.1	4772.45	8704.63	3402.72	8561.2	6226.86
Neg_0968	Negative	8.716	259.815					1.64868	2.03805	0.0545491	32841.7	66.4352	33613.9	26978	11314.5	36.7556	53694.8	19939.1	42088.9	42835.6	32828.2	22305.8	33577	42115.6	37064.5
Neg_0969	Negative	13.74	260.974					0.400461	0.905461	0.701881	11914.1	27562.4	14165.6	29998	7224.4	32206	15039	26966.7	23457.1	11737.6	16146	18089.2	6273.67	13517	16295.3
Neg_0970	Negative	13.656	260.982					0.605596	0.795949	0.495177	8942.64	3943.34	11178.8	13852.2	14919.4	26810.9	3999.97	5781.05	16700.9	13114.3	15710	8089.07	4662.06	12614.4	7639.13
Neg_0971	Negative	4.079	261.001					0.767855	0.860333	0.425999	10212.5	15043.5	9591.52	14330	13242	20691.1	11792.6	8159.5	19787.3	11291.9	10845.7	9625.82	6894.7	12045.3	8569.26
Neg_0972	Negative	4.261	261.004					0.266612	1.15295	0.702513	5192.89	12355.1	1480.83	4499.04	1456.8	12973.6	9914.98	7624.7	4344.01	5626.09	11974.4	4279.93	15514.3	8221.88	11269.8
Neg_0973	Negative	8.289	261.055					0.718457	1.28708	0.421116	11597.9	17297.7		15486.6	20359.7	1726.36		15463.9	8980.18	18494.3	14532.2	28079.6	10239.8	11652.2	11776.4
Neg_0976	Negative	13.646	261.056					1.46337	0.598829	0.0938783	4660.83	3370.9	9273.09	5334.13	9629.75	5267.54	2442.99	2571.22	2989.96	2906.54	3626.02	7941.08	7557.01	2903.28	3346.69
Neg_0978	Negative	8.405	261.127					0.106686	1.39294	0.782581	517.87	171.093	13290.7	170.492	562.642	518.024	17453.2	581.268	913	793.485	645.715	828.961	630.631	729.486	579.742
Neg_0981	Negative	0.948	261.223					1.05565	0.746823	0.260282	17396.8	37563.2	14082.4	20765.3	19555.5	39354.9	5186.43	22707	17822.7	18993.3	24173.1	22183.6	16012.5	11750	10670.6
Neg_0982	Negative	8.732	261.889					1.24713	1.71999	0.155425	3972.71	27.3021	12985.8	4342.67	4961.29	76.9571	8985.78	4513.73	7171.97	8039.49	9399.89	7239.74	7963.99	11949.5	7096.48
Neg_0983	Negative	10.597	262.049					1.41005	1.56619	0.164363	54985.5	33211.2	19645.7	112180	53924.7	953.349	70811.1	40343.8	87991.7	80852.2	85189.5	65358.2	37455.8	48733.8	37217.7
Neg_0984	Negative	10.235	262.049					0.0289596	0.891713	0.850632	32621.8	1932.08	9823.81	22063	65456.8	2118.04	5795.98	16269.6	23008.5	5942.9	12743.2	55743.1	5145.83	18403.4	26306.1
Neg_0985	Negative	12.385	262.953					0.0488452	1.01928	0.971454	4344.64	30.9424	347.463	6658.97	5649.42	194.116		3316.59	170.427	3451.03	3864.9	3828.45	2507.16	2282.33	2994.36
Neg_0987	Negative	13.623	263.009					0.336609	1.03778	0.793552	1.06177e+06	883637	541885	909800	1.21534e+06	909931	1.00893e+06	533841	990891	920635	1.1271e+06	1.14961e+06	178195	525848	896064
Neg_0988	Negative	12.284	263.013					0.444614	0.638913	0.765533	76.0084	74.6259	87101.8	36.9219	17.7786	210.196	55418.9	136.42	36.52	64.9127	86.5821	172.656	69.1102	90.9413	31.2319
Neg_0989	Negative	12.568	263.014					0.542663	0.853053	0.635083	98346.7	167129	33745.5	84094	88345.2	284482	134192	103972	64794.9	126301	88045.6	127724	37537.4	73730	83719.1
Neg_0990	Negative	12.427	263.015					0.218601	1.02386	0.953962	140333	87.3669	80055.8	229667	101562	16.0806	94286.8	132709	61025	100253	81448.7	95163.3	91222.6	116866	61428.3
Neg_0991	Negative	12.458	263.096					0.743157	0.467859	0.482242	565.502	13303.4	153.89	323.61	9727.01	41352.4	315.812	852.131	328.68	518.333	624.851	27970.2	188.133	136.901	9685.8
Neg_0992	Negative	12.359	263.097					0.950265	1.826	0.337327	5357.07	13303.4	153.89	5677.28	9735.38	178.035	502.996	12132.5	328.68	9242.8	12334.3	28282.3	10572.9	10234.3	9685.8
Neg_0994	Negative	8.222	263.139					1.31312	1.46422	0.379055	12189.7	284.852		7654.78	11847.9	151.617	15.3587	10491.5	12686.5	10475.2	9834.89	12949.2	8878.74	9080.44	8971.37
Neg_0995	Negative	8.405	263.142					0.0893933	1.0949	0.943112	162.151	217.507	9592.49	129.227	424.596	187.224	10500.5	369.718	307.143	114.324	130.395	307.777	350.35	376.478	175.68
Neg_0996	Negative	4.142	264.162					1.39912	1.33774	0.180679	16394.5	13016.8	6284.33	17826.8	19845.1	13460.6	10033	20352.3	14170.7	25033.1	28486.6	18077.4	8281.71	14840.1	13304.8
Neg_0997	Negative	1.13	264.314					0.030119	0.9809	0.90947	22670.8	17955.7	14986.4	16103.4	32733.6	16324.1	23581.3	18685.6	16461.2	23731.9	23017.3	12989.9	15511.4	17075.5	19603.9
Neg_0998	Negative	4.148	265.048					0.713482	0.928491	0.469446	12984.3	14935.2	16465.3	14860	13188.6	13953.3	14534.1	14492.2	8173.93	15689.5	16175.2	11144.3	4547.84	11381.4	11081.5
Neg_0999	Negative	8.528	265.119					0.828032	0.795026	0.302974	11696.2	7574.52	10573.9	15042.4	22172.1	11586.1	14837.4	10751.5	5365.63	12272.4	7835.16	11462.8	5561.45	14192.7	8091.02
Neg_1000	Negative	8.223	265.13					0.927637	1.13199	0.712396	12329.6	10323.9		9593.18	13220	625.994	23.038	10678.3	13394.4	12113.5	10484.8	15917.6	9307.8	10118	10931.2
Neg_1001	Negative	8.079	265.131					1.42051	0.00585301	0.191001	16.2151	10323.9	36.7788	59.7266	13.5954	13528.4	23.038		16.8554	47.4735	15.6474	13.9411	16.3177	13.6901	13.664
Neg_1002	Negative	8.403	265.133					0.045165	1.20303	0.83714	553.341	318.525	12368.3	2507.43	407.863	396.271	12052.7	316.336	1644.34	448.576	2590.16	2860.08	1216.15	253.267	240.095
Neg_1004	Negative	13.919	266.007					1.75965	0.718924	0.0398119	6916.76	6454.23	10262.2	10194.8	11080.3	12275.2	6525.51	5181	6774.93	6443.8	6475.92	9709.46	4110.14	6114.58	6682.65
Neg_1005	Negative	4.79	266.806					0.299765	0.932115	0.656272	21785	9522.08	19405.6	26103.8	25123.3	27490.9	15094.7	26189.7	20797.7	18980.7	16355.7	23225.9	405.063	10129.7	14092.4
Neg_1006	Negative	8.502	267.072					1.25686	0.423829	0.214947	71434.7	5966.43	160182	44256.3	25495.6	26230.9	62720	16100.5	12762.3	10692.2	12305.1	26794.9	15198.5	46802.5	42394.4
Neg_1007	Negative	8.352	267.073					0.456873	1.33543	0.713275	56760	7175.91	9068.87	74445.4	297292	42915.6	3051.57	5456.8	122900	25366.3	126488	367972	93766.2	155262	104564
Neg_1008	Negative	7.708	267.074					1.17732	0.595509	0.207783	137118	83374.4	148323	103303	238236	275495	69180.2	19713.7	96258.3	37298.7	84593.8	280038	104553	127882	138352
Neg_1009	Negative	8.268	267.074					0.063168	0.98645	0.986017	60830	105192	9282.77	74445.4	264361	40033.7	3022.78	24981.7	2656.6	26142.4	115861	373971	96059.4	136330	105769
Neg_1011	Negative	1.486	267.202					0.714713	1.21286	0.450305	8151.14	9499.33	4159.87	2661.63	5333.59	2512.02	5330.42	10277	4989.2	7403.93	4652.48	6543.75	9975.87	7902.12	7655.72
Neg_1012	Negative	1.359	267.234					0.913784	0.877887	0.320258	21676.6	27245.7	19339.8	26161.3	16753.8	18777.5	20419.3	24923.4	21652.6	19770.3	14323.6	12996.4	27735.3	25570.2	25931.3
Neg_1013	Negative	0.618	268.067					0.657832	0.805693	0.481673	6342.14	3127.01	4382.48	7438.68	1667.01	5639.69	2532.26	1246.56	3540.57	7497.9	5395.21	2827.91	3873.05	3897.77	3356.45
Neg_1014	Negative	0.902	268.07					1.77984	0.701768	0.0439624	9782.79	8796.75	7804.84	8375.84	5120.25	6070.42	4979.09	2655.25	7224.41	4954.68	7113.29	5320.15	5368.52	5085.87	5303.57
Neg_1015	Negative	4.781	268.799					0.205079	1.02531	0.86183	14707.1	39661.8	31323.9	38206.6	37729.4	45111.8	28215.8	43361.8	33997.3	30759.9	37500.5	38138.7	470.333	17874.4	23130.2
Neg_1016	Negative	8.545	269.054					1.42247	2.61226	0.100233	1306.33	537.852	9176.31	1422.58	1939.96	972.875	5796.93	629.707	6560.49	11503.1	12220.6	3402.71	522.166	3000.09	2792.33
Neg_1017	Negative	10.629	269.086					1.00198	0.0490528	0.323411	286.805	558.784	238.094	426.774	223.802	22855.1	71.9937	208.584	357.709	223.804	273.307	70.7781	167.976	301.182	240.095
Neg_1019	Negative	9.888	269.087					1.07354	0.277865	0.158358	9578.07	138.331	97.7541	13349.4	11478.7	240.06	90.2321	103.798	62.7395	5350.94	3935.83	149.063	187.173	385.278	349.407
Neg_1020	Negative	9.476	269.087					0.768903	0.32225	0.51131	195.595	111.939	17375.1	128.141	132.817	215.939	5548.32	63.2673	34.6472	35.8473	101.186	68.6333	114.224	97.7864	90.7677
Neg_1022	Negative	9.761	269.089					0.917837	7.49584	0.324005	183.434	114.669	320.363	98.8204	88.8932	252.695	506.836	132.466	6836.73	88.165	200.286	172.656	52.7925	106.587	175.68
Neg_1023	Negative	10.146	269.089					0.704682	0.496957	0.557927	1607.32	108.298	30253.5	1728.81	946.451	2251.28	11151.3	1251.51	2680.94	1696.45	447.515	1107.78	2513.88	7242.06	1641.63
Neg_1024	Negative	3.393	269.129					1.14368	1.51282	0.182194	46233.4	16809.9	46793.3	11970.3	19496.9	66698.8	50195	45438.8	57657.6	49381.1	88603.7	23393.2	49127.8	50363.9	55826.1
Neg_1025	Negative	3.986	269.13					0.366015	1.04379	0.616676	31499.9	27172.9	34899.2	24737.7	33927.9	40595.4	32639.1	30022.3	34917.8	33116.1	30872.3	39708.6	37984.7	33709.9	33738.3
Neg_1026	Negative	3.516	269.131					0.796952	1.18055	0.381764	16973.2	17085.7	30973.5	20651.3	25871.1	36636.2	24785	21553.4	36420.8	28717.6	42964.5	20505.3	34265.2	31058.9	24969.9
Neg_1027	Negative	3.341	269.132					1.73323	1.52027	0.0365076	49350.7	17862.9	48758	25531.5	36812.2	64247.7	52881.8	50459.6	58933	52238.3	81728.3	72519.6	48154.5	50330.7	57465.7
Neg_1028	Negative	3.195	269.209					1.62944	1.28968	0.0627633	16865.8	9240.87	12468	7479.94	13870.5	9902.19	15524.7	16914.1	15454.5	11371.4	14645.9	16143.8	13136.7	17251.5	12621.6
Neg_1031	Negative	1.361	269.247					1.80019	0.732653	0.0429564	14506.5	23512.6	13288.8	14959.9	12035.1	13635.2	12622.9	12490.3	11058.1	10995.4	11067.9	9123.94	17637.5	18486.5	17563.1
Neg_1032	Negative	3.178	270.207					1.93566	1.56558	0.0376868	12738	14428.3	5794.59	17646.5	19843.1	13338.8	12417.5	25387	16596	22889	30648	23240.9	19635.9	14385.4	16837.9
Neg_1033	Negative	3.915	270.209					1.81608	1.62738	0.0571796	11100.3	8763.99	4084.38	14634.1	16744.3	12724.3	7331.84	22247.3	15567.8	17670.8	27119	20808.8	16017.3	14320.8	15620.8
Neg_1034	Negative	4.788	270.8					1.46155	1.25862	0.167578	20630.7	11049.2	15555.5	24341.3	26907.5	10783.2	16831.2	26188.7	21715.4	22249.6	23367.8	27173.4	176.615	9578.18	6597.74
Neg_1035	Negative	13.846	270.943					0.382331	0.975437	0.642032	52839	40892.2	49144.2	46175.2	50831.2	45959.4	50531	47168.7	44086.2	46900.9	50637	39496.3	35085.9	40782.8	40900.1
Neg_1036	Negative	10.688	271.068					0.665389	0.8669	0.53496	6921.83	4159.03	6424.67	3436.99	5570.99	4426.75	5646.23	2433.81	2790.5	2355.27	6028.41	7567.89	4593.91	3994.57	4288.53
Neg_1038	Negative	1.351	271.09					0.706612	0.0891174	0.351548	669.887	242.989	193.573	938.251	43461.5	577.752	692.1	1608.37	662.042	387.539	584.168	172.656	662.306	1342.61	346.479
Neg_1039	Negative	10.64	271.104					1.01704	0.0315055	0.314853	366.867	495.989	153.89	259.539	390.084	21889.1	133.428	215.504	0.936411	152.109	155.431	84.7192	188.133	142.768	110.288
Neg_1041	Negative	3.195	271.226					0.759535	1.12518	0.429542	16311.4	21505.9	9463.76	11317.6	15444.4	14861.9	18136.7	19378.6	17025.8	17933.4	18026.8	9532.52	12536.8	16210	18741.1
Neg_1042	Negative	4.669	271.228					1.10056	0.680895	0.253644	46333.7	144730	65791.4	60759.3	38975	42704.3	28192.7	59511.8	37094	68862.7	47584.7	30630.8	86179.5	49660.8	61896.8
Neg_1044	Negative	3.43	271.23					1.08999	1.23298	0.208635	23721.7	23246	9350.52	17278.4	9762.57	19905.5	24148.6	23257.6	25474.1	17396.6	17165.2	19881.1	12002.1	14429.4	10476.4
Neg_1045	Negative	3.624	271.23					0.448783	1.15233	0.535843	5462.47	15171.8	9170.5	5247.25	10021.9	12205.2	13788.2	5761.28	15486.4	8577.2	8130.37	14260.7	17605.8	13647.1	9960.05
Neg_1046	Negative	0.716	271.994					0.993432	0.838993	0.276102	2302.55	3607.52	3281.05	3212.2	4331.71	5374.36	1892.96	3132.72	3476.89	2971.45	3101.31	3974.3	2814.32	2674.46	2714.25
Neg_1047	Negative	9.399	272.125					1.62434	0.562646	0.0400488	8133.91	4510.31	4649.61	4730.35	9067.11	3658.33	1907.35	5226.47	1537.59	4294.9	3180.59	3404.85	1937.97	3156.54	1741.18
Neg_1048	Negative	13.885	272.919					0.871478	1.38877	0.336535	13341	12559.9	4655.42	9172.92	6399.27	6875.6	22540.8	21184.7	5159.62	7676.17	9239.25	7810.25	16096	11630.7	6668.01
Neg_1049	Negative	13.804	273.04					1.48862	0.618526	0.061142	66535.7	63198.1	110764	126023	133824	80369.6	34272.9	86365.8	28448.2	77545.5	95605.4	36949.4	61230.7	69597.5	66779.7
Neg_1050	Negative	1.402	273.129					0.937265	0.903353	0.280717	6770.83	4546.72	4892.55	5658.82	4553.42	4914.91	4397.38	4789.53	4390.83	5534.05	5396.25	3800.57	5091.12	6529.2	6009.22
Neg_1051	Negative	0.721	273.988					0.871805	0.843934	0.357275	1961.02	3394.57	2836.81	3152.48	3416.64	5470.84	1676.97	2948.85	3431.01	2814.5	2691.35	3512.09	3067.73	2832.87	2524.9
Neg_1052	Negative	13.911	273.996					1.93114	0.712473	0.0178508	14315.9	10185.5	18869.5	16667	19562.8	17237.2	10368.1	9688.79	11923.3	12181.3	9737.88	15095	8930.58	11697.2	11636.8
Neg_1053	Negative	13.961	274.105					0.094199	1.01446	0.953284	4247.35	9476.57	10897.2	11070.1	13513.9	5594.89	8869.63	3357.12	11995.4	6255.84	10411.8	14702.5	3753.07	9207.57	9547.21
Neg_1054	Negative	1.407	274.821					0.563037	1.09956	0.543523	4610.16	4033.44	7137.02	5390.6	5971.53	2662.48	7543.98	4549.31	5229.85	5891.56	4718.2	4839.72	1512.75	2691.08	2653.74
Neg_1055	Negative	13.728	275.036					0.725771	0.802531	0.511656	13523.4	4268.23	12009.2	5400.37	8544.21	20234	6514.95	3832.61	10890.5	5789.83	7308.36	17009.3	8462.16	12775.8	4439.81
Neg_1056	Negative	1.382	275.17					0.561689	0.876506	0.604091	18920	9901.58	10149	5508.96	6320.83	5682.19	10652.2	9331.93	7052.11	8294.3	7584.8	6592.01	7151.95	7585.29	5559.28
Neg_1057	Negative	10.67	276.105					2.52129	20.8367	0.000499735	564.489	458.676	498.449	84.7032	658.856	1740.15	5606.87	20476.9	9684.36	18918.7	9420.76	19350.3	3127.24	4558.8	3444.29
Neg_1058	Negative	1.408	276.819					0.336097	1.04996	0.709153	5767.52	5262.03	6990.87	5838	5028.22	2609.65	5745.1	4061.96	5581.94	6483.52	5266.9	5930.34	1538.66	2609.92	2160.86
Neg_1059	Negative	1.359	276.891					0.561473	1.23649	0.62223	3973.72	818.154	630.079	4341.58	719.512	2340.87	402.205	4789.53	2389.72	3802.72	823.051	3649.36	2163.53	1436.48	2291.64
Neg_1060	Negative	4.736	277.058					0.514916	0.878291	0.53782	40368.6	25505.7	45174	41062.6	73270	52675.4	35762.6	32954.4	51070.9	23948.9	35643.7	64833.8	39947.6	40700.7	40642.5
Neg_1061	Negative	3.133	277.142					0.71787	0.854531	0.445363	8618.34	3882.36	11169.1	11243.8	8101.83	14476	7625.58	9233.07	11634.9	8983.15	6926.57	4724.97	15011.3	16975.7	16353.8
Neg_1062	Negative	3.587	277.143					1.07094	0.809067	0.223502	16817.1	13541.9	12345.1	23767.9	12532.9	16673.3	12088.2	12754.3	18350.8	9874.48	8192.96	16149.2	14819.3	10564.8	14834.2
Neg_1063	Negative	8.066	277.152					1.39422	0.0101974	0.15757	43.5781	19264.4	59.0396	131.399	51.2443	29636.5	74.8735	112.695	176.045	86.2273	29.2084	22.5203	134.381	51.8268	115.168
Neg_1064	Negative	8.214	277.155					0.801703	1.43322	0.511406	29108.2	973.776	0.967863	20778.3	30820.8	727.072	42.2363	28772.8	22.4739	28693.4	26324.1	34255.5	25975.8	25646.4	27309.4
Neg_1065	Negative	7.75	277.156					1.68923	1.37704	0.04776	13532.5	7162.26	10862.3	7065.11	10744.6	7810.57	12358.9	10224.6	16280.4	14457.1	9454.14	15960.5	8987.21	9880.34	12633.3
Neg_1066	Negative	8.347	277.156					0.269658	1.32798	0.749457	683.062	644.331	19950.6	21046.6	548	949.903	19929.8	605.982	35199.7	981.442	787.584	690.622	497.21	421.459	457.743
Neg_1067	Negative	1.387	277.18					1.47735	0.670146	0.0944017	7449.84	4285.53	2358.68	3895.26	4437.34	6969.78	3735.03	3334.38	2546.1	3803.69	4373.96	1906.72	3527.5	3069.51	3703.91
Neg_1068	Negative	1.362	277.219					0.25862	1.03313	0.803717	7711.3	6365.04	7830.01	9888.55	4662.19	5864.82	6741.49	6867.47	8932.42	5806.3	8865.8	6510.51	7079.96	7560.84	7296.56
Neg_1069	Negative	12.044	278.047					1.19964	0.829531	0.229547	22849.1	17281.3	31738.2	23805.9	18074.6	23531.6	16617.1	9654.19	19057.8	21950.2	21596.5	25002.9	21136.2	16886.7	13667.9
Neg_1070	Negative	8.632	278.055					0.22907	0.977554	0.885149	46340.8	32323.9	58532.5	46528.1	46071.8	47498.6	59677	40109.5	56615.4	29499.4	26806	58364	47337.6	49124.9	47754.6
Neg_1071	Negative	9.703	278.113					0.41272	0.913229	0.667389	90037.5	36695.9	50081.1	34190.8	50518.5	38580.8	38208.5	25007.4	49471.5	49647.6	54955.6	56773.7	52712.9	54949.1	56093.5
Neg_1072	Negative	3.383	278.151					2.37986	2.44588	0.00359917	7577.53	12097.6	3436.88	14756.8	17205.5	7859.96	10890.3	29427.2	21450.4	27550.1	34519.1	30092.5	1726.8	14177.1	15698.9
Neg_1073	Negative	4.136	278.151					1.52736	1.60567	0.136215	6083.71	3936.06	1807	8451.86	9865.05	5009.1	2793.36	9605.75	7557.77	11422.7	16367.1	8697.12	6374.46	7543.24	8767.38
Neg_1074	Negative	12.248	278.986					0.312896	0.811421	0.8739	356.733	228.428	20419	385.508	271.909	335.395	16013.3	308.428	359.582	205.395	492.37	469.709	203.491	83.1184	327.935
Neg_1075	Negative	12.526	278.986					1.37832	0.134047	0.161836	355.719	22791.8	714.283	1231.45	1030.12	25166.1	335.011	2355.72	1030.99	1267.25	387.012	1499.21	1129.76	3849.85	1980.3
Neg_1076	Negative	12.392	278.989					0.449667	1.10598	0.829937	24616.6	309.424	663.954	28142.1	32804.7	118.307	3040.06	15265.2	17696.3	18753	21667.4	19416.8	15033.4	12736.7	15131.9
Neg_1077	Negative	6.173	279.04					1.28813	0.712296	0.164075	1.14006e+06	888328	1.46771e+06	1.25396e+06	1.79703e+06	2.51052e+06	815005	743031	1.08122e+06	854517	1.10314e+06	1.85478e+06	1.34703e+06	1.27987e+06	1.35222e+06
Neg_1078	Negative	4.72	279.055					0.492181	0.813619	0.514898	14348.4	8433.63	10420	16217.4	25169.3	8804.12	7927.95	7580.21	17717.8	6805.18	5515.17	22303.7	15057.4	11930.9	13766.4
Neg_1079	Negative	5.329	279.08					1.88768	0.660217	0.0286972	365692	179050	437533	296935	339693	306152	301512	176640	173184	154108	270359	195150	192196	203360	213234
Neg_1080	Negative	6.515	279.081					1.41546	0.70316	0.142946	118759	54369.5	181290	98105.8	96915.6	95926.4	121951	57352.8	65593.7	55628.3	90557.6	62712.6	78241.4	74237.5	79448.1
Neg_1081	Negative	1.315	279.127					0.705787	0.257129	0.352321	3866.29	1498.89	1586.33	2129.52	45722.5	2401.75	2828.87	2992.35	4114.59	1603.44	2261.57	908.318	3752.11	3695.35	3497.97
Neg_1082	Negative	1.146	279.127					0.724791	0.265544	0.343148	9391.6	4539.44	4853.83	4685.82	112684	8364.2	6409.36	8290.98	10848.3	3104.18	5552.73	4170.54	9378.83	12248.7	8073.45
Neg_1083	Negative	0.834	279.127					0.575536	0.45749	0.430485	1005.34	661.622	524.582	496.274	8141.57	578.901	878.323	1208.01	1141.48	633.626	877.296	480.433	1082.73	1148.99	1294.17
Neg_1084	Negative	8.405	279.148					0.407181	0.70194	0.792245	131.748	267.561	22479.6	1785.28	148.504	235.466	16788.9	143.34	239.721	62.0062	123.093	225.203	1025.13	99.7421	107.36
Neg_1085	Negative	8.214	279.149					1.10288	1.21158	0.579237	17518.4	10095.4		11975.7	18113.3	307.828	12.4789	16903.2	16909.7	16609.9	18155.1	15751.3	13324.8	14237.7	15742.8
Neg_1087	Negative	1.108	279.167					1.65962	0.657926	0.0369738	12757.2	7645.51	4246.01	8129.33	11241.3	8131.03	5277.62	5756.33	5275.74	6413.76	6257.9	5329.8	7355.44	7024	5965.3
Neg_1089	Negative	2.891	279.233					2.20498	0.731445	0.008414	7860.28	8259.81	7619.02	8271.59	4734.35	7076.6	6092.59	5929.33	4467.62	4896.55	5358.7	5308.35	6371.58	5627.61	7113.07
Neg_1090	Negative	1.124	279.234					1.46663	0.729564	0.130789	5085.47	5060.91	3575.28	4129.82	1732.89	4951.67	2827.91	2785.74	4859.04	1879.56	2494.19	3054.18	3662.84	3185.88	2685.94
Neg_1091	Negative	8.63	280.054					0.459383	0.932437	0.69131	15154	9697.72	20041.5	15803.7	16474.5	16402.2	19362.5	12056.4	16108.1	10699.9	7567.07	21457.5	15159.1	16059.5	14408.6
Neg_1092	Negative	8.89	280.101					1.29164	0.77645	0.162597	41845.2	24953.2	23805.6	34375.4	26996.3	43349.8	22392	20913.8	22948.6	21074.4	22616.7	41715.1	20561.2	23713.2	29416.6
Neg_1093	Negative	9.785	280.102					0.484164	1.68367	0.593838	885.751	378.59	2216.41	584.235	625.39	879.837	431.962	195.733	7152.31	300.342	634.24	663.812	606.634	724.597	961.357
Neg_1095	Negative	1.359	280.367					1.07487	0.869067	0.316443	7355.59	8302.58	8124.24	6513.46	4280.47	7408.55	6761.65	7355.81	7836.82	5950.66	4004.68	4578.05	6455.09	7463.06	5768.14
Neg_1096	Negative	13.633	280.977					2.30368	0.376543	0.0039533	29705.1	18183.2	29535.3	24818	14798.1	26591.5	5142.27	4933.86	2885.08	4285.21	14918.2	21918.7	4472.97	8417.45	15070.4
Neg_1097	Negative	13.498	280.978					1.9142	0.449341	0.0290321	21744.5	16415.9	22853.2	8784.15	28492.9	38861	9549.25	6596.6	10495.3	5137.79	7161.28	22687.6	4142.77	2343.94	3756.61
Neg_1098	Negative	12.425	280.979					0.0808091	0.884092	0.796538	6026.96	70.0755	9610.88	22653.8	10914	59.7279	6058.99	6578.81	3696.01	10544.9	10012.2	6726.06	3782.82	4811.09	5633.46
Neg_1099	Negative	12.561	280.979					1.34708	0.559007	0.10933	4480.44	17898.4	6055.92	12697.9	16998.5	6714.79	4479.93	5987.66	2521.75	7498.87	4320.76	11440.3	3266.42	4675.17	4515.94
Neg_1100	Negative	13.372	280.981					0.354183	1.08992	0.773399	12107.6	9392.85	5275.82	8013.14	15180.9	3476.85	10144.4	2457.54	17938.8	9366.81	7526.38	10819.4	1035.69	4074.76	2155
Neg_1101	Negative	6.173	281.035					1.41555	0.695204	0.117121	404699	309049	527760	444276	647890	837628	269225	251221	376655	301811	402648	603143	476238	448551	487681
Neg_1102	Negative	5.334	281.075					1.96863	0.614541	0.0188945	16749.2	6881.96	17394.4	12088.7	15232.1	13282.6	12023.9	6690.52	6586.71	6217.09	10930.2	7715.88	8507.28	7378.96	8250.1
Neg_1103	Negative	13.194	281.087					0.0938924	1.00331	0.991335	14904.7	11569.7	4601.22	7306.19	16531	6386.29	4976.21	4137.09	9305.11	12083.5	11432	19568	4647.66	6402.07	7431.24
Neg_1105	Negative	8.791	281.099					2.06607	0.527513	0.00696019	20772.6	25898.8	17587	25996.3	37779.6	34515.8	6014.84	12498.3	13537.7	17187.3	15513.8	20995.3	7848.81	9123.47	9197.8
Neg_1106	Negative	9.049	281.099					2.13186	0.593656	0.0071789	64439.9	61518.1	75346.2	84705.3	87176	113832	28652.5	36687.1	58163.3	52788.6	44239.3	68590.4	35044.6	24824.1	42804.3
Neg_1107	Negative	1.155	281.139					0.745797	0.310803	0.331449	3211.61	2038.56	1161.44	1558.32	25902.4	1778.05	1966.87	1990.94	1752.02	2846.47	705.175	1818.78	1937.97	1397.37	2645.93
Neg_1108	Negative	8.232	281.142					1.56253	1.9794	0.129009	4821.97	141.971	18.3894	3596.63	5321.04	244.655	16.3186	5142.44	5198.02	6264.56	6138.98	5237.58	4249.32	4086.49	4477.88
Neg_1109	Negative	1.354	281.144					0.660972	0.403816	0.379663	11770.2	7367.94	7053.78	6877.25	93147.5	6616.01	10462.1	8913.77	16745.8	4624.3	9814.03	3079.92	11326.4	14498.8	11861.3
Neg_1110	Negative	2.802	281.144					0.730922	0.439407	0.335397	1231.34	1022.92	688.15	1112	8888.28	1245.1	880.243	1269.3	1308.17	999.85	890.857	885.798	1321.73	742.199	1319.55
Neg_1111	Negative	3.622	281.247					0.369492	0.927095	0.770403	81273.2	162795	125622	161998	44428.8	244428	75104.8	82980	155441	181810	135618	129769	411447	136165	208214
Neg_1112	Negative	3.178	281.247					0.796145	0.927267	0.418525	165404	179006	146223	167063	111014	143633	132761	160018	173700	133691	126657	119158	156992	149971	164322
Neg_1113	Negative	1.116	281.248					1.09644	0.81558	0.220742	56309	45510.9	41737.1	65334.4	26453.6	42881.2	29315.8	47512.7	49937.8	31863.4	30911.9	37374	46063.9	37635	41460.4
Neg_1114	Negative	4.409	281.249					1.71464	0.583172	0.0577584	69518.3	128746	49489.7	46790.9	61895.8	108439	33770.8	62087	64663.8	26726.6	46346.5	37510.2	82872.7	74888.7	29739.6
Neg_1115	Negative	3.522	281.249					0.957364	0.683651	0.289862	469410	333317	264670	436481	102742	85710.6	129690	120018	401559	171569	211796	122330	411892	285437	139141
Neg_1118	Negative	3.748	281.25					0.405913	1.15674	0.698767	213919	157937	212987	401290	91810	134265	154276	130087	529801	315213	118156	154674	223928	221424	83861.6
Neg_1119	Negative	13.72	282.057					2.19614	0.561917	0.00493007	19521	12885.7	20229.3	15051.1	24107.8	19649.3	9011.69	9825.21	10547.7	12278.2	4643.1	16316.5	6535.71	10116	4636.96
Neg_1120	Negative	3.442	282.253					0.107646	0.959784	0.907717	42318.4	102441	28980.7	54885.5	18106	18034.4	30352.6	64376.4	17958.5	48412.3	58379.3	34639.4	24145.4	12775.8	20869.7
Neg_1121	Negative	13.663	282.957					0.643608	0.827602	0.459698	108507	51972.4	45213.7	85184.2	78083.8	108662	72560.1	52588	62912.8	33273.1	130061	43886.7	59979	70348.5	21061
Neg_1122	Negative	12.597	282.974					1.62227	0.335607	0.0541673	1128.98	7496.26	1580.52	3165.51	6236.12	2820.99	388.766	1507.54	699.499	707.258	883.555	3340.51	2252.8	2583.52	832.526
Neg_1123	Negative	13.643	283.026					0.615905	1.2592	0.548716	70067.6	47267.3	24907	35553.6	136242	78390.5	161001	140400	56302.6	45898.1	44437.5	46104.4	55607.8	102018	180350
Neg_1124	Negative	12.404	283.028					1.63821	1.80071	0.0862635	16531.3	1214.04	8073.91	20324.4	19778.2	1423.13	16722.7	18742.9	15780.4	18885.7	15924.8	35212.1	20969.2	19382.2	22213.7
Neg_1125	Negative	12.538	283.031					1.49963	0.542913	0.110436	14647.3	25381.9	4675.74	10580.3	8871.54	28007.8	9098.09	7662.26	8480.14	5492.39	13495.3	5809.16	20251.2	18211.7	16325.5
Neg_1127	Negative	12.253	283.031					0.051446	1.19627	0.839286	700.291	1234.97	13277.1	1038.16	2579.99	598.427	15262.7	1935.58	1435.52	2039.42	1352.98	1216.1	97.9061	1069.78	981.853
Neg_1129	Negative	9.432	283.078					0.445206	0.790976	0.550444	63378.8	16336.7	21816.6	101316	99133.7	79240.5	24803.3	13702.3	47344	37573.8	59186.7	118928	15356.9	19882.9	39505.4
Neg_1130	Negative	9.004	283.079					0.49796	0.813041	0.624406	196800	65982	64724.9	64903.3	27788	50083	37479	60931.3	39210.3	94295.9	26003.8	124437	22101.8	26257.6	40540
Neg_1131	Negative	1.378	283.109					0.225684	1.00635	0.925951	5396.6	4645	5787.82	6208.31	6588.56	6079.61	5259.38	6230.84	6885.43	5171.7	5599.67	5779.14	7900.64	8893.67	7638.15
Neg_1132	Negative	3.743	283.116					1.00778	1.2244	0.279298	6249.92	13659.3	14517	14564.6	16555.1	17104	11413.4	13525.4	16906	15515.1	16985.7	26850.6	12252.7	9456.92	16112.7
Neg_1133	Negative	1.364	283.138					0.799417	0.759506	0.305868	3511.59	1804.67	2702.27	4428.46	7181.53	3301.11	4334.02	2798.59	3672.6	1791.4	2552.61	2265.97	3179.07	3510.53	4154.82
Neg_1134	Negative	10.498	283.164					0.0514163	0.873511	0.815655	7077.9	1816.5	286.487	10975.6	13566.1	1786.09	44.1562	3706.08	3395.43	4169.92	4106.91	15594.8	1004.98	4339.76	5149.36
Neg_1135	Negative	3.175	283.262					0.218719	0.987547	0.908273	85666.5	88058.5	81919.9	91457.7	41497.4	87992.9	68874	75793.2	71400.4	80698.1	90674.4	83217.8	66685.6	67216.4	77918.7
Neg_1136	Negative	2.895	283.263					2.14796	0.835745	0.00699876	104258	95370.9	96804.7	109614	97663.3	110553	85774.3	75015.2	81423.7	76680.3	101562	92912.3	69092.9	78129.4	84464.8
Neg_1137	Negative	16.437	283.264					0.446053	0.787626	0.570123	13129.2	110565	13436.8	88407.3	100523	110487	15957.6	65473.7	15267.2	133469	72475.5	41192.8	14807.8	49229.6	56843.1
Neg_1138	Negative	3.768	283.264					1.49314	0.508555	0.0996876	110444	335064	107698	152041	102823	67737.1	66129.6	88143.2	74817.3	65077.4	70810.6	80417.8	51837.5	67886.2	75611.5
Neg_1139	Negative	3.564	283.265					1.71093	0.611119	0.0490826	81067.5	187140	160033	206928	144670	133000	81148.4	50090.9	153064	76972.9	46898.3	149678	35701.2	143342	30632.6
Neg_1141	Negative	1.133	283.265					0.283818	1.05268	0.770241	24023.7	29915.9	32026.6	35064.9	28501.3	48871.2	15008.3	29583.4	40808.8	34460.9	44522	44471.1	29086.8	30313.8	30368.2
Neg_1143	Negative	4.637	284.224					0.126054	0.984417	0.896187	22618.1	21861.7	20588.4	20265.8	27976.3	30545.1	22974.6	20786.3	16420.9	21669.2	29340.9	30421.7	30238.6	25581.9	24579.5
Neg_1144	Negative	4.785	284.775					0.233812	0.962217	0.861728	9296.33	8470.94	5647.48	7850.25	2938.7	12262.6	3514.25	8582.6	8570.97	7044.48	6358.05	10640.3	127.662	5249.17	2731.82
Neg_1145	Negative	13.699	285.03					0.759041	0.790589	0.437521	4601.04	12729.2	14529.6	4993.14	16741.2	21361.9	7604.46	18606.5	7834.01	9483.07	7256.21	8475.14	8920.98	9275.04	25438.4
Neg_1146	Negative	9.925	285.084					0.0229332	1.04609	0.941219	9187.89	134.691	12633.5	5834.75	1102.28	204.453	12925.3	268.886	8767.61	4453.79	3804.4	218.769	174.695	424.393	487.999
Neg_1149	Negative	3.205	285.13					0.556441	0.880804	0.451154	41112.4	30342.7	19905.1	33130.9	37417.8	23378.9	15713.8	25447.3	32456.9	38369.2	21182.4	30032.4	84.468	19449.7	377.711
Neg_1150	Negative	3.421	285.13					1.25928	1.26916	0.123768	15351.7	9183.53	22081.8	14416.9	9833.68	19178.4	20051.7	16051.1	17990.3	15866.8	23595.2	20727.2	17822.8	16486.8	55094.1
Neg_1151	Negative	3.816	285.18					0.498337	1.46219	0.709562	1710.7	959.215	1129.5	553.828	40226.8	5641.99	6758.77	51033	4020.95	6397.29	2692.39	2531.92	4807.96	6429.46	5182.55
Neg_1152	Negative	4.773	286.051					1.1317	0.757943	0.194871	15668.9	17628.1	29779.2	34262.4	36831.1	35824.1	15417.2	19027.6	21318.3	21209	15744.4	36129	21751.5	24327.3	24570.7
Neg_1153	Negative	1.364	286.218					0.0784873	1.02615	0.857748	5777.65	4250.03	4498.63	4656.5	3135.32	4501.41	6611.9	5352.02	3949.78	2821.28	4751.58	4034.35	6159.45	5722.46	7062.32
Neg_1154	Negative	13.81	286.976					0.2218	0.989705	0.913075	82048.5	67156.9	81650.8	45913.5	78901.6	79856.2	75815.2	73183.5	72251.6	76042.8	55770.3	77980.3	62619.6	66572	70450.4
Neg_1155	Negative	10.465	288.076					1.41437	0.51867	0.105094	21623.9	24925	1588.26	23917.8	23000.3	47191.9	2017.74	13622.2	14786.9	16046	8565.37	18741.2	5714.07	5916.08	16595.9
Neg_1156	Negative	10.299	288.078					1.53228	0.796423	0.127728	16714.8	18467.2	21389.8	18313.3	16941	26702.9	21920.7	10277	16137.2	15025.8	11321.4	19717.1	20006.4	4792.51	14358.9
Neg_1157	Negative	1.361	288.231					0.71341	0.916656	0.533342	6912.71	9522.99	6631.8	6678.52	4193.67	4717.35	7210.89	5666.38	6189.68	5495.3	4938.31	5934.63	6540.51	7397.54	6558.7
Neg_1158	Negative	8.259	290.008					0.664593	1.27998	0.515504	5866.83	17.2914	4783.18	6914.17	2673.07	41.3501	5589.59	2017.63	6856.4	4855.86	3242.13	3416.65	1887.09	1996.8	2556.14
Neg_1159	Negative	13.896	290.022					2.01054	0.712103	0.0140382	8536.25	4831.57	10027.1	8465.97	8868.4	8272.31	5706.7	4364.45	6218.7	6150.24	5613.23	6840.81	3997.83	4780.78	5138.63
Neg_1160	Negative	13.617	291.004					0.454888	0.923314	0.702051	18012	26223.7	20952.3	25138.4	6255.99	33082.3	17373.5	25208.1	18709.5	20337.1	25348.7	12744.3	20737.9	16464.3	11411.4
Neg_1161	Negative	12.449	291.007					0.806244	1.31079	0.500202	15873.6	10.0108	8843.36	14242.1	32125	17.2292	13312.1	11345.6	17995.9	17624.3	10340.8	22593.2	22303.4	12706.4	18967.5
Neg_1162	Negative	13.534	291.011					1.04333	1.1651	0.204411	11264.4	14583	16572.7	11204.7	8872.59	10073.3	15312.6	17923.4	12560.1	12884.7	13100	12771.2	14797.3	9495.06	14292.5
Neg_1163	Negative	1.391	291.198					0.143931	1.02666	0.841496	2101.89	3196.17	3231.69	3172.03	4083.86	4507.16	4022.05	2922.16	2847.63	3095.46	3401.74	4544.81	4028.55	2892.52	4206.55
Neg_1164	Negative	12.349	292.004					0.0586238	1.16061	0.917278	19.2555	13.6511	13878.2	120.539	39.7405	14.932	16153.5	24.7138	54.3118	25.19	41.7263	49.3302	126.702	54.7604	52.7039
Neg_1165	Negative	16.848	292.894					0.845864	0.78362	0.338662	5630.7	6307.7	3995.34	7042.31	4582.71	6257.64	5205.63	7814.5	5883.47	936.875	5424.42	1234.33	9704.23	5363.58	2327.75
Neg_1166	Negative	14.746	292.924					1.29761	0.285996	0.137915	116517	94216.1	7674.18	3199.17	64374.4	16049.6	2674.33	65672.4	8774.17	3999.4	3019.94	2239.16	595.116	1820.78	2318.97
Neg_1167	Negative	7.326	293.064					2.07991	0.211648	0.0104869	4291.94	1973.94	4636.06	8909.04	3762.8	10448.9	759.294	716.7	1069.38	327.47	733.34	3594.67	2564.76	1262.42	3394.52
Neg_1168	Negative	6.067	293.094					1.62541	2.1361	0.0550549	18391	3633.01	19142.4	4304.66	14249.1	20026.1	27796.3	9876.62	37767.3	53356.3	20982.1	20567.5	30591.8	27378.2	29526.8
Neg_1170	Negative	8.405	293.149					0.169376	0.992173	0.993304	930.343	2783.91	22834.8	2685.52	1566.61	1520.76	22436.1	2378.45	2306.38	1383.51	962.835	2601.63	2209.61	1225.26	991.613
Neg_1171	Negative	8.228	293.15					1.00129	1.46448	0.392332	28024.8	2581.87	22.2608	20370	31397.1	2534.99	13.4388	18955.5	31650.7	23194.2	21642.4	28923.6	21038.3	24465.2	25066.5
Neg_1173	Negative	1.574	293.176					1.30472	0.529236	0.117625	19980.1	19082.4	9245.99	8324.8	36856.2	8902.9	14031.1	6912.94	12014.1	5922.56	7367.82	7941.08	2774.01	4366.16	2766.95
Neg_1175	Negative	1.109	293.179					1.64065	0.643285	0.0560516	591356	696067	289522	322875	443036	417097	195315	471186	247179	238778	350760	272219	385646	382126	395904
Neg_1176	Negative	12.621	294.063					1.67047	0.576087	0.0591953	8052.84	11735.4	9737.67	10863.7	13999.1	22829.8	3729.28	5848.27	8604.68	7822.47	5113.56	13366.3	3241.46	6897.85	11397.7
Neg_1177	Negative	10.921	294.956					0.781493	0.601919	0.378215	6435.38	2797.56	360.045	12223.3	2262.07	15082.4	586.509	3476.74	6150.35	9933.58	2056.06	1368.38	441.537	1362.16	6058.99
Neg_1178	Negative	12.365	294.962					0.543134	1.13483	0.639537	15461.1	5737.09		20257.1	19351.5	3788.12		10769.3	16094.1	15682.7	15743.3	15014.6	7555.09	8076.18	9198.77
Neg_1179	Negative	12.231	294.962					0.113773	1.02568	0.938356	3507.53	19553.8	17474.8	4885.64	6750.65	7818.61	13937	4741.09	7581.18	10727.1	8784.43	15761	894.593	4744.6	6286.4
Neg_1180	Negative	13.809	295.02					1.14686	0.695052	0.156313	5788.8	4990.83	9752.18	10948.4	10405.7	8144.81	2431.47	9006.69	2999.32	7566.69	9421.8	3348.02	6626.9	6464.66	6097.05
Neg_1181	Negative	8.498	295.071					0.682947	0.592027	0.556847	447.943	454.126	9215.99	728.664	2183.64	1042.94	4791.9	244.172	318.38	983.379	1747.29	246.651	1864.06	1109.88	1512.8
Neg_1182	Negative	1.351	295.121					0.71329	0.394062	0.350757	1998.51	891.87	976.573	1008.84	12923	1216.38	1523.39	1308.84	1265.09	638.47	1331.07	1426.29	1405.24	957.329	1771.44
Neg_1183	Negative	1.112	295.171					1.53599	0.63896	0.0802874	24396.7	33043.8	14255.6	13435.2	18569.3	15431.6	8505.82	21058.1	10235.9	9255.39	15982.2	11083.2	15070.8	16546.4	17602.1
Neg_1184	Negative	3.169	295.223					0.735068	0.88738	0.406836	8072.09	11315.8	6793.43	9334.72	8339.23	5668.4	7214.73	5706.91	9601.02	9329.02	5847.94	6246.7	4878.99	2341.98	10630.6
Neg_1185	Negative	1.445	295.228					0.999924	0.796862	0.298254	23705.5	32829	14472.5	12613.2	14927.8	20486.7	9946.65	23108.4	13078.8	19194.8	16594.6	12930.9	26871.4	26979.3	21012.2
Neg_1186	Negative	1.359	295.263					1.33601	0.780324	0.141594	5438.15	9980.75	7283.17	10874.6	5573.08	8009.28	5667.35	7109.66	6573.6	7783.71	3690.69	5974.31	8194.36	9093.16	10412.9
Neg_1187	Negative	13.788	296.052					0.41656	0.971195	0.59704	18050.5	17846.5	14570.2	17952.7	16263.3	13833.9	16861.9	17039.7	16555.7	15267.1	14434.2	15520.8	11164.2	11989.6	12852.9
Neg_1188	Negative	4.648	296.081					0.145744	0.972752	0.845451	95379.4	151853	77700	109569	121648	139376	68295.2	108545	100492	127432	124736	147074	98174.9	94953.5	92484.5
Neg_1189	Negative	12.231	296.955					0.596867	0.8028	0.632739	1267.82	1132.13	4772.53	1776.59	835.596	793.691	2920.07	1268.31	624.586	1267.25	755.246	1656.85	253.404	620.944	448.959
Neg_1190	Negative	1.374	296.976					0.782481	1.17678	0.422373	2330.92	3076.04	2502.89	2895.11	2379.2	3163.28	1928.47	2927.1	5393.73	4264.86	2702.82	2020.39	3706.99	2768.33	3349.62
Neg_1191	Negative	4.655	297.081					0.231965	1.0994	0.701293	8501.79	23338.8	11254.3	7243.21	6987.01	21946.5	11331.8	11213.1	13651	17486.7	19209.7	14258.6	13719.3	14358	13099.8
Neg_1192	Negative	10.313	297.088					0.241195	0.855461	0.686688	3866.29	2408.05	4999.01	6300.61	10337.8	632.886	2904.71	2026.53	2959.99	5241.46	3168.07	8118.03	4913.54	5434.97	3798.58
Neg_1193	Negative	2.858	297.149					0.340848	1.03547	0.754331	16964.1	10099.1	9992.21	13738.2	10587.7	15835.9	11916.4	16009.6	11590.9	13080.4	14150.4	13208.7	14466.1	14565.3	13658.1
Neg_1194	Negative	1.147	297.15					0.113658	1.0127	0.958171	9997.64	3796.82	4406.68	6885.93	4110	7035.25	3988.45	11086.6	5992.09	4774.48	5117.73	5733.02	5325.33	3853.76	4776.53
Neg_1196	Negative	3.869	297.242					0.00598411	1.00461	0.97025	23084.3	20230.9	18350.7	21552.6	11180.7	19347.2	17813.2	23779.6	23750.2	15537.4	17362.3	16028	10714	17906.6	19636.1
Neg_1197	Negative	1.48	297.245					0.68964	1.11663	0.491931	30575.6	39877.5	13462	29908.9	26880.3	30821.9	32807.1	42252.7	33913.1	35801.8	20826.6	25930.5	43339.8	41953.3	40373.1
Neg_1199	Negative	3.188	297.248					0.620663	0.942963	0.53431	39165.6	40585.5	28917.8	30433.4	27917.7	29509	31600.4	36132.5	35132.3	30702.7	25938.1	25813.6	28473.4	27751.8	34927
Neg_1200	Negative	12.242	299.002					0.989811	0.726017	0.377411	5279.04	22723.6	40457.6	25972.4	14127.7	40938.9	40710.1	11436.6	16001.4	12770.4	15727.7	11892.9	17367.8	6965.32	32295.7
Neg_1201	Negative	10.663	299.002					1.5895	1.70413	0.124154	42219.1	16809	12718.7	82241.3	51824.7	8643.31	15990.3	75721.1	74903.5	61857.9	75886.6	61102.9	57898	70958.7	93537.6
Neg_1202	Negative	10.118	299.002					0.575989	1.18583	0.675002	95666.2	8654.78	26166.2	56654.5	118806	7302.88	34343.9	94737.8	50675.7	54207.9	36433.3	101064	63780.1	66617	118828
Neg_1203	Negative	10.923	299.003					0.138775	1.02433	0.954671	33260.3	17530.7	2920.04	51785.1	24912.1	72401.7	7618.86	25027.2	51198.3	57184.2	58392.8	8322.86	19391.2	15236.1	87910
Neg_1205	Negative	13.657	299.004					1.30075	1.46214	0.155333	71438.8	178746	172896	204063	112306	98254.6	235362	296713	51083.1	267835	212975	160871	109748	217941	166805
Neg_1206	Negative	10.045	299.005					0.751044	1.26396	0.551061	91000.3	4015.24	26254.2	57956.5	113859	14246.2	21144.1	93379.6	56320.4	62805.5	49812.9	104992	8916.18	107564	111854
Neg_1207	Negative	13.719	299.005					0.976594	1.20403	0.29832	169064	175670	173408	147856	143152	129649	192945	262590	143668	276982	146117	108042	312004	205897	175756
Neg_1208	Negative	12.39	299.008					1.14801	1.36289	0.318111	50171.6	6575.27	12097.3	46098.1	50065.7	13266.5	17972.5	54489	31278.9	51352.7	46389.2	41485.6	35183.8	49915.1	46229.1
Neg_1209	Negative	8.718	299.008					1.70445	1.33699	0.0690406	21768.8	19517.4	22830.9	26811.8	20671.3	4886.2	22450.5	27933.5	24654.8	26202.5	28608.6	25890.8	7149.07	26444.4	10004
Neg_1210	Negative	4.644	299.116					0.0782532	0.998213	0.99016	6161.75	8404.51	8190.05	13338.6	10399.5	13182.6	7262.73	10089.2	11634.9	8128.62	10672.5	11782.4	8569.67	5192.46	5481.2
Neg_1211	Negative	10.7	299.137					1.47351	0.14527	0.129396	1763.39	23721.9	1356.94	1017.52	2358.28	22642.6	631.625	1228.77	1045.03	1711.95	917.979	2143.72	1666.32	1749.4	1212.19
Neg_1212	Negative	10.536	299.137					0.314455	0.784693	0.622644	31084.4	24236.1	2941.33	34029	40363.8	244.655	2641.69	13502.6	5911.56	17653.4	17583.5	46992.3	22190.1	23310.3	24335.5
Neg_1213	Negative	10.373	299.138					0.0265226	1.05702	0.920473	11766.1	3648.48	19691.2	6198.53	1319.8	192.967	9080.81	1088.4	2629.44	6779.99	6724.19	18955.7	4577.59	7954.92	7492.73
Neg_1215	Negative	1.497	299.258					0.609818	1.07773	0.494297	22708.3	24993.3	16389.8	17883.2	18601.7	24509.1	23351.9	28838	23983.4	23139	17502.1	17993.7	21396.3	20800.1	19681
Neg_1216	Negative	3.885	299.261					0.689145	0.960429	0.427224	42208	43085.5	36296.8	42820.7	35794.7	40311.7	35056.1	43931.2	37014.4	40844.6	38362.1	35791.2	40776.9	38116.2	43084.4
Neg_1217	Negative	8.122	299.985					1.97796	1.99888	0.0283369	24681.4	6889.24	20562.2	53803.9	32970	26.4181	40762.8	47765.8	35497.5	58552.2	35309.8	59822.5	36713.8	35515	34651.8
Neg_1218	Negative	14.421	300.048					1.41202	0.556385	0.112483	7941.36	11459.6	15463.5	18154.7	26590.6	37274.8	6730.93	6514.55	9957.79	8611.11	11632.3	21586.2	4917.38	6843.09	7520.06
Neg_1219	Negative	4.145	300.133					1.71597	1.62359	0.0858394	5741.17	3509.24	1909.59	10850.7	9834.73	5329.56	4823.58	10618	8364.96	11081.7	15556.6	9912.15	600.875	5439.86	4919.03
Neg_1220	Negative	8.687	300.193					0.799282	0.791404	0.484829	8539.29	4797.9	12174.7	3008.05	4015.88	4248.72	8182.33	7617.78	2474	2767.03	3232.75	4837.57	4574.71	4079.65	2285.79
Neg_1221	Negative	7.919	300.982					1.33347	0.566379	0.189926	9296.33	8606.55	19366.9	7380.04	9042.01	35416.3	9148.96	5391.56	8580.33	11882.9	6381	9084.26	11509.7	14023.5	8898.17
Neg_1222	Negative	10.577	301.055					1.27927	0.512134	0.153189	19610.2	9849.7	3216.21	11896.5	21746.4	41126.1	3513.29	7174.91	9780.81	9190.48	9248.64	16118.1	10537.4	11516.3	16413.3
Neg_1223	Negative	4.565	301.103					1.03218	0.745505	0.246866	38441	22298.6	29339.8	35991.2	60593.8	53776.9	34579.1	21685.9	27261.7	16052.8	23745.4	55925.4	38941.7	34419.8	30486.2
Neg_1224	Negative	1.356	301.217					1.04103	0.843254	0.321938	7050.54	9365.54	8785.29	7798.12	5040.77	5916.5	8844.67	7395.35	7619.57	4703.75	3162.85	5340.53	7483.1	6100.89	7508.35
Neg_1225	Negative	8.345	301.983					0.00559935	1.25318	0.873331	50.6723	47.3237	121185	577.719	39.7405	58.5792	146099	51.4047	6300.17	215.084	82.4095	89.0088	17.2776	51.8268	81.9838
Neg_1226	Negative	8.132	301.983					2.15882	2.28996	0.0137796	49710.5	14021.5	48438.6	81660.4	82445.8	210.196	43374.8	116027	144391	92142.2	109025	128184	94884.5	122817	96993.6
Neg_1227	Negative	7.962	301.983					0.511484	0.895588	0.677969	48899.7	152807	88001	93322.3	60013.4	170931	64020.7	63231.7	122485	115947	50695.4	133488	53091	29266.5	119994
Neg_1228	Negative	6.562	302.064					1.64132	3.53031	0.061354	9386.53	1796.48	8.71076	197.641	184.061	7919.68	522.195	18879.4	5427.44	8350.49	12149.7	23487.6	44.1537	93.8749	139.568
Neg_1229	Negative	8.637	302.1					0.570016	0.910866	0.561017	43858.9	33691.8	34967.9	44478.9	42035	62590.2	34994.7	39012.2	48138.1	25838.2	31537.8	58782.3	39532	29243	36201.7
Neg_1230	Negative	13.898	302.534					1.27722	0.756518	0.142094	21945.1	22407.8	23324.5	29494.1	34303.4	41170.9	12118.9	16986.3	20130	22069.4	25464.5	33840.5	19522.7	20864.7	21876
Neg_1231	Negative	1.403	302.857					1.47289	0.829425	0.0997267	4818.93	5606.04	7513.52	6743.68	5611.78	4939.03	5194.11	6186.35	4013.46	5233.71	3970.26	4625.24	1974.44	2415.32	3164.18
Neg_1232	Negative	7.707	302.983					0.598335	0.831131	0.432918	16216.1	20338.3	9499.57	21357.1	29377.6	11267.9	14520.7	15148.6	12832.6	16405.5	7044.44	23857.6	26193.7	12283.9	12925.1
Neg_1234	Negative	8.263	303.048					0.0783212	0.863208	0.835669	17052.2	17714.5	2191.24	15773.3	58844.2	3921.36	1251.73	5661.43	1813.83	11119.5	20135	59716.3	28056.8	27322.5	23268.8
Neg_1237	Negative	1.356	303.233					1.25855	0.810096	0.20849	24309.5	37488.6	34371.7	34779.3	19700.8	26824.7	32064.1	24320.3	33798.8	17205.7	16896	19486.5	35097.4	32677.3	31076.7
Neg_1238	Negative	7.958	303.979					2.27106	0.479641	0.00430705	53102.5	129633	76961.5	106536	97351.7	128208	59895.9	27080.4	38022	61997.5	31871.6	64980.7	60692.2	33666.9	78851.8
Neg_1239	Negative	8.141	303.979					0.415702	1.11677	0.756357	123284	10961.8	83007.8	124050	67645.6	47.0931	38068.4	94184.2	49108.2	85206.2	71751.5	118437	80053.6	54670.4	79215.8
Neg_1240	Negative	8.352	303.98					0.041842	1.18927	0.902298	169.245	84.6366	105223	15.2031	64.8398	21.8236	119885	26.6909	5556.66	35.8473	12.5179	45.0406	103.665	78.2291	25.3759
Neg_1241	Negative	12.514	304.065					0.186336	0.98307	0.966861	36169.9	4192.7	14562.5	44193.3	51186.8	277.964	16477.9	35747	13507.7	41869.7	21426.5	19005	40394.9	46571.7	39469.3
Neg_1242	Negative	1.545	304.096					2.15237	2.04234	0.00892595	2812.31	2753.88	2617.1	1720.13	7633.31	4453.17	6581.19	6499.73	6955.66	10415.1	5203.27	9255.84	1365.89	2606.01	2470.25
Neg_1243	Negative	1.403	304.85					0.209945	0.969737	0.777143	4039.59	4925.31	4811.25	4666.28	6287.36	3948.93	4601.84	3866.22	5069.73	3619.61	4582.59	6070.83	1493.55	2032.98	2139.39
Neg_1244	Negative	12.697	304.993					0.0489115	0.999708	0.99856	19925.3	19315.4	15390	12517.6	9716.55	15844	9951.45	23175.6	16495.8	12388.6	14586.5	16083.8	20925	10129.7	15739.9
Neg_1245	Negative	13.008	305.022					0.189917	1.07743	0.725287	2.6119e+06	4.8988e+06	2.63866e+06	2.29196e+06	1.65445e+06	4.37247e+06	3.18097e+06	3.72657e+06	2.81285e+06	4.34497e+06	1.65545e+06	4.17741e+06	2.57535e+06	2.37232e+06	7.23504e+06
Neg_1246	Negative	12.825	305.022					0.777932	0.632565	0.465727	2.76228e+06	4.80987e+06	3.03391e+06	2.35283e+06	2.12909e+06	1.90649e+07	2.85746e+06	6.28651e+06	3.62169e+06	3.01095e+06	2.83347e+06	2.99385e+06	4.17074e+06	2.95575e+06	5.01058e+06
Neg_1247	Negative	13.142	305.023					0.101704	0.96965	0.907948	5.19099e+06	7.14598e+06	4.92736e+06	7.70279e+06	3.86899e+06	2.98291e+06	3.59929e+06	1.69737e+06	7.66634e+06	8.63899e+06	3.02403e+06	6.22731e+06	7.90434e+06	8.03172e+06	5.06923e+06
Neg_1248	Negative	4.596	305.023					1.8678	0.527752	0.0184358	81406	43339.4	43661.3	79609	40121.2	43081	11030.4	31978.7	31979.4	44977.7	32335.8	22498.8	1308.29	13766.4	17827.6
Neg_1249	Negative	13.367	305.024					1.40509	1.96293	0.0858055	4.13521e+06	1.68286e+06	1.14728e+07	3.35834e+06	4.1993e+06	3.72399e+06	1.49414e+07	4.93764e+06	9.87839e+06	1.27237e+07	2.32781e+06	1.1277e+07	1.13706e+07	8.83269e+06	1.24283e+07
Neg_1251	Negative	13.269	305.024					0.770628	0.782225	0.462184	2.23606e+06	4.84267e+06	6.25258e+06	3.46213e+06	1.85091e+06	3.65126e+06	1.29968e+06	1.74697e+06	1.45995e+06	3.2942e+06	6.64675e+06	2.99264e+06	5.23114e+06	1.56665e+07	2.19216e+06
Neg_1252	Negative	12.711	305.024					0.0322758	0.927798	0.845794	9.26434e+06	1.69635e+07	2.58013e+06	7.30279e+06	1.68171e+07	3.3823e+06	2.49089e+06	1.6493e+07	3.62196e+06	9.8138e+06	1.28408e+07	6.98392e+06	1.00854e+07	1.90097e+06	9.84557e+06
Neg_1253	Negative	8.275	305.046					0.0983355	0.995274	0.993223	9196	10993.7	689.118	8523.53	21040.5	4852.89	512.595	7656.33	618.968	7758.52	10303.3	28184.7	13963.1	12372.9	11441.6
Neg_1254	Negative	7.707	305.047					0.957502	0.563139	0.324884	7103.24	6639.88	16793.4	6668.75	26797.6	37442.5	5639.51	1045.89	6208.4	1872.78	9505.25	32856	11164.2	8332.38	4615.49
Neg_1255	Negative	8.081	305.048					0.997529	0.137311	0.320659	675.968	308.514	533.292	1745.1	2127.16	31155	604.747	107.752	1184.56	528.021	615.463	1977.5	1626.97	1020.89	1142.89
Neg_1256	Negative	8.376	305.049					0.558014	1.30762	0.629077	8923.38	855.467	601.043	9465.04	1921.14	4276.29	152.627	758.219	12728.6	7242.13	10303.3	2868.66	1822.78	928.971	1333.21
Neg_1257	Negative	8.51	305.053					0.614275	0.657194	0.610308	1136.07	1162.16	17073.1	1786.37	3483.57	747.747	6505.35	421.123	2393.47	1507.53	1469.81	4388.24	945.466	1339.67	1110.68
Neg_1258	Negative	14.499	305.069					2.35277	0.488507	0.00120686	52459	39877.5	33043.8	39573.8	56054	59397.1	12641.1	31116.6	25982.6	18336.4	17881.8	31021.2	6890.86	23765	22109.3
Neg_1260	Negative	1.356	305.249					1.47058	0.767921	0.127336	40975.6	60848.3	50965.7	55926.9	24271	45142.8	43968	41074.3	45487.1	31237.6	28153.8	23661.3	43520.2	51930.4	45898.2
Neg_1261	Negative	8.351	305.978					0.139974	1.03083	0.983224	10.1345	36.4029	38324.5	49.9532	20.916	17.2292	39512.1	32.6222	55.2482	13.5639	25.0358	6.43437	39.3544	41.0703	6.83198
Neg_1262	Negative	12.592	306.025					0.00415826	0.940945	0.88515	1.04498e+06	240424	133885	1.26933e+06	489782	135037	472059	440567	349368	274965	822163	758644	261139	494317	548738
Neg_1263	Negative	13.423	306.026					0.811397	0.788458	0.46759	610492	964965	1.05385e+06	315477	963498	606782	1.09984e+06	281838	254159	804665	109809	1.00963e+06	861591	571815	787987
Neg_1264	Negative	12.49	306.026					1.87163	2.03291	0.0442416	731899	26183.7	156441	308422	619637	31.0125	499398	695757	798191	745910	530618	475987	431264	216077	558883
Neg_1265	Negative	6.173	306.06					1.90235	0.494909	0.028534	15113.5	10914.5	19836.3	15831.9	18508.6	27750.5	5693.26	1519.4	12881.3	5985.53	7255.16	20093.5	18709.7	16375.3	10739.9
Neg_1267	Negative	13.353	307.025					0.620708	1.1728	0.598205	81152.6	41408.2	42338.2	17745.3	107431	30779.4	48243.5	68675.7	29374.3	81625.3	95785.9	52594.5	31222.5	96008.6	49268.3
Neg_1268	Negative	13.518	307.026					1.36645	0.752644	0.154516	189498	142338	105927	147352	138828	225652	156997	39449.1	103780	140244	112004	162233	120193	163780	120441
Neg_1269	Negative	12.704	307.027					0.791632	0.769281	0.430188	174735	251934	54619.4	74779.9	83751	249922	42672.1	191730	118202	125745	90380.2	115733	97825.5	56973.3	164170
Neg_1270	Negative	12.521	307.029					0.0799799	0.915841	0.810651	178380	75515.9	68255.6	220313	107966	129.793	76346	57760.1	59033.2	130846	166636	105188	177944	171260	170362
Neg_1271	Negative	10.552	307.111					1.11606	0.621021	0.226989	12693.4	14875.1	9032.09	16788.6	21705.6	45296.7	3997.09	11195.3	10503.7	15371.7	10943.8	22754.1	12619.3	14139.9	13181.8
Neg_1272	Negative	4.819	307.111					0.723926	1.25231	0.393097	5362.14	4876.16	17030.5	10587.9	7955.42	6665.4	16263.9	8018.14	6140.05	8845.57	14846.2	11604.4	5572.97	5994.31	4471.04
Neg_1275	Negative	4.61	308.097					0.536273	0.847886	0.530393	13422.1	20737.8	13945.9	24607.4	31070.8	44080.3	9436.94	16112.4	23300.7	17683.4	31392.8	27445.8	23777.8	16594.4	20778
Neg_1277	Negative	1.361	309.152					0.474812	1.11539	0.616899	6531.65	2628.29	3068.12	3326.23	2016.31	3967.31	3013.18	5564.56	5205.51	2653.67	3819	3767.32	3363.36	3685.57	4986.37
Neg_1278	Negative	1.339	309.172					1.0161	0.403196	0.203525	2528.55	4867.06	2130.27	2898.37	16026.9	2629.17	3202.28	3577.57	2805.49	947.532	1848.48	150.135	4194.61	4292.82	4191.91
Neg_1280	Negative	2.873	309.28					2.07337	0.732385	0.0122311	5489.83	5927.3	6999.58	6829.46	4494.86	4826.47	3920.3	4443.54	5525.76	3617.67	3931.66	3877.78	5184.23	5291.22	4744.32
Neg_1281	Negative	1.356	309.281					2.0859	0.703542	0.011543	47525.5	65828.2	64524.5	73104.3	47544.3	74516.3	38822.9	51646.9	56343.8	39858.3	41250.6	34529	58724.5	62775	60385.9
Neg_1282	Negative	10.294	310.113					0.616177	0.783106	0.449888	19388.2	21298.4	4308.92	28054.1	9187.37	12194.8	1820	8701.23	15629.6	14857.3	14456.1	18485.9	13372.8	12014	13481.4
Neg_1283	Negative	9.884	310.114					0.871316	0.357174	0.251347	9804.07	34.5827	37.7466	16048	7934.5	180.332	71.9937	34.5993	276.241	6773.21	4927.88	73.9952	67.1905	131.034	73.1998
Neg_1285	Negative	8.876	310.116					1.04561	0.0160287	0.300724	2722.11	14674	1623.11	2541.1	5234.24	297558	51.8355	650.467	1640.59	568.713	40.6832	2246.67	578.798	1203.75	2066.19
Neg_1286	Negative	9.761	310.117					0.877068	27.6584	0.305666	93.237	53.6942	194.54	93.3907	165.237	153.914		70.1872	17143.8	65.8816	22.9495	76.14	28.7959	28.3581	108.336
Neg_1287	Negative	10.446	310.151					1.17085	0.456691	0.137139	77416.1	66336.9	2205.76	87529.9	106405	11899.6	532.754	12289.7	35237.1	49004.3	6862.93	56734	50260.4	30998.3	62965.5
Neg_1288	Negative	10.834	310.151					0.663664	0.484645	0.592577	184.447	91.9172	7753.55	147.688	168.374	528.362	3536.33	493.287	46.8205	93.0093	54.2442	77.2124	52.7925	598.453	63.4398
Neg_1289	Negative	10.332	310.152					1.25275	0.555131	0.112482	66109.1	49829.1	42858.9	78675.1	97286.8	2103.11	22482.2	20003.3	35402.9	50594.1	20828.7	37691.5	50281.5	11894.7	13553.7
Neg_1290	Negative	10.652	310.153					1.08231	0.0568472	0.279697	847.24	2813.94	233.255	976.258	1455.76	36705.1	105.591	656.398	153.571	690.788	184.639	655.233	465.534	807.716	108.336
Neg_1291	Negative	1.353	310.187					0.0547906	0.987773	0.9565	3851.09	1993.06	1665.69	2444.45	3243.03	1869.94	3048.69	4023.4	2996.51	1755.55	1592.9	1465.96	2439.97	3106.67	4216.31
Neg_1292	Negative	10.029	310.932					0.312923	1.08048	0.890321	62001.6	8.19064	6214.65	94186.7	59787.5	26.4181	5795.98	65.2444	85596.4	51497.1	55667.1	41487.7	12617.4	830.206	26837
Neg_1293	Negative	10.67	310.932					0.421553	1.26478	0.663088	24594.3	7266.92	80065.5	26758.6	75787.2	2216.82	71099.1	17619	115974	25225.9	22130.6	22016.3	20261.8	21902.2	22856.9
Neg_1294	Negative	10.878	310.934					0.36565	1.18036	0.73335	81605.6	207190	798.487	102865	45243.5	23366.2	1253.65	123261	51441.7	83303.4	100053	184915	180652	192214	234529
Neg_1295	Negative	9.843	310.935					0.795092	4.68311	0.324983	34.4571	64.6151	32664.4	44.5235	51.2443	21.8236	113269	5.93131	40511.9	43.5981	98.0568	56.8369	23.0367	128.1	30.2559
Neg_1296	Negative	11.008	310.936					1.53959	0.0735867	0.100995	3949.4	201433	145.179	5140.83	53190.6	184120	202.542	9501.96	1052.53	4518.7	8707.24	8982.38	51895	50973.1	8129.08
Neg_1297	Negative	13.85	310.936					0.719451	0.900685	0.465559	14510.5	8217.94	11417.9	11466.4	8349.69	11602.1	12327.2	11773.6	10832.4	6518.4	10977.1	6624.18	4890.51	8781.22	8173
Neg_1298	Negative	12.189	310.936					0.11296	1.00762	0.95979	179179	139597	153705	242627	193347	299833	146669	232734	204692	160246	224876	248283	132443	222011	158772
Neg_1299	Negative	10.11	310.936					0.198556	0.783536	0.67185	63134.6	5.46043	9011.77	97929.9	60295.7	155.063	4623.92	23326.8	5136.21	51209.4	52997.6	43336.6	25143.6	21378.1	27276.2
Neg_1300	Negative	7.311	311.139					0.873857	0.887004	0.367128	17581.2	8499.16	16243.6	11312.2	15498.8	12477.4	14679	8618.19	12448.6	11218.3	12553.4	12873	11138.3	11904.5	12728
Neg_1302	Negative	1.144	311.168					0.586968	0.858887	0.545792	63162	51821.3	22842.5	41760.8	11819.7	39883.3	20219.7	50654.4	36845	30971.1	28712.9	31248.5	29074.3	31608.5	33970.6
Neg_1303	Negative	2.849	311.168					0.0501116	0.985287	0.911073	74874.3	44334.1	39529.4	60048	44130.8	66798.7	45350.3	72507.3	48661.5	55051.8	49922.4	53370.9	57218.5	53907.7	53480.7
Neg_1304	Negative	10.823	312.165					0.764731	0.446146	0.524512	112.492	294.863	9396.98	519.078	49.1527	1222.12	3898.22	471.539	37.4564	119.168	118.92	527.618	217.889	219.042	78.0798
Neg_1305	Negative	10.337	312.167					0.50181	0.768574	0.458505	55468.9	35544.7	30846.8	71478.6	83204	356.07	15400.9	25781.4	55467.4	34252.6	29720.6	52194.5	34771.1	37011.2	34925.1
Neg_1306	Negative	10.664	312.167					1.07069	0.0507451	0.287222	721.573	2888.57	207.123	361.617	1306.21	36270.9	126.709	550.623	145.144	247.056	247.228	802.151	634.47	613.121	278.159
Neg_1307	Negative	10.495	312.168					0.664295	0.605903	0.38208	42893.1	38794.5	718.154	50022.7	66851.9	2420.13	239.019	13684.5	2044.18	17793.8	23898.7	64550.7	20422.1	23780.7	32731
Neg_1308	Negative	1.36	312.23					0.0647853	1.02273	0.888736	6201.27	4920.76	7385.76	6701.32	2789.16	6766.48	5685.58	8663.66	4930.2	6219.03	5643.48	4412.9	8313.38	9020.79	7711.35
Neg_1309	Negative	10.873	312.931					0.403443	0.758173	0.580588	23765.3	21639.7	312.62	34654.5	13218.9	5652.32	104.631	22550.8	9796.73	4509.01	7766.31	30516.1	8261.55	18615.6	8324.28
Neg_1310	Negative	10.053	312.933					0.518935	1.18375	0.733177	17422.1	7.28057	2230.92	16760.4	17956.4	11.4861	1664.49	2223.25	16489.3	15560.6	17609.5	10835.5	6413.81	4994.93	3031.45
Neg_1311	Negative	12.187	312.935					1.75628	0.751513	0.0505809	41817.8	40025.9	36289	41761.9	40888.8	68841	36403.9	29821.6	30471.7	32967.9	35289	37672.2	38902.3	36779.4	51922.1
Neg_1312	Negative	10.698	312.936					0.151985	1.05075	0.912863	21632	2812.12	20380.3	27530.7	5584.59	844.23	3577.61	7199.62	24887.9	19890.4	6433.15	20793.7	26505.7	17246.6	22273.2
Neg_1313	Negative	0.968	313.081					1.1037	0.741488	0.228944	1810.01	1261.36	1649.24	3452.2	991.421	2529.25	1507.07	929.238	1553.51	1730.36	1177.73	1772.67	1261.26	3600.49	11226.9
Neg_1314	Negative	1.432	313.241					0.448927	1.13184	0.619773	5574.96	11172	6450.81	3078.63	6706.73	5313.48	7597.74	10701.1	7116.72	9285.43	6766.96	1877.76	8107.01	8261.97	8384.79
Neg_1315	Negative	13.895	313.522					0.769502	0.853255	0.395727	3002.84	2438.99	2564.84	3026.51	3511.8	4940.18	1310.29	2376.48	2979.66	2900.73	2825.91	4232.74	2292.16	2626.54	2297.5
Neg_1316	Negative	3.747	314.203					0.352389	0.898022	0.839292	12918.4	2018.54	28229.7	4649.99	5094.1	10097.5	25833.3	7107.68	6321.71	4920.77	8755.22	3644	11500.1	10404.5	13163.3
Neg_1317	Negative	4.328	314.214					0.863601	1.4762	0.339111	1397.54	6900.16	12059.6	5002.92	12768.2	32474.7	15332.7	31201.6	10172.2	10820.1	22577.1	14120.2	50360.2	6070.58	22387.4
Neg_1318	Negative	4.175	314.216					1.06893	1.35298	0.278813	7973.79	5205.61	28822	51202	30505	50911.1	25047.1	41572.5	35577.1	44831.4	36821.4	52406.9	29110.8	23943	30342.8
Neg_1319	Negative	1.359	314.247					0.173433	0.979659	0.881172	13407.9	12636.3	9366.01	14623.2	7115.64	13720.2	13458	14912.3	10292.1	12646.4	9650.25	8468.7	11059.6	16396.8	14552.1
Neg_1320	Negative	10.878	314.975					0.611923	0.77443	0.523656	68995.3	76021	4484.11	8995.91	34640.1	47123	6333.53	37749.8	49649.4	21918.2	30466.5	39946.7	29106	37506	31540.3
Neg_1321	Negative	10.712	314.979					1.30212	1.89615	0.162541	38098.4	15626.8	72406.8	18551.1	52964.7	11681.4	17698	106019	24901	38826.5	87197.6	122277	106764	90012.4	56601
Neg_1322	Negative	10.098	314.979					0.713988	1.29319	0.579952	129966	614.298	13119.4	152168	76506.7	938.417	24613.2	92807.2	47026.5	81787.1	132692	103838	94719.4	61116.5	112369
Neg_1323	Negative	9.903	314.982					0.790653	2.62488	0.33994	8678.13	344.917	42847.3	12611	1613.67	191.818	86701.6	452.757	75878.3	6987.32	2696.56	1278.29	341.712	373.544	1092.14
Neg_1324	Negative	12.173	314.982					0.357362	1.11159	0.717095	31935.7	57528.3	74528.3	39712.8	74830.3	45037.1	71490.7	122979	42660.1	19728.6	49092	53729.1	26614.2	35392.8	43777.4
Neg_1325	Negative	5.329	315.057					1.8018	0.655848	0.0409931	38466.3	17372.4	47591.7	29450.6	34873.3	30769	32323.3	19047.4	17557.7	15654.6	26222.9	19395.3	19610	22826.3	21745.2
Neg_1326	Negative	6.489	315.057					1.17811	0.724762	0.225409	10379.7	3397.3	15031.9	8469.23	8789.97	6746.95	11049.6	5011.96	5431.18	4315.24	7173.8	5296.56	7294.97	6799.09	7456.62
Neg_1327	Negative	9.969	315.098					0.448587	0.813205	0.656267	21732.3	116.489	22774.8	14395.2	10471.6	152.765	17452.2	140.374	10917.6	12806.2	7319.84	7997.92	225.568	563.25	433.343
Neg_1328	Negative	0.681	315.126					0.603262	0.844122	0.554856	8964.94	17852.9	5458.75	7666.72	5645.24	5071.13	8626.77	7164.03	6358.23	4608.8	10345	5660.1	6384.06	6062.76	6061.92
Neg_1330	Negative	1.358	316.266					1.46822	0.794919	0.0750451	3789.27	2848.52	2720.66	4513.16	3221.07	3674.41	2979.58	3474.76	3208.14	2370.77	2494.19	1980.71	4024.71	3145.79	4378.32
Neg_1331	Negative	1.295	316.78					1.2869	7.23396	0.193134	8.10756	20.9316	16.4537	13.0313			259.177	224.401	10.3005	10.6573		24.6651	17975.4	6318.96	2493.67
Neg_1332	Negative	5.325	317.054					1.86299	0.629941	0.0306151	14239.9	6062.9	16613.4	10569.4	13355.9	11649.2	10958.4	6774.54	5645.62	4938.21	10100.9	7247.24	5658.4	7988.17	9111.91
Neg_1333	Negative	8.342	317.058					0.143613	0.966017	0.962445	8259.58	313.975	44.5217	8331.32	2571.63	120.604		1158.58	98.3231	9109.1	3170.16	2275.62	5007.61	2153.26	2200.87
Neg_1334	Negative	3.361	317.09					0.589813	0.369737	0.414032	788.46	308.514	157.762	1098.97	13613.2	1899.81	325.412	3595.36	1019.75	339.096	771.937	554.428	3143.55	3690.46	746.638
Neg_1335	Negative	1.473	317.225					0.565601	0.825536	0.430892	16137.1	17052	11054.9	17675.8	16779.9	5876.3	5732.62	19524.9	13488.1	14162.6	12484.5	4427.92	3566.85	6877.32	10181.6
Neg_1336	Negative	2.869	317.225					0.440837	0.950676	0.63092	5503.01	5234.73	4811.25	4951.88	3820.32	3901.84	4329.22	5758.31	4960.17	4676.62	4061.01	3045.6	1674	3514.44	3677.56
Neg_1337	Negative	1.352	317.228					1.13876	1.25292	0.188049	3845.01	4473.91	4550.89	5498.1	2202.46	4651.88	6418	7066.17	6002.39	4857.8	3358.97	3898.16	2722.17	3942.75	5822.8
Neg_1338	Negative	0.926	317.283					0.771896	0.80601	0.423027	1807.99	4154.48	1316.29	2439.02	2005.85	4618.57	698.819	2378.45	2417.81	2175.06	2815.48	2686.35	1479.15	930.926	1128.25
Neg_1339	Negative	13.792	318.035					0.935636	0.912833	0.314144	6595.5	5479.54	4569.28	5780.45	4626.63	5187.14	5105.8	4569.08	5440.55	6015.57	3892.02	4405.4	5373.32	4607.69	5083.97
Neg_1340	Negative	8.35	319.056					0.195773	0.645465	0.541988	11590.8	620.669		10437	3464.74	130.942	19.1983	1626.17	161.063	11617.4	4184.11	2719.59	4633.26	3350.16	2874.31
Neg_1341	Negative	1.082	319.195					1.85724	0.244915	0.0291178	5987.43	4151.75	1452.76	2332.59	1203.72	1346.17	829.368	1485.79	206.947	314.875	919.022	278.823	757.333	691.35	1272.7
Neg_1342	Negative	13.703	320.031					2.46403	0.673876	0.000395399	15844.2	15719.7	13821.1	14171.5	19492.7	14925.1	10131.9	9035.36	10528.1	10187.4	10577.6	12866.6	7284.41	9003.19	10701.8
Neg_1343	Negative	13.647	320.972					1.14514	0.511596	0.174152	10658.4	3018.71	3251.05	13818.6	7079.04	5952.11	886.963	1630.12	1737.04	3519.82	2544.26	12078.4	1531.94	1038.49	6154.64
Neg_1344	Negative	13.649	320.997					0.131705	0.958837	0.822583	19634.5	10849.9	13858.8	18108	15491.5	10219.2	11719.6	14265.8	19290.1	5494.33	14355.9	19407.1	7068.44	7375.05	12109.2
Neg_1345	Negative	12.404	320.997					0.94994	1.39085	0.440089	294975	2447.18	21328.8	335346	289225	4009.81	32212.9	242001	258480	260392	250358	274152	155387	223135	217430
Neg_1346	Negative	12.26	320.998					0.247341	0.882674	0.92806	1320.52	3310.84	343642	5346.07	2180.5	2760.12	303281	1762.59	2901.94	3158.44	2302.25	3085.28	141.1	730.464	1340.04
Neg_1348	Negative	1.131	321.161					0.743097	1.21334	0.482264	6691.78	6208.51	5740.39	3663.96	14749	5122.81	12334.9	7157.11	5238.28	8184.82	12418.8	5840.26	8362.34	9211.48	9144.12
Neg_1349	Negative	2.983	321.174					0.779046	0.718371	0.382102	2026.89	938.284	434.57	1308.56	1083.45	886.729	464.6	322.268	1035.67	363.317	594.6	2017.17	5896.44	5328.38	3803.46
Neg_1350	Negative	1.388	321.175					0.356354	0.895822	0.745239	8613.27	6322.27	4177.3	3214.38	5249.93	5012.55	2836.55	1997.86	4646.47	3471.38	4063.1	12179.2	25614.9	23540.1	24475.1
Neg_1351	Negative	1.092	321.212					1.96693	0.741234	0.0225828	38592	23805.6	36605.5	23344.4	25783.2	28385.7	20026.7	24211.6	23747.4	20401	22941.1	19512.2	26029.6	26326.1	25131.9
Neg_1352	Negative	3.747	321.222					0.762899	1.17995	0.393237	9217.28	6270.39	4109.55	4777.04	4890.17	9708.07	6953.63	11030.3	5348.78	6363.38	6893.19	9396.32	8694.45	8803.71	10034.2
Neg_1354	Negative	3.318	322.105					1.91101	1.66274	0.0429187	48559.2	37757	14443.4	64288.6	68899.6	32258.8	39529.4	76389.3	60606.4	69639.7	107145	89321.9	28987.9	34202.7	40680.5
Neg_1355	Negative	9.9	322.116					0.744048	1.18027	0.452045	58143.4	73203.4	42326.6	64271.2	94573	131458	51303.7	97654.1	64338.9	108825	91315.9	134178	81227.5	89314.2	90451.5
Neg_1356	Negative	13.819	322.967					0.134389	0.983671	0.875078	30781.4	21516.8	23575.2	28374.5	19455.1	26034.5	19515.1	19165	24089.2	28657.5	29721.6	26143.9	19257.8	31686.7	26612.5
Neg_1357	Negative	12.407	322.997					1.05954	1.38658	0.36884	18008.9	242.989	9574.1	24189.3	23808.7	211.345	5060.68	20565.8	16662.5	22916.1	19526.9	20697.2	15801.3	11273.8	17058.5
Neg_1358	Negative	13.755	323.018					0.665746	1.08278	0.50153	20642.9	18724.7	23693.3	19211.3	26108.5	29288.5	25098	30048	21240.6	26884.5	29333.6	16460.2	26452.9	35181.6	36382.2
Neg_1360	Negative	1.362	323.17					0.0266587	1.00246	0.989241	6854.94	3739.48	3658.52	4838.94	2261.02	4100.55	3322.27	6074.65	4848.73	3714.56	3646.88	3908.88	5836.93	6104.8	7594.23
Neg_1361	Negative	1.359	323.22					1.7208	0.410941	0.0544705	6497.2	8798.57	8226.83	8993.74	794.81	1859.6	1873.76	381.581	2812.04	2893.94	4493.92	1997.87	1789.19	1692.68	1740.2
Neg_1362	Negative	3.177	323.256					2.31563	0.605935	0.00219621	12107.6	13968.7	10454.9	12848.8	13851.7	18287.1	7176.33	7963.77	10802.4	9393.94	8552.85	5505.68	10096.8	8118.23	11063.9
Neg_1363	Negative	3.319	324.098					1.9046	1.60609	0.0452347	51277.3	35684.8	18179.4	67522.5	68560.7	31013.7	44276.1	77373.9	61408.9	65478.5	106347	82354.6	33278.5	35749.7	40888.4
Neg_1366	Negative	1.148	325.184					0.173128	1.03782	0.90214	50923.6	22127.5	14177.3	42999.9	11356.4	37427.5	17870.8	58361.1	33392.4	27219.7	19272.3	29666.7	20443.2	27081.9	28733.4
Neg_1368	Negative	2.833	325.185					0.250657	0.9714	0.738908	116531	83767.5	78375.6	103095	86791.1	113490	82722.7	115893	88179.9	91737.2	92088.9	94781.5	87742.1	92858	95477.9
Neg_1369	Negative	3.183	325.271					2.27619	0.66638	0.00265884	12144.1	11638.9	9938.98	10995.1	10925.5	13887.9	6877.8	10376.8	7076.46	8083.09	9187.09	4732.48	8459.28	8188.63	8912.81
Neg_1370	Negative	10.695	326.04					0.145088	0.988367	0.974072	17242.8	17483.4	6589.21	9367.3	41238.1	9677.06	11687.9	18914	8519.47	23675.7	25358.1	12260.7	27867.7	16324.5	20760.4
Neg_1372	Negative	8.225	327.133					1.56328	1.66885	0.233405	9394.64	168.363		7564.64	10898.3	336.544	32.6372	11302.1	11684.5	11906.2	9288.28	12585.6	9579.44	9446.17	9958.1
Neg_1374	Negative	8.398	327.137					0.126384	1.0424	0.973241	177.353	149.252	9243.09	229.133	290.733	71.214	8970.42	302.497	299.651	258.682	345.285	415.017	216.929	196.551	168.848
Neg_1375	Negative	3.415	327.154					1.81281	1.72354	0.0595537	17453.6	8945.09	2158.33	22446.3	22836.1	10280.1	15040.9	26543.6	13491.8	25545.6	34377.3	29984.2	2247.04	8226.77	5422.64
Neg_1376	Negative	4.143	327.157					1.70311	1.75685	0.0782022	6482	2605.53	1915.4	11363.3	6562.41	6757.29	5132.67	11656	7466.94	12204.6	17804.6	8430.1	4012.23	8882.92	10888.2
Neg_1377	Negative	2.841	327.178					0.479999	0.947838	0.576563	7700.16	5228.36	4984.49	6230.03	5741.46	7711.79	5304.5	6971.26	6083.86	5118.42	6449.84	5707.29	5252.38	6077.42	5267.46
Neg_1378	Negative	1.356	327.233					0.909403	0.813753	0.414112	23706.5	55166.7	45621.2	38298.9	17190.9	28339.7	37440.6	20750.7	46332.7	17559.4	17167.2	30273.7	38085.5	35904.2	36182.2
Neg_1379	Negative	8.109	327.487					0.226819	1.03276	0.937262	56187.4	7166.81	15857.5	52746.2	20920.2	133.239	19423.9	41239.4	32635.8	21033.7	27228.5	16462.3	31260.9	12421.8	28108.7
Neg_1381	Negative	13.951	328.059					0.285901	0.936603	0.71319	40676.7	52171.7	54529.4	55765.1	80045.7	64639.3	31258.7	39405.6	54867.1	59230.4	52491.7	88523	13533.1	21500.3	24731.8
Neg_1382	Negative	1.349	328.183					0.0571317	1.02189	0.919847	8315.32	6588.01	5588.44	7268.18	1551.97	5129.7	5800.77	8271.21	7792.81	4478.98	5230.39	3621.48	6585.63	6714.99	7561.05
Neg_1383	Negative	4.149	328.233					1.38625	0.697788	0.142906	22620.1	24719.4	33671.9	29544	29023.1	61800	21057.7	29239.4	24876.7	12162.9	26184.3	26998.6	32893.6	31560.6	29987.5
Neg_1384	Negative	8.113	328.483					0.731666	1.25433	0.509552	58267	52841.5	49260.3	59463.8	98136	72.3626	68135.8	81575.3	128837	26887.4	35164.8	58327.6	54174.7	39097.9	79479.4
Neg_1386	Negative	7.95	328.484					1.07002	0.688	0.242967	49253.4	56753.9	58789.9	124667	39253.1	84736.6	55563.8	19289.6	36767.2	101055	33012.8	38768.1	66138.5	46882.7	34387.3
Neg_1387	Negative	11.054	328.897					1.19171	0.0539665	0.234133	152.017	7216.87	19.3573	175.922	460.153	26294	17.2785	804.681	83.3406	293.561	455.86	197.321	118.063	359.854	650.99
Neg_1388	Negative	10.634	328.9					0.667697	1.41097	0.437772	18591.7	532.392	32756.3	20667.6	4684.15	89.5918	24804.2	4159.82	29739.5	20683.9	12190.3	17520.8	3351.85	13039.8	4242.66
Neg_1389	Negative	9.95	328.9					0.048984	1.01994	0.981639	2192.08	3.64029	21993.7	31235.9	58.5649	9.1889	5036.68	44.4848	32329.6	18558.3	573.737	56.8369	42.234	25.4245	4.87999
Neg_1390	Negative	10.79	328.9					0.309474	1.09754	0.84145	12556.6	2694.72	14883.8	28252.9	5239.47	1137.13	2730	24368.8	15226	8098.59	8808.42	11850	21352.2	20970.3	12089.7
Neg_1391	Negative	9.809	328.901					0.115983	1.51932	0.777736	7.09412	20.9316	58161.8	15.2031	25.0993	32.1612	86933.9	27.6794	1514.18	7.75077	30.2516	5.36197	17.2776	13.6901	19.5199
Neg_1392	Negative	10.063	328.903					0.0990013	0.94232	0.911302	19455.1	3.64029	2271.57	29274.7	16459.9	34.4584	1555.06	4780.63	15506	18099	14705.4	8959.86	2858.48	6379.58	6618.24
Neg_1393	Negative	12.55	328.982					1.01331	0.637312	0.245862	8162.29	13256.1	3712.72	6812.09	20232.1	25372.9	2702.16	12178	11724.8	11312.3	5376.43	6128.74	11460.8	12781.7	9375.43
Neg_1394	Negative	12.422	328.984					0.854584	1.29752	0.497452	11882.6	93.7374	6379.18	13492.8	21888.6	109.118	7887.63	17326.3	7885.51	12749.1	9821.33	14196.4	10119.8	13678.4	13934.3
Neg_1396	Negative	5.061	329.072					1.41849	2.41235	0.121818	8964.94	453.216	2106.07	1289.01	9723.87	2025	11793.5	1722.06	8762.93	23036.3	5443.2	8494.44	6504.04	3904.61	6578.22
Neg_1397	Negative	4.783	329.154					0.717393	1.19541	0.445183	4201.74	5460.43	4697.04	9556.26	9180.05	13793.7	10182.8	4887.4	7276.85	10365.7	10073.8	13265.5	6610.58	8214.06	4935.62
Neg_1398	Negative	7.281	329.19					1.71539	2.68958	0.0587021	7225.86	20368.3	8586.88	31775.6	107853	72541.8	21587.6	91030.8	90981.7	175487	77766.4	211107	34023.3	49463.3	56455.6
Neg_1399	Negative	1.356	329.25					1.10115	0.81997	0.293879	12067.1	17928.4	18486.2	15019.6	7331.08	10586.8	14195.2	12076.1	15300	8897.89	8336.92	7955.03	15495.1	14061.7	12935.9
Neg_1401	Negative	8.126	329.482					1.09425	1.51183	0.30348	57500.9	15001.6	43720.3	184325	70322.9	3.44584	101282	100241	43787.5	122029	78421.5	114936	61246	82743.9	92073.6
Neg_1402	Negative	7.956	329.482					0.778226	0.834165	0.483339	99935.8	114551	107874	85954.2	54176.8	130911	51834.5	80479.9	111835	40599.5	45434.7	164812	92241	87258.7	66229.2
Neg_1403	Negative	13.633	329.986					0.958577	0.799167	0.251566	8334.57	6753.64	13612	11861.7	12345.7	7615.3	6288.41	8203	5079.09	11259	11841.9	5696.56	10752.4	14362.9	3143.69
Neg_1404	Negative	3.293	330.88					0.206263	0.960261	0.777895	4860.48	3156.13	5237.11	5078.93	5010.44	2469.52	3997.09	3007.17	4848.73	4184.45	3491.45	5257.95	1936.05	1935.19	1743.13
Neg_1405	Negative	1.399	330.889					0.951835	0.857398	0.244492	7682.93	5027.23	6010.43	7638.49	7173.16	4229.19	6738.61	6583.75	4616.51	5356.75	4709.86	4371.08	1445.56	2422.17	3489.19
Neg_1406	Negative	9.988	330.894					0.0473548	1.04003	0.951581	4554.42	10.0108	12471.9	15943.7	152.687	10.3375	10512	3.95421	11766	8143.16	3687.56	357.107	70.0701	88.0078	19.5199
Neg_1407	Negative	10.688	330.896					0.431283	1.15994	0.757915	9974.33	932.823	3687.56	23148.9	8746.05	328.503	16288.8	10651.6	7099.87	10246.5	7422.07	2597.34	16304.3	4218.5	7216.52
Neg_1408	Negative	10.91	330.897					0.537324	1.3184	0.657466	4052.77	11339.5	81.3005	8525.7	6930.53	2247.84	92.152	23922	3264.33	5480.77	4144.47	6837.59	9370.19	4947.01	9282.71
Neg_1409	Negative	1.371	331.228					0.272042	0.820979	0.766615	5268.9	934.643	560.393	904.586	509.306	165.4	1647.22	1838.71	1091.85	1193.62	710.39	367.831	1057.77	1238.95	1209.26
Neg_1410	Negative	1.356	331.267					1.43251	0.715517	0.15332	2367.41	4119.89	4625.42	3111.21	1383.6	2801.47	2131.01	2486.21	3425.39	1329.26	1662.79	2137.28	2749.05	3656.23	3241.29
Neg_1411	Negative	4.832	332.059					0.0821865	1.00765	0.960323	319463	483429	303965	402468	426108	494802	273649	407203	245335	472903	490029	559704	342949	345768	365926
Neg_1412	Negative	6.622	332.234					1.02636	1.11722	0.272082	3153.84	2684.71	3902.42	3442.42	3293.23	3469.96	3722.56	4175.64	4859.97	3230.13	3433.03	2863.29	4552.64	4548.04	4127.49
Neg_1413	Negative	3.282	332.877					0.309795	1.05779	0.746505	4048.71	2845.79	5696.84	5442.72	3508.67	2146.76	4679.59	3160.4	5670.9	4241.61	3411.13	3894.94	1474.35	1590.98	1947.11
Neg_1414	Negative	1.4	332.886					1.66526	0.747698	0.0333322	8147.09	5472.26	6643.41	9386.85	9214.57	5588	5837.25	4590.83	5063.17	6159.93	5529.78	6055.81	1625.05	3661.12	3098.79
Neg_1415	Negative	13.978	333.059					2.30637	0.695732	0.00209006	111437	100910	82693.2	95664.6	85013.3	75189.3	61144.8	77314.6	72212.3	61828.9	48763.5	62019.8	63428.8	67623.2	71518.2
Neg_1416	Negative	4.817	333.091					1.51244	0.717283	0.0833045	26012.1	9221.75	31230	29944.7	31265.3	33104.2	22369.9	13041	17657.9	18656.1	20724.4	22874.2	20362.6	22414.6	19227.1
Neg_1417	Negative	6.064	333.11					1.03337	1.45125	0.217554	7913.99	5366.69	26240.7	8543.07	9108.94	15477.6	21102.8	21053.2	26493.9	16904.4	9594.96	10285.3	29387.2	27331.3	29031
Neg_1418	Negative	10.349	333.122					0.500697	0.791517	0.596478	7787.31	2459.01	17288	9235.9	13498.2	183.778	8979.06	3073.41	4653.03	6336.26	2500.45	14391.5	6375.42	4378.87	1605.52
Neg_1419	Negative	3.439	333.207					0.448211	1.0952	0.593093	5919.53	10303.8	6899.89	5152.78	6377.3	3728.4	7522.86	7802.64	8029.72	7606.41	3881.59	7192.55	2576.28	2748.78	1431.79
Neg_1420	Negative	1.493	333.218					1.83856	1.33494	0.0297658	7534.97	8859.55	6764.39	9507.39	6535.22	10400.7	11558.4	13791.3	11489.8	12477.8	8685.33	8213.47	4435.53	12763.1	13265.8
Neg_1421	Negative	1.359	333.282					1.80427	0.648903	0.0454564	4953.72	9297.29	7203.8	7622.2	3275.45	5519.08	4105.56	4973.4	5620.34	3361.9	3059.58	3454.18	6408.05	6981.95	5874.53
Neg_1422	Negative	4.831	334.055					0.514797	1.06294	0.631732	123705	182995	109750	158902	157227	180878	97851	146151	168074	170661	182360	205850	126161	135232	132036
Neg_1423	Negative	1.136	334.234					1.08189	1.272	0.239481	6183.03	6367.77	4654.45	6587.3	2419.99	4470.4	4703.59	5770.17	10381	7777.9	5691.47	4704.6	5219.74	5874.03	6481.6
Neg_1424	Negative	6.549	334.252					1.03637	1.11014	0.259671	18155.9	13737.5	19015.6	19055	14528.3	17012.1	19828	19290.6	22619.9	20003.8	17354	13587.2	23276.7	22311.9	20959.5
Neg_1425	Negative	10.96	335.067					0.0124395	0.967565	0.896383	32159.7	29677.4	8571.39	35442.8	44852.4	47307.9	7440.31	34766.4	26839.4	37757.9	36064	48721	35131	33870.3	36150.9
Neg_1426	Negative	4.81	335.092					0.0445598	1.04082	0.853494	28931.8	32110	29514	33835.7	14296.1	29641.1	35656.1	20651.8	38397.5	19007.8	14263.1	47224	31428.8	35485.7	30986
Neg_1427	Negative	1.089	335.223					0.912511	0.869217	0.308114	6629.96	5351.22	6950.22	8416.02	6527.9	10509.8	4183.32	7743.32	7006.23	5913.84	6601.1	7132.5	5813.9	6893.94	6957.88
Neg_1428	Negative	1.496	335.23					1.34309	1.21552	0.142432	8652.8	10340.2	8599.46	10822.5	11512.2	12772.6	15367.3	16894.3	13377.6	11325.8	9025.4	10222.1	4165.81	10552.1	10509.5
Neg_1429	Negative	1.355	335.295					2.03085	0.604093	0.0170436	5497.94	13160.5	9128.88	9874.43	5877.41	8234.4	4560.56	5552.69	6362.91	5654.19	4846.51	4299.23	9021.76	8445.81	8688.33
Neg_1430	Negative	6.554	336.251					1.15995	1.18062	0.2082	5165.53	3651.21	5646.51	5568.69	3879.93	4547.36	6045.55	5933.29	7015.59	5945.81	5523.52	3135.68	7584.85	6659.25	7219.45
Neg_1431	Negative	7.259	336.269					2.77661	0.607179	4.24401e-06	15170.3	15647.8	16160.4	16166.4	16633.5	18455.9	8055.62	9512.83	9763.95	11368.4	9339.39	11605.5	12834.3	13184.5	12810
Neg_1432	Negative	1.1	336.326					1.05447	1.55554	0.309241	2773.8	2216.02	1009.48	2385.81	2114.61	1686.16	947.437	8030	3145.4	2794.15	2180.2	1858.46	2951.58	2838.74	2941.66
Neg_1433	Negative	10.847	336.969					0.687779	1.27772	0.606627	194380	31172.7	2720.66	88511.6	172568	24907.7	3392.34	146757	120804	106553	219219	60356.5	17474.3	132731	164633
Neg_1434	Negative	10.075	336.97					0.0135242	0.893106	0.841144	110128	161.083	9649.59	167049	98657.9	251.546	7601.58	46178.2	13654.7	96425.4	101535	79252.1	8155.96	31777.6	41904.4
Neg_1435	Negative	9.808	336.972					0.411597	0.688026	0.791561	80.0622	61.8849	98342.6	152.031	150.596	221.682	58790.1	282.726	8290.98	100.76	465.248	190.886	256.284	358.876	264.495
Neg_1436	Negative	12.379	336.972					0.715425	0.71108	0.334385	56699.2	31825.2	719.122	89114.3	60042.7	63019.8	957.997	35348.6	46023.7	40404.8	45372.1	46226.7	20776.3	27931.7	30909.8
Neg_1437	Negative	12.185	336.972					0.671043	1.12709	0.575409	102397	114492	87696.1	97223	180514	102348	60859.7	176760	108307	83405.1	162076	180276	9917.32	84801.3	69804.3
Neg_1439	Negative	9.95	336.973					0.272398	0.817987	0.766229	112729	103.748	109497	171693	200.794	110.267	82328.2	172.997	137502	96767.4	4366.66	1423.07	302.357	353.009	227.407
Neg_1440	Negative	10.671	336.973					0.360921	1.16279	0.783481	91436.1	10919.9	32177.6	138499	24409	3606.64	37223.6	26474.4	140412	88962.4	28007.7	28977.2	24818.2	22750	25381.8
Neg_1441	Negative	1.132	337.053					0.120235	0.989668	0.942827	5046.96	5695.23	5128.7	6767.57	4661.14	8785.74	4558.64	5367.83	5847.89	6543.59	4999.85	8394.71	5414.59	5721.48	5891.12
Neg_1443	Negative	10.962	337.068					0.155425	0.916582	0.782436	4024.39	4370.16	1002.71	5181.01	6975.5	6954.85	488.597	2470.39	5055.68	6096.95	4227.92	7790.95	4877.07	3339.41	5868.67
Neg_1444	Negative	14.111	337.081					0.31894	1.03297	0.781319	18998	23099.4	24848.9	27016	31791.3	32125.5	20358.9	22913.6	28215.9	28958.8	26619.3	36018.5	15429.8	17997.6	20066.5
Neg_1445	Negative	1.355	337.182					0.497262	0.903834	0.622278	9126.07	5911.82	4189.88	6531.92	2589.41	7750.84	5084.68	7961.79	6385.38	4452.82	4690.04	4053.65	6583.71	5076.09	5934.06
Neg_1447	Negative	1.356	337.308					1.67343	0.712174	0.0679901	5022.63	8983.31	5832.34	8212.95	3519.13	8075.9	4786.14	4487.03	5953.7	4247.42	5038.45	3722.28	7562.77	7900.16	7350.24
Neg_1448	Negative	14.102	338.064					0.442499	0.933881	0.621509	21510.4	21363.9	29666.9	27618.7	33986.5	32900.9	19441.2	17851.3	27881.6	26626.8	26848.8	37352.6	11902.3	17940.9	19415.5
Neg_1449	Negative	11.57	338.108					2.08631	1.46789	0.0110849	12863.7	11264	11550.5	7496.23	15346.1	10586.8	12603.7	14336	17997.8	17494.5	16639.4	22370.2	14044.7	14720.8	14277.9
Neg_1450	Negative	1.35	338.135					0.22588	1.09058	0.746694	4666.92	3400.94	2687.75	2305.45	723.695	2833.63	3017.98	3602.28	5261.69	1559.84	2724.73	1957.12	2816.24	3756.95	2709.37
Neg_1451	Negative	7.255	338.264					2.46992	0.692585	0.000520393	4372	4648.64	4653.48	5140.83	5174.63	5556.99	3110.13	3967.06	3301.78	3732	2422.21	3930.33	4245.48	4907.9	3537.99
Neg_1452	Negative	9.832	338.925					0.770842	5.31284	0.340088	92.2235	20.9316	6691.8	6.51563	72.1604	11.4861	29574.1	53.3818	6819.88	44.5669	65.7189	75.0676	3.83946	9.77864	34.1599
Neg_1453	Negative	10.891	338.925					0.534484	1.2028	0.667204	6433.35	10535	172.28	9330.38	9552.36	3150.64	225.58	10278	6277.7	2385.3	11553	16399.1	8137.73	10616.7	12383.5
Neg_1454	Negative	12.189	338.929					0.939131	0.804735	0.375404	6301.6	14431	10827.5	4989.89	8707.35	11478.1	10984.3	10298.7	4945.19	4748.32	10775.8	3904.59	5119.91	11800.9	13291.1
Neg_1455	Negative	10.06	338.964					0.258375	1.03356	0.944018	17499.2	25.482	4698.97	14863.2	17051.8	90.7404	1128.86	3186.1	10378.2	15343.6	15586.9	10425.8	626.791	2299.94	2394.12
Neg_1456	Negative	10.831	338.967					0.563662	1.31326	0.601252	5584.08	22596.2	5932.03	6865.3	17703.3	19294.4	596.108	48334.2	4428.29	15943.3	17075.4	16024.8	3252.98	12904.9	3672.68
Neg_1457	Negative	12.201	338.967					0.195739	1.00757	0.976509	5635.77	16567.9	14573.1	15614.7	30134.8	12958.6	9695.16	20459.1	10727.5	20958.1	21861.5	12506.3	2630.03	4464.93	16454.3
Neg_1458	Negative	12.354	338.968					0.692775	0.742562	0.368887	8719.68	10716.1	344.559	11911.7	8565.12	6749.25	147.827	3638.86	8856.57	7966.83	7231.17	7063.87	4168.69	4071.83	5372.86
Neg_1459	Negative	10.986	338.97					0.0708751	0.952197	0.930551	8217.01	18157.7	102.593	1783.11	7340.49	11168	85.4326	18864.5	467.269	1588.91	10720.5	12806.5	669.985	4761.22	13512.7
Neg_1460	Negative	13.764	339.001					0.736628	1.07679	0.445253	49195.7	69995.4	72382.6	75780	79780.1	88724.6	85515.1	85221	82252.4	84799.3	73834.7	57704.5	47896.3	55316.8	94940.1
Neg_1461	Negative	1.35	339.198					0.287002	0.942813	0.783977	987176	720013	496506	741993	229304	639204	516954	753516	898079	528052	493152	406321	676561	675439	690505
Neg_1462	Negative	1.15	339.198					0.471463	0.895052	0.598588	96500.3	52670.4	38408.7	78968.3	29755.2	77861	38612.6	78833	62564.4	50144.6	50368.9	54372.6	42787.9	39561.4	49771
Neg_1463	Negative	2.818	339.201					1.27991	0.923698	0.131507	308117	251819	247762	275738	281446	311891	234226	275953	245077	253559	274126	265890	177438	207140	232546
Neg_1464	Negative	1.545	340.073					2.43108	2.21145	0.00142067	9366.26	3232.57	12710	11470.8	20131.7	14489.7	22303.7	24114.7	27055.7	35211.8	18921.8	30291.9	2788.41	7963.72	9556.97
Neg_1465	Negative	4.105	340.232					0.585118	0.78998	0.497433	5534.42	4917.12	8425.24	22320.4	8557.8	14093.5	14754.9	11914	4015.33	6319.79	8110.55	5324.44	20875.1	8050.75	19831.3
Neg_1466	Negative	4.59	340.991					0.48086	0.872269	0.599712	13200.1	9817.85	8045.84	16548.6	4535.65	5877.45	9405.26	10490.5	4170.77	9823.14	4661.87	12062.3	269.722	8619.87	7461.5
Neg_1467	Negative	13.732	341.107					1.17387	0.853924	0.146113	9829.41	8510.08	10718.1	10471.7	14980.1	9402.54	9820.9	9045.25	7662.65	9601.27	9847.41	8598.46	10859.9	11956.3	8694.18
Neg_1468	Negative	14.043	341.108					1.73177	0.83131	0.032362	13969.3	12731	13270.4	15568	15476.8	14971	9093.29	11250.7	11383.9	13065.9	11437.2	15250.5	9417.23	10823	11766.6
Neg_1469	Negative	13.043	341.111					0.622698	2.53712	0.439136	847.24	242.079	126.79	286.688	585.649	2353.51	8706.44	157.18	585.257	475.704	1019.17	326.008	1844.86	1308.38	1198.52
Neg_1470	Negative	3.821	341.271					0.392778	1.04545	0.703689	7044.46	4893.45	6869.89	8686.42	5686.03	8591.62	6949.79	9215.28	5403.09	6719.92	7804.91	7577.54	5751.51	6319.93	5303.57
Neg_1471	Negative	1.134	341.304					1.43097	0.656999	0.111203	4334.51	5913.64	5332.92	5865.15	4632.9	10337.5	952.237	6969.29	3487.19	4524.51	3829.43	4163.04	5961.72	6311.13	3822.01
Neg_1472	Negative	1.535	342.069					2.36616	2.01397	0.0025921	3978.79	2379.84	5933.97	4126.56	8833.89	4525.53	7809.88	9461.43	9334.14	13281.9	8152.28	11933.6	879.235	3216.19	4271.94
Neg_1473	Negative	4.243	342.246					1.75658	0.549062	0.0571319	8091.35	45826.6	48724.1	48238.5	21425.4	58889.4	24203.3	17333.3	25688.6	23619.5	16331.7	19764.2	156904	39443.1	115749
Neg_1475	Negative	12.257	343.02					0.241189	1.02722	0.922093	4494.63	7985.88	1154.66	8665.79	9157.05	8952.29	981.035	7367.67	8517.59	6843.93	7866.45	9933.59	8430.49	7687.97	4868.27
Neg_1476	Negative	8.673	343.037					2.50256	2.15472	0.000742015	2449.5	3195.26	435.538	3843.13	3642.53	2767.01	7781.08	5910.55	6073.56	5135.86	5004.03	5287.98	9188.78	8126.05	7879.23
Neg_1477	Negative	13.991	343.09					0.840466	0.908933	0.320885	13483.9	12064.8	12212.5	14766.6	15681.8	15994.4	9618.36	11848.8	12668.7	12799.4	12424	17176.5	10835.9	11824.3	12483
Neg_1479	Negative	3.716	343.144					0.159072	1.02595	0.926204	7682.93	6321.36	8384.59	10838.7	10498.8	10059.6	1224.85	7012.78	10534.6	6593	11609.3	18207.1	4300.19	7627.34	6954.96
Neg_1481	Negative	1.451	343.224					0.283013	0.93904	0.721009	6246.88	8551.94	3364.29	9963.48	7313.3	11984.6	6942.12	8727.92	9041.98	6440.89	6683.51	6697.11	5682.4	6992.7	7517.13
Neg_1482	Negative	3.287	343.88					1.07034	1.15343	0.257147	6918.79	7556.32	10076.4	8949.22	10254.1	4727.69	11534.4	7498.16	9441.83	8365.99	9119.28	9961.48	2929.51	3592.67	5056.64
Neg_1483	Negative	14.282	344.025					2.08171	0.772906	0.00647902	10870.2	9861.53	10969.8	12188.6	12319.6	11624	6796.21	8757.58	6927.57	9720.44	9501.08	10726.1	5783.18	7678.19	6857.36
Neg_1484	Negative	3.345	344.083					1.62994	1.47805	0.109779	8678.13	8480.96	2553.22	10221.9	12774.5	2418.98	7731.17	13509.5	8084.03	11863.5	14448.8	11063.9	191.013	872.255	3396.47
Neg_1485	Negative	10.408	344.133					0.5945	0.611867	0.394162	18740.6	19588.4	2031.54	26150.5	64762.4	1928.52	8693	11480	23054.4	13482.5	8866.84	15925.1	17911.1	27523.9	15863.9
Neg_1486	Negative	10.344	344.135					0.71772	0.625203	0.355737	33118.4	25875.2	16639.5	13768.6	68489.6	2019.26	9230.56	8840.62	22250.1	34878.5	10054	14722.9	26818.6	4714.28	14803
Neg_1487	Negative	10.629	344.135					1.11894	0.0668862	0.263359	519.897	874.579	238.094	73.8438	474.794	10005.6	46.076	88.9696	306.206	137.576	139.783	96.5155	216.929	567.161	40.0159
Neg_1488	Negative	1.359	344.243					0.874083	0.839292	0.299735	4702.39	3620.26	3348.81	4544.65	2944.98	2730.25	2247.16	4690.68	2553.59	4013.93	2362.75	2505.11	2811.44	3308.11	1694.33
Neg_1489	Negative	12.396	344.956					0.467021	1.11856	0.808058	5676.31	75.5359	906.887	7586.36	7464.94	81.5515	164.146	5046.56	3502.18	5459.45	4201.84	6001.12	3391.2	4026.84	3578.01
Neg_1490	Negative	12.526	344.957					1.31702	0.151808	0.186668	172.286	6447.86	64.8468	172.664	381.718	8867.29	472.279	179.916	661.106	579.37	376.58	175.873	287.959	204.374	351.359
Neg_1491	Negative	13.745	344.998					0.284141	1.15104	0.71858	95331.7	34489	40893.2	21383.2	19055.6	93307.6	59467.8	95324	51649.6	106065	17443.7	20496.7	6432.05	11532.9	10959.5
Neg_1492	Negative	14.192	345.007					2.39417	0.687675	0.00101509	53737.9	48831.7	55023	56600.2	62805.7	69024.7	30913.1	36759.3	36830	39962	44081.8	49405.2	27564.4	34237	38552.9
Neg_1493	Negative	4.585	345.015					0.423163	1.11787	0.732081	3057.56	13769.4	4382.48	12742.4	9062.92	6860.66	5746.06	8334.48	5100.63	17432.5	14026.3	5114.25	343.631	2332.21	3588.74
Neg_1494	Negative	12.436	345.015					1.44951	1.6319	0.158759	187704	213.867	80398.4	280895	249580	18.3778	261838	190575	182811	171089	307896	189370	248246	236528	180711
Neg_1495	Negative	12.284	345.016					0.236016	0.893104	0.937182	523.951	125.59	147343	815.539	260.405	53.9848	131801	407.283	462.587	202.489	189.855	117.963	351.31	122.233	300.607
Neg_1496	Negative	13.6	345.016					0.930169	0.875637	0.3264	1.96631e+06	1.93135e+06	2.05326e+06	2.12195e+06	1.8648e+06	2.36304e+06	2.17485e+06	1.87564e+06	1.03461e+06	2.19433e+06	2.36999e+06	1.12153e+06	1.85204e+06	2.08474e+06	968109
Neg_1497	Negative	12.581	345.018					0.396908	0.88836	0.727121	124404	675406	176780	346224	241626	765112	159236	264487	399694	330834	403251	511981	186830	387734	429561
Neg_1498	Negative	4.544	345.053					1.05601	0.785823	0.247997	21319.8	15163.6	25215.7	20823.9	21022.7	24983.5	13233.4	8709.14	13445.9	26989.2	27883.6	10740	30502.6	29521.7	17191.2
Neg_1499	Negative	3.285	345.88					0.283964	1.0416	0.774778	9390.58	6339.56	9019.51	10684.5	7272.51	4804.65	11327	6436.46	7922.03	8666.33	7752.75	7383.44	1797.83	3871.36	3964.5
Neg_1500	Negative	12.682	346.022					0.229613	1.13649	0.768429	6432.34	14141.6	6694.71	5627.33	16934.7	43053.5	7644.77	10874.1	19542	12840.1	20900.7	33760.1	6881.27	10017.2	9066.04
Neg_1501	Negative	13.536	346.023					0.15616	0.961621	0.914558	38215	80199.1	151363	75318.5	78624.5	32997.3	55315.2	48420.2	24818.6	47610.1	104731	158294	31341.5	51670.3	20929.3
Neg_1503	Negative	3.353	346.08					1.71285	1.63902	0.0823665	8271.74	6266.75	2789.38	9733.26	13101.8	1056.72	7112.98	11795.4	8600.93	9928.74	14827.4	15294.5	462.654	1694.64	1182.91
Neg_1504	Negative	10.404	346.149					0.876522	0.438964	0.243193	35678.3	3205.27	1169.18	43799.1	51633.4	284.856	6264.41	5854.2	23054.4	6292.66	1019.17	17113.3	13015.8	11860.5	10141.6
Neg_1505	Negative	10.344	346.151					0.999779	0.553022	0.190638	33473.1	18078.6	12914.2	43505.9	50301	191.818	6447.76	5668.35	21559.9	15211.9	15581.6	23164.8	13161.7	12398.3	18091.1
Neg_1506	Negative	1.132	346.269					0.453581	0.924304	0.627043	9466.59	9654.04	9822.84	11775.9	9467.65	17409.5	5172.99	9887.49	12785.8	11057.4	12031.8	11544.3	10243.7	10454.3	9254.41
Neg_1507	Negative	1.14	348.289					0.724505	0.860571	0.431488	30687.1	36416.5	29200.4	38567.1	28185.4	58227.8	10773.1	36190.9	36347.7	33344.8	39406.3	34368.1	33293.8	33038.1	29545.4
Neg_1508	Negative	8.267	348.996					0.374433	1.18182	0.699254	8174.45	42.7734	10274.8	8645.15	5570.99	24.1209	10764.5	1698.33	11096.5	8315.61	4467.84	2341.04	2101.14	2539.51	2102.3
Neg_1509	Negative	0.962	349.057					0.318071	1.05211	0.803281	546.247	532.392	551.682	1248.83	508.26	585.792	623.946	484.39	935.474	634.595	671.794	830.034	223.648	2581.56	6718.77
Neg_1510	Negative	1.35	349.206					0.0165139	1.01195	0.97191	17794.1	7686.46	7493.19	12642.5	2074.87	9255.52	9968.73	7721.58	20127.2	6562	9212.13	4035.42	13896	14702.2	13896.2
Neg_1511	Negative	1.077	349.242					2.20355	0.812874	0.00648027	26304	24707.5	27194	30280.3	21580.1	30432.5	20166.9	22276	20887.6	23169	21252.3	22713.3	27692.1	23600.7	21284.5
Neg_1512	Negative	8.265	349.995					0.699606	1.46266	0.440355	5478.68	36.4029	12445.7	10059	3096.62	4.59445	12186.1	4151.92	15924.6	3868.6	5069.75	4318.53	3778.98	4487.42	3247.14
Neg_1513	Negative	13.945	350.043					0.072913	1.00116	0.993884	15472.3	19160.6	21233	19833.6	27610.2	22937.8	11963.4	16997.2	22494.5	21854.3	21899	31185.2	3921.04	6917.41	10726.2
Neg_1514	Negative	3.72	350.184					0.257419	1.37243	0.65379	4681.1	1651.78	9531.51	1452.99	327.336	1090.03	14227.9	1948.43	2515.2	707.258	1331.07	4982.35	1331.33	3924.17	4765.79
Neg_1515	Negative	10.533	350.191					0.682674	0.642984	0.401161	5297.28	10580.5	34.8431	6491.74	6788.3	80.4029	136.308	4132.14	1663.07	2238.04	3044.98	7607.57	3752.11	3534.98	3855.19
Neg_1516	Negative	4.07	350.216					1.15499	0.741373	0.171884	2417.07	2315.22	3391.39	4333.98	3275.45	3142.6	1193.18	1909.88	4385.21	1613.13	2783.14	2109.4	30371.1	12504.9	20935.1
Neg_1517	Negative	0.966	351.053					0.892532	1.20491	0.407596	395.244	238.439	276.809	625.5	337.794	158.509	353.249	276.794	421.385	338.127	471.507	587.672	251.484	1348.47	3353.53
Neg_1518	Negative	4.192	351.22					0.517379	1.08138	0.68765	26064.8	29983.2	7376.08	24746.4	19859.8	14233.6	15434.5	26990.4	25029.3	26149.2	22601.1	16008.7	41446.9	34035.5	32767.2
Neg_1520	Negative	7.669	352.261					2.65404	0.692453	8.28292e-05	15435.8	11887.4	15267.1	14028.1	14399.7	15652.1	9905.38	8423.45	9390.33	11087.5	10457.7	10750.8	12657.7	10727.2	10024.5
Neg_1521	Negative	9.821	352.943					0.28407	0.829977	0.897875	50.6723	127.41	2.8798e+06	120.539	134.909	106.821	2.36077e+06	101.821	29163.6	64.9127	152.301	354.963	142.06	357.898	339.647
Neg_1522	Negative	10.876	352.943					0.966762	1.35171	0.411118	2.43897e+06	1.87267e+06	1694.73	2.51172e+06	2.38067e+06	159601	2672.41	2.25153e+06	2.60617e+06	2.55825e+06	2.51678e+06	2.72385e+06	2.49174e+06	2.46982e+06	2.5139e+06
Neg_1523	Negative	9.992	352.944					0.200675	1.07571	0.926896	422721	45.5036	52081.7	790759	17426.2	59.7279	45531.7	65.2444	678379	303361	344847	8057.98	1361.09	137.879	103.456
Neg_1524	Negative	12.171	352.944					0.595787	0.913054	0.438295	1.15835e+06	1.1498e+06	692233	1.14348e+06	1.28281e+06	1.35029e+06	677913	1.13521e+06	976881	1.10661e+06	1.07977e+06	1.21134e+06	1.05135e+06	1.03628e+06	1.04608e+06
Neg_1525	Negative	11.065	352.944					1.42914	0.00499631	0.145596	1652.93	1.94889e+06	170.344	2091.52	4795	2.00289e+06	147.827	7286.61	649.869	2116.93	3580.12	6006.48	5148.71	5097.6	6561.63
Neg_1526	Negative	10.658	352.945					0.00575009	1.18062	0.86927	208647	26937.2	2.22487e+06	207004	114343	2909.44	2.28087e+06	114750	348234	214612	171084	158133	155706	174479	156332
Neg_1527	Negative	13.821	352.945					0.54301	0.968521	0.530006	53365	48330.3	54000.9	56694.7	53056.7	51547.4	53243.7	51133.8	42842.7	48249.5	59834.5	51712	27715.1	43929.6	44959.3
Neg_1528	Negative	10.101	352.945					0.429177	0.633032	0.506469	417731	96.4676	20774.2	766429	372289	191.818	17051	88443.7	28239.3	312662	343497	208722	104520	89106.9	107666
Neg_1529	Negative	13.802	352.995					1.4568	0.825539	0.076741	19751	15834.3	20935.8	24382.6	24741.6	23400.7	13537.7	17423.2	17873.3	16709.7	17615.8	23372.8	18762.5	17224.1	19145.2
Neg_1530	Negative	1.533	353.048					2.13096	0.551047	0.00400331	386986	416229	327830	442506	586536	371168	128471	261996	181154	310301	166418	346499	2472.61	54983.3	28735.3
Neg_1531	Negative	3.795	353.048					1.73856	0.522996	0.0396139	667087	317245	1.07393e+06	1.13396e+06	1.26626e+06	1.46913e+06	627302	187408	816089	291929	710036	467352	469928	234570	388370
Neg_1532	Negative	3.864	353.048					1.76593	0.631744	0.034104	661741	545780	1.10884e+06	1.28621e+06	1.26554e+06	1.46913e+06	657913	462235	818523	651560	708776	704506	446648	492788	306164
Neg_1533	Negative	3.568	353.048					1.69642	0.682011	0.0614085	428277	341632	368847	323124	348993	548356	182735	81483.3	337138	266859	335262	405541	317215	312199	309254
Neg_1534	Negative	3.104	353.049					2.19202	0.414858	0.00392111	273934	247547	169119	181810	401673	345226	102634	45660.2	148532	137408	172589	64959.2	423822	294307	446854
Neg_1535	Negative	1.596	353.049					0.703581	0.691877	0.556243	37728.5	34917.6	318428	42933.6	46865.5	386880	128471	29941.2	185657	34368.9	184739	37200.3	21592.1	80370.6	24665.4
Neg_1536	Negative	4.361	353.05					1.97223	0.471307	0.0228475	125648	112151	74552.5	64869.6	43599.5	134096	24775.4	43502.2	47398.3	40714.8	89384	15761	164658	63785.1	28490.3
Neg_1537	Negative	3.209	353.05					0.977267	0.774317	0.266329	257139	240542	219265	206567	387059	265946	145240	230023	140065	168733	131703	404962	433265	115639	446691
Neg_1538	Negative	1.698	353.05					0.344129	1.08283	0.710995	11550.2	14117.9	10548.7	12131	9352.61	16851.3	5725.9	10128.7	15321.6	23717.4	11869	13964.7	21397.3	6935.99	25334
Neg_1539	Negative	1.47	353.051					2.1647	0.538722	0.00311485	388109	392866	318428	431464	581934	368662	128161	259430	164849	294112	166418	323849	1061.61	1062.94	1683.6
Neg_1540	Negative	1.355	353.14					1.20936	1.226	0.192839	730.694	896.42	615.561	641.789	915.077	460.594	1221.01	1036	752.874	605.529	803.231	804.296	4992.25	3295.4	2122.79
Neg_1541	Negative	0.524	353.172					0.625595	0.876433	0.506284	9935.82	14198	10292.3	14946.9	10208.1	22677.1	6009.08	14637.5	11782.9	10642.8	15827.8	13193.7	11031.7	11253.3	9724.84
Neg_1542	Negative	1.135	353.198					1.55375	0.451634	0.0923659	278556	441578	98094.8	163563	51771.4	156071	63075.1	98996.5	94940.8	90931.1	121126	68209.7	108107	108409	116269
Neg_1543	Negative	2.81	353.213					1.42632	0.883765	0.0870533	7319.1	5978.26	6283.36	7349.63	7910.45	8273.46	6174.18	6406.8	5610.04	5874.12	7228.04	6809.71	4477.77	4887.36	5967.25
Neg_1544	Negative	1.35	353.215					0.594714	0.909396	0.563559	11385	12807.4	8454.28	10452.2	4926.78	8719.12	8527.9	11586.8	10656.4	7676.17	7456.49	5699.78	10779.3	10431.9	9258.31
Neg_1545	Negative	8.332	353.985					0.221039	0.916166	0.950034	60.8067	20.0216	63507.3	425.688	26.1451	17.2292	55079	6.91986	3444.12	123.044	16.6905	17.1583	25.9163	8.80078	10.736
Neg_1546	Negative	8.132	353.988					0.0985493	0.983026	0.961456	49430.8	6303.15	52226.8	55051.6	62153.1	33.3098	17967.7	41319.5	42350.1	18341.2	41372.7	60025.2	49243.9	36438.1	42189.4
Neg_1547	Negative	14.028	354.06					1.22983	1.17838	0.184106	38381.2	35504.6	45281.5	45223.9	50671.2	53998.6	39999.7	41134.6	56651	57557.2	50164.4	71549.1	31979.8	39007	41470.1
Neg_1548	Negative	4.1	354.246					2.2279	0.382768	0.00385394	72274.9	120106	154467	224110	164258	246137	73550.7	79292.7	56667.8	46995.8	73468.6	45655.1	169723	155281	134214
Neg_1549	Negative	7.667	354.258					2.3058	0.5991	0.00125236	4929.4	4028.89	3887.9	4843.28	5487.33	3827.18	2503.46	3518.25	2280.16	3219.48	1555.35	3101.37	1483.95	2604.05	2712.3
Neg_1550	Negative	3.296	354.881					0.0706221	1.00446	0.966923	8634.55	7755.63	10524.5	9619.24	9870.28	6494.26	8352.23	6420.64	10398.8	7712.02	9318.53	10932	3276.98	3808.78	6358.62
Neg_1551	Negative	10.1	354.942					0.466298	0.616533	0.480646	104402	14.5611	5402.61	180779	91862.2	6.89168	3939.5	20816.9	6470.6	73522.9	81609.4	49444.9	26342.5	17713	25347.6
Neg_1552	Negative	11.006	354.942					1.42292	0.0364647	0.146384	2905.55	443530	46.4574	3843.13	15287.5	488104	131.509	12355.9	254.704	3731.03	8181.49	10122.3	8465.04	10422.1	8847.42
Neg_1553	Negative	9.826	354.942					0.271267	0.846483	0.908473	7.09412	14.5611	685249	183.524	15.687	47.0931	573298	70.1872	6827.37	20.3458	23.9926	38.6062	18.2374	70.4062	25.3759
Neg_1554	Negative	10.858	354.942					1.27532	1.64233	0.246806	552133	67951.4	691.054	585716	558404	28643	1137.5	485016	615913	605705	604966	632844	589056	600872	577211
Neg_1555	Negative	12.177	354.944					0.519994	0.92084	0.486941	276205	263328	161008	284915	294472	312694	163924	265059	221032	263114	253767	299654	249314	254508	256496
Neg_1556	Negative	10.646	354.944					0.188101	0.963246	0.970524	45378	5063.64	534707	42425.4	23457.3	559.374	409613	23165.7	77924.4	46686.8	36985.2	33267.8	35210.7	36745.2	36405.7
Neg_1557	Negative	9.999	354.945					0.200404	1.07268	0.929658	101001	10.9209	10526.5	191410	4296.16	16.0806	9419.66	36.5764	156947	76033.1	84109.8	3045.6	96.9463	54.7604	49.7759
Neg_1558	Negative	8.128	354.985					0.715022	1.26345	0.588809	79354.8	20950.8	53808.3	258808	120381	116.01	88050.2	171346	85471.8	85711	162946	80422.1	99323.9	144786	155282
Neg_1559	Negative	8.345	354.987					0.160756	1.00013	0.999928	203.702	20.0216	177049	806.852	3.13741	27.5667	169124	23.7252	8892.16	33.9096	25.0358	34.3166	22.0769	19.5573	29.2799
Neg_1560	Negative	7.931	354.987					0.86006	0.75851	0.387806	91141.2	249547	68970.9	117913	149950	131441	126563	52709.6	75411	76365.5	65133.7	217425	113045	75257.4	142650
Neg_1561	Negative	13.807	354.992					1.95714	0.796913	0.0145744	13600.4	11734.5	12823.2	13392.9	13020.2	14533.4	7573.74	11256.6	9011.08	10033.4	12900.7	12263.9	10363.7	12084.4	9869.28
Neg_1562	Negative	13.8	355.04					1.37689	0.668097	0.0871185	15778.3	14630.3	25299.9	29069.5	28418.6	18615.6	9531.97	20448.2	6182.18	19545.5	22372.6	9982.92	13902.7	14931	17259.5
Neg_1563	Negative	13.978	355.041					1.67963	0.802217	0.045343	13936.9	10439.4	10299	11398	9928.85	8353.86	8417.51	10701.1	8785.41	8676.99	6588.58	8457.98	9102.39	8916.16	9208.53
Neg_1564	Negative	1.359	355.156					0.303516	1.02383	0.883859	2555.91	1851.09	1089.81	2790.86	2021.54	1394.42	2012.94	1732.93	2333.54	1843.72	2549.48	1509.93	11208.3	6705.21	5444.11
Neg_1565	Negative	13.876	355.996					1.48366	0.676163	0.0913534	6394.84	6234.9	11432.4	6728.47	13072.5	10230.7	4293.71	6882.3	4432.97	5550.52	4744.28	10672.5	3870.17	4810.11	7628.39
Neg_1566	Negative	4.645	356.102					0.162069	0.971074	0.829845	114139	185023	91423.3	134419	147996	169153	88216.3	136129	124470	148566	145772	174640	111598	108716	111113
Neg_1567	Negative	3.575	356.224					1.47918	2.78654	0.0828209	353.692	2516.35	2838.74	2257.67	1524.78	7946.1	3045.81	2592.97	11893.4	11109.8	3009.51	16938.5	2296.95	3081.25	1606.49
Neg_1568	Negative	3.776	356.227					1.67553	2.83614	0.0497397	3157.9	2817.58	3328.48	2849.5	6945.17	13180.3	6223.14	5552.69	21181.6	16792	10276.1	31522	2916.07	4629.21	5561.23
Neg_1569	Negative	4.102	356.26					0.693223	1.12924	0.464088	12582.9	8004.99	17299.6	15476.8	15246.8	20308.6	15726.3	11162.7	19981.1	21468.7	20255	11817.8	26482.6	17804.9	22719.3
Neg_1570	Negative	3.293	356.875					1.21315	1.11663	0.2343	25662.5	24969.6	24168.5	30372.6	31747.4	18241.1	30497.5	23380.2	32083.3	28678.8	27067.9	31550.9	10137.1	11019.5	16332.3
Neg_1571	Negative	10.637	356.938					1.01552	2.49646	0.209904	3566.31	300.324	13830.8	3251.3	1887.67	163.103	25981.1	1793.23	10059.9	3937.39	2733.07	12912.7	2359.35	2728.24	2342.39
Neg_1572	Negative	12.183	356.941					0.387682	0.883215	0.555973	12356.9	21206.5	13955.6	24291.3	27515.1	15494.8	7673.57	21600.8	11770.7	14865	20461.5	25039.3	4113.98	13598.2	20568.2
Neg_1573	Negative	10.986	356.941					1.10603	0.281677	0.286967	683.062	38464.2	108.401	701.516	1834.34	43800	288.935	1604.42	280.923	485.392	1434.34	20015.2	12592.5	2266.69	15889.2
Neg_1574	Negative	9.798	356.941					0.553414	0.525104	0.676939	84.116	188.385	40176.9	92.3047	105.626	62.0251	20723.6	239.229	69.2944	61.0373	178.38	105.095	18.2374	101.698	127.856
Neg_1575	Negative	10.073	356.943					0.385877	1.14183	0.833547	5057.09	94.6474	819.78	16368.3	8847.49	393.974	430.043	1567.84	15805.7	6519.37	7570.2	4167.33	738.135	1238.95	1090.19
Neg_1576	Negative	10.855	356.943					0.726563	1.34949	0.577527	17659.3	14478.3	127.758	48411.1	31943	2147.91	336.931	48037.7	9426.85	55529.4	19254.6	22291.9	23678.9	54934.4	34384.4
Neg_1577	Negative	8.004	356.981					1.56948	0.627525	0.0898683	222115	200704	69368.7	136673	98099.4	267230	97522.7	98517.1	78519	84908.7	119409	145002	91562.4	135133	88960.2
Neg_1578	Negative	8.345	356.983					0.204369	0.938388	0.963958	87.1563	36.4029	213989	888.297	65.8856	47.0931	191843	46.4619	9856.66	32.9408	27.1221	53.6197	28.7959	34.2252	33.1839
Neg_1579	Negative	8.133	356.984					0.028574	0.903402	0.797717	248800	23936.7	108013	265392	231815	195.264	42905.4	213405	154479	95463.4	150003	137069	115424	166480	183544
Neg_1580	Negative	13.811	356.993					1.18164	0.886081	0.172206	9207.15	8229.78	8315.88	11468.6	10142.2	12191.4	8427.11	8091.29	8883.73	7707.17	9491.69	10169.5	8592.7	8969.95	9566.73
Neg_1581	Negative	14.569	357					2.01569	0.266116	0.0165279	18640.3	13964.1	5823.63	4167.83	8085.1	5481.18	4087.32	1554.99	3484.38	2350.42	674.923	2793.59	913.791	3911.46	3379.88
Neg_1582	Negative	4.631	357.11					0.529635	0.87539	0.551262	12757.2	32781.7	18106.8	27113.7	33568.2	36904.9	17720.1	8456.07	27098.8	32843.9	31752.7	23269.9	25189.7	24563	21509
Neg_1583	Negative	3.555	358.238					0.698088	1.36609	0.459928	3742.65	3956.99	7533.84	8043.54	5902.51	5298.55	2570.66	5593.22	14299.9	5026.38	2101.96	17507.9	3797.22	5601.2	6078.51
Neg_1584	Negative	3.778	358.243					1.25318	1.63961	0.164222	7264.38	3754.95	10211.9	8037.03	11033.2	18241.1	5134.59	9209.35	20403.5	16016	14595.9	30627.6	10803.3	7079.73	8195.45
Neg_1585	Negative	3.296	358.873					1.39473	1.11935	0.15288	28707.9	22941.1	25665.8	27701.2	28746	17365.9	30013.7	25358.3	29305.9	26816.7	28571	29099.4	7332.4	9907.72	15334.9
Neg_1586	Negative	4.645	358.948					0.99984	0.794723	0.262532	5761.44	3032.36	12036.3	11407.8	9948.72	10324.9	7405.75	6142.86	5708.36	8471.59	7530.56	6472.98	409.862	9083.38	5783.76
Neg_1587	Negative	8.381	358.98					0.0973222	1.09877	0.948125	39.5244	74.6259	88011.6	14.1172	3.13741	113.713	96681.8	30.6451	187.282	23.2523	21.9063	28.9547	15.3578	82.1406	67.3438
Neg_1588	Negative	8.704	359.016					1.97865	1.42601	0.0146458	17439.4	10777.1	17928.7	17739.9	14249.1	13717.9	29843.8	20744.8	24066.7	20375.8	19264	16686.5	36629.4	32817.1	28910
Neg_1589	Negative	14.11	359.061					1.18934	1.15256	0.223845	6263.09	6126.6	7024.75	7213.89	9233.39	7899.01	6362.33	7435.88	8126.17	8399.9	8504.86	11607.6	6026.03	6373.72	6660.21
Neg_1590	Negative	4.645	359.075					0.618203	1.15998	0.550293	5015.54	15870.7	8647.85	13323.4	11528.9	12571.6	2940.22	11025.3	12179.9	14213	16927.3	20384.1	9873.16	8902.47	11099
Neg_1591	Negative	13.719	360.025					0.443191	0.900095	0.555795	14524.7	5259.3	14139.5	14612.4	15420.4	8556.02	8565.33	10090.1	12577.9	9088.75	9841.15	15104.7	2791.28	5673.57	6531.37
Neg_1592	Negative	14.087	360.046					0.0347761	0.998093	0.987255	6676.58	5621.51	6970.55	7565.73	8220.01	8587.03	5171.07	5396.5	7589.61	8185.78	7343.83	9871.4	3754.99	3902.65	5170.83
Neg_1593	Negative	1.4	360.224					1.37841	1.17612	0.109617	3357.54	5570.55	4039.86	4180.86	3918.62	4241.83	4593.2	4294.27	4656.77	4439.26	5899.06	5884.23	6678.73	5652.05	4837.04
Neg_1594	Negative	1.128	360.251					0.628976	0.878119	0.501839	99063.3	95727.7	61210.5	108188	37856	76215	54513.7	87278.2	104849	61782.4	50325.1	61220.9	61672.2	70190.1	70993.1
Neg_1595	Negative	3.297	360.869					0.592303	1.06599	0.544716	8929.47	8062.32	9934.14	9170.75	9166.46	4972.34	11012.2	8679.48	8774.17	7152.03	9101.55	8831.17	2425.58	3705.13	4498.37
Neg_1596	Negative	8.356	360.975					0.208196	0.939924	0.961253	87.1563	32.7626	15356.1	119.453	98.3054	204.453	11957.7	80.0727	2607.9	34.8785	81.3663	181.235	64.3109	103.654	80.0318
Neg_1597	Negative	13.674	360.987					0.253184	0.902699	0.689751	16777.6	9893.39	13056.5	33136.3	18619.5	26124	11144.6	25707.3	25028.4	7143.31	19089.8	18050.6	8217.4	25286.6	20294.9
Neg_1598	Negative	12.254	360.988					0.234635	0.895105	0.938203	15.2017	50.0539	38223.8	314.922	111.901	51.6876	34209.5	18.7825	164.808	130.794	107.445	69.7057	17.2776	13.6901	120.048
Neg_1599	Negative	12.538	360.989					1.44461	0.227358	0.138722	9955.07	55006.5	3737.89	3358.81	3729.33	49244.5	1653.94	5857.17	3838.35	7723.64	5185.54	4168.4	8005.27	3974.04	9231.96
Neg_1600	Negative	12.401	360.991					0.870063	1.34103	0.499086	48195.4	100.108	5763.62	67660.5	64480	133.239	8997.3	39552.9	43393.3	44504	57245.4	56186	32987.6	33887.9	34485.9
Neg_1601	Negative	1.421	361.116					0.351202	0.547474	0.581495	1039.79	555.144	210.994	589.664	9801.26	160.806	1484.99	3523.2	153.571	443.732	509.061	650.944	1368.77	1101.07	1161.44
Neg_1603	Negative	1.395	362.234					0.900898	0.928515	0.3933	9490.91	7284.21	8374.92	7395.24	6504.89	9696.59	6945.95	8372.04	7062.41	6253.9	7909.22	8718.57	8178.04	7497.28	5993.6
Neg_1604	Negative	3.116	362.238					0.502887	0.947818	0.642059	7923.11	5679.76	5498.43	6093.2	4698.79	8833.98	5564.64	7073.09	6315.15	6612.38	5279.42	5861.71	5434.75	5732.24	7217.5
Neg_1605	Negative	1.132	362.265					0.579095	1.07467	0.604804	250538	220330	169068	244527	178597	262025	119492	290426	281098	224820	282679	225515	167554	176336	175685
Neg_1607	Negative	12.428	362.981					0.458894	0.6639	0.488876	11544.2	9324.59	19016.6	59062	74695.4	12.6347	7405.75	12581.3	20290.1	12907	17447.9	44657.7	14471.9	11581.8	12736.8
Neg_1608	Negative	13.361	362.981					0.524231	1.17094	0.627846	23869.7	11790	19201.4	2922.26	38704.1	11159.9	14021.5	15393.7	32669.5	15644	17594.9	30725.2	13241.3	6059.82	4549.12
Neg_1609	Negative	13.63	362.982					1.58165	0.564141	0.0751927	61052	47208.1	43842.2	41485	34920.4	46399.4	7645.73	9002.74	11297.8	17571	61471.2	48098	15102.5	13539.5	20826.8
Neg_1611	Negative	12.511	362.982					0.290856	0.796114	0.610471	12336.7	9684.98	12405.1	61224.1	43517.9	11317.3	12098.8	21261.8	12580.7	23147.7	14063.9	36651.2	17661.5	5876.96	9360.79
Neg_1612	Negative	12.71	362.983					2.04958	0.583139	0.0111224	10521.6	11203	11532.1	10843.1	13335	18382.4	1817.12	8875.21	8127.11	8704.12	6856.68	9831.72	4999.93	3789.22	5460.7
Neg_1613	Negative	4.694	362.983					0.0326203	0.978062	0.90038	4710.49	10014.4	4408.61	9584.49	9109.99	4854.04	5291.06	8246.5	6571.73	6715.08	6350.74	8570.58	498.169	2253.98	4030.87
Neg_1614	Negative	12.824	362.985					1.46737	0.401337	0.087398	3409.23	13481.8	15265.1	3185.06	24829.4	6181.83	2996.86	3203.9	5597.86	3546.95	5953.3	5330.88	5169.83	4035.64	4547.17
Neg_1615	Negative	1.127	363.077					1.55911	4.18424	0.058986	976.961	59.1546	620.4	146.602	100.397	96.4835	3422.1	794.795	824.041	2134.37	358.846	834.323	8000.47	7023.02	3750.76
Neg_1616	Negative	13.21	363.087					1.04931	1.46314	0.248581	12983.2	3653.03	9682.5	5872.75	6127.36	10519	4831.26	13572.8	18275	3884.11	10953.2	19940.1	8230.83	18835.6	4039.65
Neg_1617	Negative	1.128	363.117					2.37611	1.40443	0.00189128	5976.29	4513.95	5119.99	6890.28	5326.27	6766.48	9150.88	9233.07	7131.7	7736.24	8379.69	6952.34	8744.36	9092.18	7755.27
Neg_1618	Negative	1.355	363.328					1.66401	0.712102	0.0606565	2991.69	3284.45	3442.69	3898.52	1791.46	2610.8	1908.31	2200.52	3379.51	2216.72	1734.77	1391.97	3115.72	3524.22	3912.77
Neg_1619	Negative	13.71	364.06					2.3507	0.476504	0.00171485	26821.8	16266.6	30524.5	20084.4	30988.2	24869.8	6734.77	9086.76	12383.1	14347.6	8830.33	19881.1	11486.7	12960.6	13084.2
Neg_1620	Negative	5.936	364.209					1.08535	1.48894	0.277425	29514.6	12726.4	5391.96	48995.4	11088.6	40281.8	13477.2	60054.5	50831.2	29986.8	18992.8	47019.2	29621.4	30077.1	26328.5
Neg_1621	Negative	6.066	364.211					1.12479	1.54798	0.248717	21533.7	11154.7	5426.81	37125	6894.98	34629.5	14103.1	52566.2	43385.8	28752.5	11012.6	30928.9	26141.9	29005.4	29294.6
Neg_1622	Negative	1.148	364.233					0.447627	1.08724	0.67139	5478.68	5789.87	6969.58	10932.1	4011.7	5384.7	5324.66	9281.51	7991.33	6819.71	3971.3	8542.7	1062.57	6333.62	5200.11
Neg_1623	Negative	13.625	364.957					1.57876	0.682994	0.0948138	99165.6	119278	139058	47373	109839	113412	54428.2	42788.5	35618.3	88451.8	111232	96486.6	16502	49316.6	49277.1
Neg_1624	Negative	13.475	364.971					0.89733	0.810892	0.36136	12526.2	24008.6	12450.6	7679.75	22818.4	18919.9	13076	5078.19	14161.3	16562.4	12722.4	18194.3	6235.28	3480.22	13787.9
Neg_1625	Negative	12.539	364.973					0.293573	1.10485	0.810195	5034.8	6374.14	2841.64	6569.93	9747.92	5940.62	3904.94	10749.5	1688.35	2195.41	4961.26	16837.7	2893.03	3749.13	5505.6
Neg_1626	Negative	12.432	364.975					0.238599	1.00402	0.993748	5303.36	42.7734	5101.6	12095.2	15029.2	16.0806	2665.69	9959.66	5562.28	4396.63	13503.7	1651.49	3645.56	2451.5	7176.51
Neg_1627	Negative	12.419	365.031					1.81391	1.90643	0.057038	20890.1	80.0863	8255.87	27244	20368	179.184	21576	21095.7	33772.6	18983.6	31438.7	19961.6	20853	20419.8	22828.6
Neg_1628	Negative	12.562	365.033					1.11361	0.72009	0.214527	35401.7	32488.6	6142.06	17001.4	26894.9	34635.3	16066.1	29109.9	15747.6	18150.4	10885.4	19900.4	38259.2	40356.4	35961.6
Neg_1629	Negative	13.617	365.033					0.281108	0.894921	0.626441	64068	79175.3	50284.3	154853	137782	79525.4	105143	117847	52848.2	69762.8	76458.2	84186.2	133559	211706	99647.4
Neg_1630	Negative	12.29	365.034					0.368944	1.81826	0.6174	47.6319	188.385	29382.4	177.008	46.0153	40.2014	17568.4	52.3932	36653.9	13.5639	22.9495	21.4479	38.3946	160.37	94.6717
Neg_1631	Negative	1.123	365.072					1.71713	2.25111	0.0405562	9743.26	6224.89	4810.28	4830.25	9861.92	7344.23	33522.2	15225.7	13336.4	14538.5	12611.8	7146.44	184258	111615	71357.1
Neg_1632	Negative	1.155	365.247					1.25156	1.13785	0.19486	81419.2	69910.8	91676.9	101403	70591.7	80566	65080.4	108380	90565	102362	91750.9	105743	21963.6	61476.3	70170.3
Neg_1633	Negative	4.633	365.264					1.7878	0.657704	0.0296268	9482.81	7416.17	9880.91	12033.3	9525.17	11458.6	4050.85	3693.23	9378.15	9874.48	8056.31	4275.64	4201.32	9912.61	8961.61
Neg_1634	Negative	1.356	365.345					2.24988	0.583139	0.00630617	3879.47	7108.57	6217.55	6516.71	3286.96	5132	3405.78	2508.94	3722.23	3092.56	3239	2774.29	7175.94	7775	6775.37
Neg_1635	Negative	13.684	366.031					0.143335	1.00339	0.98687	9326.74	15190.9	10206.1	12488.3	25514.4	18815.4	10906.6	17049.5	22824.1	16048.9	12643.1	12379.7	22125.8	26090.4	18219.9
Neg_1636	Negative	5.921	366.207					0.793419	1.39805	0.464658	9514.22	2979.57	38.7145	18399	2736.87	11526.3	1082.79	18562	15469.5	9293.18	4566.94	14210.3	5633.44	7674.28	9216.34
Neg_1637	Negative	6.066	366.209					0.711077	1.33379	0.482989	7050.54	2867.64	2836.81	11626.1	1294.7	13156.2	2155.01	17599.2	9542.96	7885.44	4864.24	9747	9203.18	5176.81	8036.36
Neg_1638	Negative	13.624	367.03					1.49959	0.601253	0.0599428	13074.5	7640.96	10166.4	22992.6	17994.1	13511.1	10388.2	12332.2	4078.07	11925.5	5109.39	7501.4	10862.8	36178	9103.13
Neg_1639	Negative	1.527	367.093					2.08636	1.99968	0.0111723	5982.37	6612.58	10921.4	9342.33	13317.2	5353.68	14939.2	13383	22694.9	21403.8	8055.26	22566.4	6904.3	6154.68	9251.48
Neg_1641	Negative	1.112	367.313					0.962978	1.59849	0.325833	1863.73	1376.03	1011.42	1432.35	534.405	1525.36	734.336	5387.61	2528.31	1882.47	791.757	1053.09	1455.15	2190.42	889.133
Neg_1642	Negative	14.182	368.035					0.950891	0.894919	0.265652	110309	98390.6	95334.5	112582	126608	134779	72219.3	91014.9	106107	100797	106130	130491	55176.8	73932.4	80205.5
Neg_1643	Negative	4.084	368.263					0.406763	1.19984	0.58733	8958.86	23100.3	32380.8	17357.6	15935.9	64831.1	17223.8	26985.5	37257.9	45168.6	21395.2	47020.2	53277.3	37171.5	43513.9
Neg_1644	Negative	13.733	368.975					0.12314	0.981843	0.834413	145760	137713	99559.2	149043	140628	176525	112409	129454	143674	142128	152183	153961	125035	119572	116212
Neg_1645	Negative	3.167	369.301					0.690512	0.890792	0.411272	13287.3	10928.1	11085.9	10514.1	16123.1	7500.44	10568.7	7474.44	9492.4	9968.46	10262.6	14089.1	6251.59	6976.08	9716.05
Neg_1646	Negative	1.099	369.325					1.06684	1.54523	0.288797	78295.7	58197.2	24909.9	50011.8	34323.2	50777.9	22099.2	182908	73455.8	71718.9	66002.7	42000.3	57302	56944.9	53189.9
Neg_1647	Negative	4.073	370.277					0.669248	1.2015	0.462291	26741.8	72539.1	138803	165540	113273	217821	125726	75636	158972	190561	166329	165537	245957	180741	155725
Neg_1648	Negative	10.087	370.947					1.26496	1.7365	0.201798	5394.57	16.3813	8809.49	12742.4	12023.6	81.5515	6774.13	7980.58	4767.27	14844.7	11059.6	22415.2	25162.8	10848.4	10078.1
Neg_1649	Negative	3.01	371.058					0.231846	1.05488	0.732197	56256.3	43631.6	86495	53633.4	64063.8	98551	63337.2	75453.2	52600.1	79320.4	61162.4	92852.2	52057.3	89660.3	56265.3
Neg_1650	Negative	1.39	371.059					1.49817	0.858217	0.0848435	139061	129852	150666	160038	161515	187647	108498	126613	123579	133233	138181	166989	142917	145137	138090
Neg_1652	Negative	13.923	372.023					0.770967	0.881123	0.375783	6839.74	7442.56	9137.59	8841.71	11524.7	7992.05	6333.53	4732.2	8148.65	7794.37	7430.41	11184	2915.11	4465.9	5066.4
Neg_1653	Negative	1.09	372.284					0.959096	0.846972	0.265855	13059.3	13277.9	10421.9	15808	11959.8	18631.6	5096.2	13893.1	12847.6	12384.8	12975.8	13235.5	10413.6	11267.9	10508.6
Neg_1654	Negative	12.494	373.01					1.27535	1.54612	0.205107	48962.6	43076.4	13366.2	17660.6	56046.6	283.707	22722.2	26720.5	51379.9	70693.8	62543.6	43307.6	46647.5	32251.9	14525.8
Neg_1655	Negative	12.609	373.01					1.45807	0.650373	0.080128	18481.2	43076.4	19675.7	52615.9	41023.7	52258.4	18299.8	36490.4	19689	22149.8	24025	27066.2	21222.6	14701.2	41486.7
Neg_1656	Negative	13.586	373.01					0.0777289	0.947802	0.861721	44063.6	14897	32520.2	12688.1	78231.3	51031.7	24998.1	48617.9	23037.6	49427.6	27107.5	48058.3	40906.5	37999.8	14158.8
Neg_1657	Negative	13.514	373.011					0.525322	0.794935	0.571765	27315.4	32796.2	48342.8	14662.3	80830.1	25233.9	34908.3	24652.5	21922.3	15995.7	10911.4	73793.6	26827.2	23451.1	36521.8
Neg_1658	Negative	14.434	373.208					0.971306	0.904472	0.237248	6946.15	6306.79	7220.26	8265.07	8436.49	7994.34	5120.19	6848.68	6396.62	7327.39	6626.14	8535.19	5606.57	5854.47	6535.28
Neg_1659	Negative	1.414	373.768					0.281878	1.11399	0.646588	2837.65	2772.08	3663.36	1694.06	1888.72	1471.37	4928.21	2560.35	2095.69	2279.7	1918.37	2178.03	1180.63	931.904	1881.72
Neg_1660	Negative	12.325	373.999					0.334984	0.767098	0.855583	24.3227	44.5935	19294.3	20.6328	61.7023	22.9723	14807.7	25.7023	27.1559	31.9719	1.04316	40.751	33.5952	44.9817	1.95199
Neg_1661	Negative	1.38	374.215					0.0528827	0.985686	0.957018	3923.05	5110.05	3372.03	3494.55	1786.23	1139.42	1747.05	1896.04	3343.92	3145.84	5532.91	2890.1	2404.46	2470.08	3194.44
Neg_1662	Negative	5.115	374.223					0.737235	0.0959026	0.340175	1001.28	931.913	87.1076	1069.65	149494	10512.1	5742.22	3430.27	437.304	441.794	136.654	5453.13	5147.75	5809.49	2840.15
Neg_1663	Negative	5.293	374.223					0.745001	0.0925148	0.335657	1662.05	854.557	140.34	981.688	232204	18936	5374.57	6099.36	885.845	316.813	469.421	10424.8	6477.16	5886.74	8299.88
Neg_1664	Negative	1.065	374.245					0.343411	0.948995	0.664282	31802.9	30838.7	49493.6	46633.4	50157.7	53457.6	30813.3	40907.2	41737.7	38197.7	52671.1	44673.8	53026.7	45135.3	42455.9
Neg_1665	Negative	1.134	374.302					1.81461	0.656806	0.0312555	134681	140501	122890	169996	121004	230408	42318.9	121643	112376	94622.4	119510	113450	110035	127181	111991
Neg_1666	Negative	13.806	374.984					0.301386	0.972363	0.65288	14312.9	14013.3	12985.8	16863.5	14386.1	15425.9	12452	16202.4	12344.7	13655.9	15164.4	15736.3	14916.3	15008.3	13649.3
Neg_1667	Negative	8.701	374.992					1.63657	1.2458	0.0531334	24131.1	14722.2	26250.4	22460.5	19686.2	17495.7	32907.9	23764.8	22557.2	25071.8	27068.9	24037.7	36593.9	41508.4	33808.5
Neg_1668	Negative	3.636	375.23					0.832916	0.865021	0.426386	8269.71	11076.5	6412.09	7262.75	4039.93	9633.41	6826.93	7709.71	8316.26	5660	8348.39	3530.32	10388.6	9962.48	9164.61
Neg_1669	Negative	8.262	375.499					0.423409	0.804796	0.502556	7928.18		9670.88	10435.9	4957.1		10745.3	1799.16	11668.6	7548.28	2759.15	5307.28	3815.46	4023.91	3907.89
Neg_1670	Negative	14.029	376.044					1.45311	1.23515	0.0999945	11019.2	9610.35	14267.3	12630.5	12754.6	13157.4	11682.2	11329.8	16455.5	15959.8	14439.4	20842	8178.04	9978.12	11148.8
Neg_1671	Negative	12.619	376.07					1.27081	0.664106	0.152075	30803.7	34337	17180.5	34705.5	44646.4	71494.2	11237.7	22867.2	24903.8	30313.3	25131.8	40393.9	29176	28769.7	32908.7
Neg_1672	Negative	9.708	376.09					0.106743	1.07217	0.954621	918.181	429.554	15300.9	139	487.344	171.143	16083.4	122.58	1613.44	115.293	248.272	522.256	1108.64	1019.91	829.598
Neg_1673	Negative	4.138	376.183					1.47272	1.47099	0.157381	48699.1	30374.5	12960.6	80627.6	86984.6	58656.2	42503.2	84175.2	84549.5	55710.6	123766	77513.8	34678	59913.7	74043.1
Neg_1674	Negative	1.382	376.232					0.208921	0.980226	0.911436	6665.43	5199.24	3274.28	3910.46	2702.35	4857.48	5832.45	3913.68	5254.2	5037.03	2733.07	3312.63	6940.78	4676.15	5120.08
Neg_1675	Negative	8.588	376.306					1.48094	0.622386	0.0748186	10073.6	11883.7	4279.89	11029.9	11726.6	15599.3	17.2785	8358.2	6666.31	7974.58	7870.62	9314.82	9018.88	9308.29	9327.61
Neg_1676	Negative	8.259	376.498					0.421472	0.990089	0.97864	12806.9	4.55036	15958.1	15972	8103.92		13626	2034.44	18982.9	12690.9	8391.16	7060.65	7112.59	6349.27	5285.03
[truncated: 11,197 more rows]
