# Supplementary material for: Senecavirus A- and Non-Infected Cells at Early Stage of Infection: Comparative Metabolomic Profiles
Source: Front Cell Infect Microbiol. 2022 Jan 7;11:736506. doi: 10.3389/fcimb.2021.736506 (PMC8776658; doi:10.3389/fcimb.2021.736506)
Supplement: Supplementary File S1 — Table of ion peaks. [file DataSheet_1.zip › Peer review only/Supplementary 2.xlsx]

## Sheet: Data of correlation analysis
	10-Hydroxycamptothecin	12-Epinapelline	2-Methylpyrrolidine	33FTA	5-Aminoimidazole-4-Carboxamide-1-Beta-D-Ribofuranosyl 5'-Monophosphate	5-Methoxypsoralen	Ascochlorin	Celastrol	Chol-11-Enic Acid	Choline	CMP	Cyclopamine	D-Ala-D-Ala	D-Aspartate	Dihydrosphingosine	Ethyl Azinphos	Everninic Acid	Ezetimibe	FA 18:5+2O	Ginkgolide C	Glabrol	Gluconate	Guanosine 5'-Monophosphate	Isocucurbitacin B	Ivacaftor	Jacaglabroside B	Laccaic Acid A	Lecanoric Acid	L-Glutamic Acid	L-Proline	Luteolin 4'-O-Glucoside	Mannose 6-Phosphate	N-Acetylneuraminic Acid	Ochrephilone	Oleandrin	Oxidized Glutathione	Pantothenate	Phosphocholine	Phytosphingosine	Polanrazine B	Praeruptorin B	Pristimerin	Prolylyphenylalanine	Pseudouridine	Psicose	Pyridoxine	Rhodinyl Acetate	Salazinic Acid	Sclareol
10-Hydroxycamptothecin	1	-0.664137	0.444128	0.615326	0.738029	0.460277	0.515524	0.514515	-0.531797	0.505468	0.575499	0.630839	-0.704313	0.559908	0.627199	0.668868	0.68715	-0.48622	-0.412316	-0.599271	-0.545918	-0.457073	0.403962	-0.661067	-0.569324	0.625404	0.423263	0.571969	0.458385	0.728204	-0.513468	0.533459	0.464916	-0.637805	-0.678579	0.576115	0.545123	0.635474	0.681192	0.467065	-0.611518	-0.607607	-0.438407	0.274012	0.503019	0.506455	-0.714758	-0.683181	0.450588
12-Epinapelline	-0.664137	1	-0.392106	-0.543362	-0.712494	-0.35485	-0.502006	-0.679725	0.519541	-0.623021	-0.630511	-0.566258	0.643345	-0.614993	-0.664858	-0.758919	-0.583504	0.58854	0.322441	0.6668	0.649842	0.510665	-0.547269	0.839248	0.464075	-0.70581	-0.598361	-0.685484	-0.494376	-0.595834	0.222953	-0.445831	-0.521718	0.678687	0.720467	-0.613242	-0.483922	-0.714708	-0.656323	-0.555548	0.413676	0.580247	0.267447	-0.253827	-0.559087	-0.520197	0.594792	0.380412	-0.475609
2-Methylpyrrolidine	0.444128	-0.392106	1	0.686953	0.731943	0.857718	0.432412	0.0598355	-0.808417	0.674527	0.72216	0.75581	-0.500203	0.701058	0.686022	0.65257	0.491102	-0.431726	-0.224252	-0.460405	-0.536874	-0.514542	0.331256	-0.236045	-0.349533	0.794197	0.711748	0.26894	0.542518	0.659203	-0.28022	0.258165	0.614589	-0.413799	-0.193559	0.620996	0.661693	0.63774	0.581293	0.293505	-0.239557	-0.232869	-0.391984	0.374376	0.762748	0.505378	-0.101406	-0.550402	0.5142
33FTA	0.615326	-0.543362	0.686953	1	0.809603	0.80566	0.292903	-0.0331137	-0.388527	0.777604	0.787747	0.730339	-0.410464	0.880863	0.791729	0.86419	0.659221	-0.285017	-0.359611	-0.757824	-0.419619	-0.540845	0.504728	-0.327475	-0.13724	0.892372	0.683052	0.243368	0.940853	0.827164	-0.0863477	0.334797	0.453176	-0.732612	-0.273402	0.74645	0.952636	0.815628	0.785926	0.391546	-0.101275	-0.261186	-0.35746	0.141028	0.657489	0.924135	-0.595583	-0.335775	0.254424
5-Aminoimidazole-4-Carboxamide-1-Beta-D-Ribofuranosyl 5'-Monophosphate	0.738029	-0.712494	0.731943	0.809603	1	0.795375	0.540757	0.432831	-0.610026	0.869104	0.865134	0.850888	-0.734828	0.877406	0.949198	0.811111	0.854532	-0.634946	-0.586323	-0.697323	-0.689567	-0.690711	0.622113	-0.544362	-0.546087	0.87386	0.64782	0.670705	0.723389	0.933497	-0.54666	0.652837	0.644923	-0.612169	-0.512766	0.809381	0.815623	0.858993	0.93095	0.608214	-0.51681	-0.696357	-0.541048	0.517732	0.725365	0.759088	-0.619615	-0.598475	0.660141
5-Methoxypsoralen	0.460277	-0.35485	0.857718	0.80566	0.795375	1	0.511871	0.0479059	-0.577678	0.862732	0.800106	0.778871	-0.499649	0.878996	0.799738	0.664464	0.75615	-0.366427	-0.379265	-0.489909	-0.357489	-0.640014	0.502351	-0.105312	-0.29933	0.813639	0.763805	0.309091	0.773565	0.803196	-0.206314	0.463705	0.484793	-0.471833	-0.140795	0.778833	0.842854	0.773141	0.706101	0.464543	-0.0618064	-0.198052	-0.455505	0.544167	0.789375	0.743121	-0.368673	-0.426215	0.421822
Ascochlorin	0.515524	-0.502006	0.432412	0.292903	0.540757	0.511871	1	0.594364	-0.681489	0.469861	0.514469	0.571331	-0.680043	0.410214	0.572155	0.337079	0.666492	-0.639874	-0.381653	-0.337494	-0.56498	-0.617447	0.230889	-0.441295	-0.599145	0.461553	0.45834	0.58546	0.179682	0.444632	-0.503962	0.494074	0.11675	-0.409793	-0.532744	0.620158	0.309237	0.452451	0.548696	0.531818	-0.403037	-0.406166	-0.588538	0.632981	0.457766	0.138617	-0.278199	-0.68411	0.61502
Celastrol	0.514515	-0.679725	0.0598355	-0.0331137	0.432831	0.0479059	0.594364	1	-0.421224	0.325368	0.350178	0.219347	-0.626396	0.229364	0.316818	0.276131	0.456833	-0.569585	-0.453997	-0.255048	-0.506803	-0.321049	0.468424	-0.701648	-0.600189	0.26101	0.20969	0.882743	-0.0690308	0.318956	-0.53258	0.704592	0.399248	-0.259004	-0.734149	0.432555	0.000665266	0.398217	0.375801	0.349036	-0.654737	-0.680355	-0.204632	0.546203	0.316814	-0.0132936	-0.355554	-0.383586	0.561185
Chol-11-Enic Acid	-0.531797	0.519541	-0.808417	-0.388527	-0.610026	-0.577678	-0.681489	-0.421224	1	-0.485158	-0.603814	-0.694132	0.645414	-0.488395	-0.561108	-0.562192	-0.448413	0.526668	0.112638	0.508852	0.735812	0.540778	-0.306406	0.498796	0.422696	-0.67055	-0.625609	-0.531856	-0.203581	-0.465154	0.468947	-0.255625	-0.593338	0.510398	0.480764	-0.480143	-0.390599	-0.554166	-0.501669	-0.354133	0.519261	0.379067	0.281563	-0.447512	-0.673115	-0.1504	0.0516639	0.670478	-0.686762
Choline	0.505468	-0.623021	0.674527	0.777604	0.869104	0.862732	0.469861	0.325368	-0.485158	1	0.894254	0.808734	-0.476101	0.94965	0.83733	0.793792	0.847917	-0.439472	-0.403678	-0.662641	-0.509444	-0.606186	0.796964	-0.372158	-0.299078	0.866279	0.754958	0.598471	0.809189	0.891314	-0.199853	0.625666	0.5804	-0.623184	-0.369973	0.834738	0.83818	0.916124	0.749087	0.552431	-0.145428	-0.357304	-0.288116	0.608375	0.747227	0.809283	-0.529982	-0.24552	0.480483
CMP	0.575499	-0.630511	0.72216	0.787747	0.865134	0.800106	0.514469	0.350178	-0.603814	0.894254	1	0.771635	-0.455992	0.890666	0.780291	0.893303	0.775913	-0.606815	-0.31731	-0.751088	-0.633518	-0.432475	0.679601	-0.586509	-0.305546	0.925757	0.597165	0.61052	0.712864	0.806097	-0.290339	0.656949	0.67229	-0.70727	-0.613395	0.912164	0.774517	0.896553	0.750826	0.329416	-0.26974	-0.435893	-0.239205	0.399052	0.799705	0.706723	-0.347188	-0.420215	0.402295
Cyclopamine	0.630839	-0.566258	0.75581	0.730339	0.850888	0.778871	0.571331	0.219347	-0.694132	0.808734	0.771635	1	-0.532281	0.751812	0.858465	0.711809	0.783034	-0.55231	-0.237451	-0.670297	-0.759847	-0.620987	0.491743	-0.426066	-0.456021	0.790992	0.63561	0.491391	0.614234	0.855806	-0.441667	0.331118	0.422342	-0.635741	-0.390946	0.61868	0.734006	0.718865	0.730769	0.642425	-0.351392	-0.417266	-0.482297	0.508713	0.556716	0.603409	-0.439315	-0.563392	0.657612
D-Ala-D-Ala	-0.704313	0.643345	-0.500203	-0.410464	-0.734828	-0.499649	-0.680043	-0.626396	0.645414	-0.476101	-0.455992	-0.532281	1	-0.541682	-0.755954	-0.460511	-0.689279	0.571044	0.56737	0.391743	0.480976	0.810864	-0.301658	0.480906	0.652685	-0.534281	-0.561683	-0.643405	-0.337825	-0.554898	0.640416	-0.519861	-0.52366	0.372987	0.470079	-0.483647	-0.449674	-0.570016	-0.794773	-0.727868	0.646108	0.769582	0.589718	-0.51467	-0.641092	-0.376237	0.600004	0.742199	-0.689815
D-Aspartate	0.559908	-0.614993	0.701058	0.880863	0.877406	0.878996	0.410214	0.229364	-0.488395	0.94965	0.890666	0.751812	-0.541682	1	0.857764	0.874844	0.816602	-0.348851	-0.405634	-0.753593	-0.437002	-0.66694	0.759418	-0.361931	-0.175749	0.931075	0.806545	0.524553	0.909146	0.860637	-0.156373	0.569545	0.66371	-0.715612	-0.350268	0.823767	0.935931	0.964959	0.829958	0.527786	-0.150223	-0.368613	-0.241362	0.454628	0.843097	0.899711	-0.595914	-0.268882	0.397994
Dihydrosphingosine	0.627199	-0.664858	0.686022	0.791729	0.949198	0.799738	0.572155	0.316818	-0.561108	0.83733	0.780291	0.858465	-0.755954	0.857764	1	0.73497	0.876462	-0.613826	-0.508358	-0.6473	-0.612586	-0.801516	0.50228	-0.43431	-0.50504	0.814402	0.672961	0.553004	0.745635	0.857281	-0.48079	0.501825	0.515128	-0.576145	-0.389401	0.711565	0.817072	0.796227	0.949304	0.773576	-0.383138	-0.642318	-0.602759	0.49433	0.694014	0.768719	-0.634383	-0.588057	0.631421
Ethyl Azinphos	0.668868	-0.758919	0.65257	0.86419	0.811111	0.664464	0.337079	0.276131	-0.562192	0.793792	0.893303	0.711809	-0.460511	0.874844	0.73497	1	0.650298	-0.42695	-0.189917	-0.89263	-0.595643	-0.444701	0.665252	-0.670762	-0.13925	0.958266	0.677901	0.516085	0.798235	0.747544	-0.115638	0.436802	0.71914	-0.875712	-0.61197	0.761665	0.819434	0.916755	0.74034	0.351154	-0.250592	-0.392856	-0.0835426	0.133704	0.781568	0.787549	-0.502013	-0.324841	0.294656
Everninic Acid	0.68715	-0.583504	0.491102	0.659221	0.854532	0.75615	0.666492	0.456833	-0.448413	0.847917	0.775913	0.783034	-0.689279	0.816602	0.876462	0.650298	1	-0.603938	-0.457969	-0.555971	-0.469578	-0.67277	0.583699	-0.442334	-0.534382	0.696006	0.555078	0.64075	0.656741	0.834358	-0.455797	0.700453	0.427509	-0.557452	-0.517905	0.757528	0.709209	0.78743	0.828661	0.75294	-0.309968	-0.570556	-0.512089	0.623351	0.659158	0.692706	-0.682582	-0.535497	0.498238
Ezetimibe	-0.48622	0.58854	-0.431726	-0.285017	-0.634946	-0.366427	-0.639874	-0.569585	0.526668	-0.439472	-0.606815	-0.55231	0.571044	-0.348851	-0.613826	-0.42695	-0.603938	1	0.267513	0.237159	0.62895	0.241892	-0.0767784	0.713827	0.813639	-0.432473	-0.101365	-0.526649	-0.114489	-0.441581	0.58049	-0.527874	-0.325695	0.20624	0.734326	-0.587943	-0.167682	-0.35169	-0.545687	-0.421601	0.450842	0.680313	0.598274	-0.282867	-0.422619	-0.179181	0.135554	0.77089	-0.439076
FA 18:5+2O	-0.412316	0.322441	-0.224252	-0.359611	-0.586323	-0.379265	-0.381653	-0.453997	0.112638	-0.403678	-0.31731	-0.237451	0.56737	-0.405634	-0.508358	-0.189917	-0.457969	0.267513	1	0.195289	0.278987	0.549656	-0.394898	0.100453	0.46938	-0.317453	-0.273777	-0.531889	-0.341259	-0.587179	0.584644	-0.692532	-0.180568	0.0789968	0.115077	-0.546576	-0.427821	-0.391158	-0.6369	-0.276072	0.55528	0.612748	0.616648	-0.566518	-0.218661	-0.391809	0.547915	0.331304	-0.582408
Ginkgolide C	-0.599271	0.6668	-0.460405	-0.757824	-0.697323	-0.489909	-0.337494	-0.255048	0.508852	-0.662641	-0.751088	-0.670297	0.391743	-0.753593	-0.6473	-0.89263	-0.555971	0.237159	0.195289	1	0.68441	0.508055	-0.695072	0.596886	-0.0592754	-0.859334	-0.60675	-0.568251	-0.701967	-0.664926	0.197521	-0.319786	-0.565	0.962545	0.53394	-0.595151	-0.783415	-0.84201	-0.714192	-0.337241	0.369456	0.387237	-0.0234162	-0.155276	-0.562035	-0.658506	0.51767	0.210918	-0.405541
Glabrol	-0.545918	0.649842	-0.536874	-0.419619	-0.689567	-0.357489	-0.56498	-0.506803	0.735812	-0.509444	-0.633518	-0.759847	0.480976	-0.437002	-0.612586	-0.595643	-0.469578	0.62895	0.278987	0.68441	1	0.425811	-0.427572	0.688343	0.448043	-0.637432	-0.363186	-0.695553	-0.222565	-0.600928	0.63207	-0.333252	-0.418778	0.596098	0.613161	-0.493145	-0.401156	-0.532055	-0.59352	-0.348024	0.699828	0.607218	0.330025	-0.386307	-0.322245	-0.210017	0.201447	0.554799	-0.78436
Gluconate	-0.457073	0.510665	-0.514542	-0.540845	-0.690711	-0.640014	-0.617447	-0.321049	0.540778	-0.606186	-0.432475	-0.620987	0.810864	-0.66694	-0.801516	-0.444701	-0.67277	0.241892	0.549656	0.508055	0.425811	1	-0.445983	0.13985	0.301745	-0.594694	-0.782393	-0.502143	-0.56965	-0.61162	0.408221	-0.314309	-0.341618	0.474924	0.0918967	-0.443314	-0.677888	-0.639564	-0.802497	-0.801344	0.374623	0.477034	0.505337	-0.621157	-0.566545	-0.540111	0.632546	0.418825	-0.71839
Guanosine 5'-Monophosphate	0.403962	-0.547269	0.331256	0.504728	0.622113	0.502351	0.230889	0.468424	-0.306406	0.796964	0.679601	0.491743	-0.301658	0.759418	0.50228	0.665252	0.583699	-0.0767784	-0.394898	-0.695072	-0.427572	-0.445983	1	-0.350511	0.0220633	0.683102	0.626467	0.744946	0.606041	0.697086	-0.136984	0.641119	0.622285	-0.638455	-0.35024	0.618183	0.651327	0.846889	0.528361	0.288433	-0.269756	-0.312593	0.155487	0.581152	0.547745	0.600322	-0.513754	0.123417	0.436731
Isocucurbitacin B	-0.661067	0.839248	-0.236045	-0.327475	-0.544362	-0.105312	-0.441295	-0.701648	0.498796	-0.372158	-0.586509	-0.426066	0.480906	-0.361931	-0.43431	-0.670762	-0.442334	0.713827	0.100453	0.596886	0.688343	0.13985	-0.350511	1	0.465637	-0.540592	-0.194751	-0.665041	-0.183073	-0.384854	0.346484	-0.448012	-0.507045	0.611026	0.955247	-0.507293	-0.205938	-0.515017	-0.470774	-0.267093	0.529107	0.625248	0.11387	-0.0257726	-0.418079	-0.227073	0.320963	0.489258	-0.309656
Ivacaftor	-0.569324	0.464075	-0.349533	-0.13724	-0.546087	-0.29933	-0.599145	-0.600189	0.422696	-0.299078	-0.305546	-0.456021	0.652685	-0.175749	-0.50504	-0.13925	-0.534382	0.813639	0.46938	-0.0592754	0.448043	0.301745	0.0220633	0.465637	1	-0.190486	-0.0875476	-0.450546	0.0239698	-0.456093	0.667109	-0.504695	-0.143086	-0.0659445	0.487223	-0.404746	-0.041107	-0.160834	-0.427333	-0.489005	0.53185	0.648576	0.798822	-0.454288	-0.224851	-0.071204	0.293901	0.794253	-0.541115
Jacaglabroside B	0.625404	-0.70581	0.794197	0.892372	0.87386	0.813639	0.461553	0.26101	-0.67055	0.866279	0.925757	0.790992	-0.534281	0.931075	0.814402	0.958266	0.696006	-0.432473	-0.317453	-0.859334	-0.637432	-0.594694	0.683102	-0.540592	-0.190486	1	0.792368	0.537311	0.821508	0.813948	-0.200721	0.470529	0.70382	-0.823917	-0.491805	0.826505	0.886613	0.942662	0.801756	0.398585	-0.278039	-0.383701	-0.218101	0.322056	0.833944	0.789626	-0.462597	-0.385303	0.453595
Laccaic Acid A	0.423263	-0.598361	0.711748	0.683052	0.64782	0.763805	0.45834	0.20969	-0.625609	0.754958	0.597165	0.63561	-0.561683	0.806545	0.672961	0.677901	0.555078	-0.101365	-0.273777	-0.60675	-0.363186	-0.782393	0.626467	-0.194751	-0.0875476	0.792368	1	0.392802	0.726144	0.634135	0.0232213	0.239913	0.52774	-0.634417	-0.115403	0.568544	0.765703	0.800364	0.606387	0.549659	-0.0704369	-0.114172	-0.178964	0.492009	0.761333	0.659124	-0.484471	-0.173227	0.48193
Lecanoric Acid	0.571969	-0.685484	0.26894	0.243368	0.670705	0.309091	0.58546	0.882743	-0.531856	0.598471	0.61052	0.491391	-0.643405	0.524553	0.553004	0.516085	0.64075	-0.526649	-0.531889	-0.568251	-0.695553	-0.502143	0.744946	-0.665041	-0.450546	0.537311	0.392802	1	0.216922	0.590553	-0.62927	0.782736	0.589034	-0.501793	-0.693563	0.587538	0.346131	0.671183	0.616641	0.422839	-0.723341	-0.746095	-0.162612	0.675694	0.473346	0.250829	-0.448872	-0.356211	0.723981
L-Glutamic Acid	0.458385	-0.494376	0.542518	0.940853	0.723389	0.773565	0.179682	-0.0690308	-0.203581	0.809189	0.712864	0.614234	-0.337825	0.909146	0.745635	0.798235	0.656741	-0.114489	-0.341259	-0.701967	-0.222565	-0.56965	0.606041	-0.183073	0.0239698	0.821508	0.726144	0.216922	1	0.76871	0.091454	0.331125	0.426045	-0.681971	-0.13054	0.682914	0.957123	0.829693	0.733258	0.447035	0.0825593	-0.161125	-0.214694	0.184009	0.647827	0.983981	-0.659098	-0.0847075	0.14889
L-Proline	0.728204	-0.595834	0.659203	0.827164	0.933497	0.803196	0.444632	0.318956	-0.465154	0.891314	0.806097	0.855806	-0.554898	0.860637	0.857281	0.747544	0.834358	-0.441581	-0.587179	-0.664926	-0.600928	-0.61162	0.697086	-0.384854	-0.456093	0.813948	0.634135	0.590553	0.76871	1	-0.443242	0.628326	0.497296	-0.599841	-0.371768	0.778423	0.848856	0.830985	0.8197	0.541748	-0.404298	-0.51447	-0.496354	0.570027	0.581084	0.798525	-0.679492	-0.43357	0.598259
Luteolin 4'-O-Glucoside	-0.513468	0.222953	-0.28022	-0.0863477	-0.54666	-0.206314	-0.503962	-0.53258	0.468947	-0.199853	-0.290339	-0.441667	0.640416	-0.156373	-0.48079	-0.115638	-0.455797	0.58049	0.584644	0.197521	0.63207	0.408221	-0.136984	0.346484	0.667109	-0.200721	0.0232213	-0.62927	0.091454	-0.443242	1	-0.522905	-0.277879	0.0673588	0.40083	-0.27061	-0.131506	-0.197095	-0.550768	-0.342395	0.896236	0.83105	0.574895	-0.515507	-0.137372	0.0269551	0.233752	0.733039	-0.771895
Mannose 6-Phosphate	0.533459	-0.445831	0.258165	0.334797	0.652837	0.463705	0.494074	0.704592	-0.255625	0.625666	0.656949	0.331118	-0.519861	0.569545	0.501825	0.436802	0.700453	-0.527874	-0.692532	-0.319786	-0.333252	-0.314309	0.641119	-0.448012	-0.504695	0.470529	0.239913	0.782736	0.331125	0.628326	-0.522905	1	0.494637	-0.267494	-0.581675	0.777105	0.389965	0.621756	0.58342	0.227461	-0.479693	-0.627064	-0.307106	0.624287	0.517932	0.398746	-0.439361	-0.350419	0.405228
N-Acetylneuraminic Acid	0.464916	-0.521718	0.614589	0.453176	0.644923	0.484793	0.11675	0.399248	-0.593338	0.5804	0.67229	0.422342	-0.52366	0.66371	0.515128	0.71914	0.427509	-0.325695	-0.180568	-0.565	-0.418778	-0.341618	0.622285	-0.507045	-0.143086	0.70382	0.52774	0.589034	0.426045	0.497296	-0.277879	0.494637	1	-0.475347	-0.473043	0.485669	0.498222	0.731367	0.544464	0.19522	-0.428347	-0.511869	0.133942	0.239234	0.81884	0.456086	-0.229908	-0.26988	0.357261
Ochrephilone	-0.637805	0.678687	-0.413799	-0.732612	-0.612169	-0.471833	-0.409793	-0.259004	0.510398	-0.623184	-0.70727	-0.635741	0.372987	-0.715612	-0.576145	-0.875712	-0.557452	0.20624	0.0789968	0.962545	0.596098	0.474924	-0.638455	0.611026	-0.0659445	-0.823917	-0.634417	-0.501793	-0.681971	-0.599841	0.0673588	-0.267494	-0.475347	1	0.572491	-0.583991	-0.734859	-0.815898	-0.626423	-0.351056	0.251088	0.253827	-0.0496129	-0.117744	-0.566223	-0.623839	0.534209	0.209604	-0.293731
Oleandrin	-0.678579	0.720467	-0.193559	-0.273402	-0.512766	-0.140795	-0.532744	-0.734149	0.480764	-0.369973	-0.613395	-0.390946	0.470079	-0.350268	-0.389401	-0.61197	-0.517905	0.734326	0.115077	0.53394	0.613161	0.0918967	-0.35024	0.955247	0.487223	-0.491805	-0.115403	-0.693563	-0.13054	-0.371768	0.40083	-0.581675	-0.473043	0.572491	1	-0.567603	-0.170353	-0.504056	-0.442446	-0.217705	0.51826	0.604461	0.116576	-0.111839	-0.437961	-0.174434	0.286789	0.533458	-0.257874
Oxidized Glutathione	0.576115	-0.613242	0.620996	0.74645	0.809381	0.778833	0.620158	0.432555	-0.480143	0.834738	0.912164	0.61868	-0.483647	0.823767	0.711565	0.761665	0.757528	-0.587943	-0.546576	-0.595151	-0.493145	-0.443314	0.618183	-0.507293	-0.404746	0.826505	0.568544	0.587538	0.682914	0.778423	-0.27061	0.777105	0.485669	-0.583991	-0.567603	1	0.718186	0.821878	0.723025	0.27291	-0.238558	-0.400856	-0.407441	0.468429	0.724364	0.678833	-0.414902	-0.42372	0.365628
Pantothenate	0.545123	-0.483922	0.661693	0.952636	0.815623	0.842854	0.309237	0.000665266	-0.390599	0.83818	0.774517	0.734006	-0.449674	0.935931	0.817072	0.819434	0.709209	-0.167682	-0.427821	-0.783415	-0.401156	-0.677888	0.651327	-0.205938	-0.041107	0.886613	0.765703	0.346131	0.957123	0.848856	-0.131506	0.389965	0.498222	-0.734859	-0.170353	0.718186	1	0.876072	0.822784	0.466747	-0.130868	-0.275254	-0.283691	0.325826	0.685067	0.928562	-0.634978	-0.232943	0.364559
Phosphocholine	0.635474	-0.714708	0.63774	0.815628	0.858993	0.773141	0.452451	0.398217	-0.554166	0.916124	0.896553	0.718865	-0.570016	0.964959	0.796227	0.916755	0.78743	-0.35169	-0.391158	-0.84201	-0.532055	-0.639564	0.846889	-0.515017	-0.160834	0.942662	0.800364	0.671183	0.829693	0.830985	-0.197095	0.621756	0.731367	-0.815898	-0.504056	0.821878	0.876072	1	0.80602	0.480664	-0.27969	-0.428021	-0.126051	0.462117	0.839176	0.816306	-0.607911	-0.259064	0.447106
Phytosphingosine	0.681192	-0.656323	0.581293	0.785926	0.93095	0.706101	0.548696	0.375801	-0.501669	0.749087	0.750826	0.730769	-0.794773	0.829958	0.949304	0.74034	0.828661	-0.545687	-0.6369	-0.714192	-0.59352	-0.802497	0.528361	-0.470774	-0.427333	0.801756	0.606387	0.616641	0.733258	0.8197	-0.550768	0.58342	0.544464	-0.626423	-0.442446	0.723025	0.822784	0.80602	1	0.669943	-0.515286	-0.737072	-0.552824	0.429724	0.673252	0.758212	-0.698599	-0.580862	0.615729
Polanrazine B	0.467065	-0.555548	0.293505	0.391546	0.608214	0.464543	0.531818	0.349036	-0.354133	0.552431	0.329416	0.642425	-0.727868	0.527786	0.773576	0.351154	0.75294	-0.421601	-0.276072	-0.337241	-0.348024	-0.801344	0.288433	-0.267093	-0.489005	0.398585	0.549659	0.422839	0.447035	0.541748	-0.342395	0.227461	0.19522	-0.351056	-0.217705	0.27291	0.466747	0.480664	0.669943	1	-0.227277	-0.498832	-0.525489	0.501099	0.40054	0.48015	-0.683755	-0.432463	0.539594
Praeruptorin B	-0.611518	0.413676	-0.239557	-0.101275	-0.51681	-0.0618064	-0.403037	-0.654737	0.519261	-0.145428	-0.26974	-0.351392	0.646108	-0.150223	-0.383138	-0.250592	-0.309968	0.450842	0.55528	0.369456	0.699828	0.374623	-0.269756	0.529107	0.53185	-0.278039	-0.0704369	-0.723341	0.0825593	-0.404298	0.896236	-0.479693	-0.428347	0.251088	0.51826	-0.238558	-0.130868	-0.27969	-0.515286	-0.227277	1	0.83729	0.349867	-0.380023	-0.164561	0.0288618	0.302483	0.616084	-0.762786
Pristimerin	-0.607607	0.580247	-0.232869	-0.261186	-0.696357	-0.198052	-0.406166	-0.680355	0.379067	-0.357304	-0.435893	-0.417266	0.769582	-0.368613	-0.642318	-0.392856	-0.570556	0.680313	0.612748	0.387237	0.607218	0.477034	-0.312593	0.625248	0.648576	-0.383701	-0.114172	-0.746095	-0.161125	-0.51447	0.83105	-0.627064	-0.511869	0.253827	0.604461	-0.400856	-0.275254	-0.428021	-0.737072	-0.498832	0.83729	1	0.478175	-0.354616	-0.346006	-0.262423	0.49226	0.638461	-0.649691
Prolylyphenylalanine	-0.438407	0.267447	-0.391984	-0.35746	-0.541048	-0.455505	-0.588538	-0.204632	0.281563	-0.288116	-0.239205	-0.482297	0.589718	-0.241362	-0.602759	-0.0835426	-0.512089	0.598274	0.616648	-0.0234162	0.330025	0.505337	0.155487	0.11387	0.798822	-0.218101	-0.178964	-0.162612	-0.214694	-0.496354	0.574895	-0.307106	0.133942	-0.0496129	0.116576	-0.407441	-0.283691	-0.126051	-0.552824	-0.525489	0.349867	0.478175	1	-0.390897	-0.13448	-0.260662	0.372204	0.742006	-0.509634
Pseudouridine	0.274012	-0.253827	0.374376	0.141028	0.517732	0.544167	0.632981	0.546203	-0.447512	0.608375	0.399052	0.508713	-0.51467	0.454628	0.49433	0.133704	0.623351	-0.282867	-0.566518	-0.155276	-0.386307	-0.621157	0.581152	-0.0257726	-0.454288	0.322056	0.492009	0.675694	0.184009	0.570027	-0.515507	0.624287	0.239234	-0.117744	-0.111839	0.468429	0.325826	0.462117	0.429724	0.501099	-0.380023	-0.354616	-0.390897	1	0.353251	0.180547	-0.305755	-0.259569	0.751648
Psicose	0.503019	-0.559087	0.762748	0.657489	0.725365	0.789375	0.457766	0.316814	-0.673115	0.747227	0.799705	0.556716	-0.641092	0.843097	0.694014	0.781568	0.659158	-0.422619	-0.218661	-0.562035	-0.322245	-0.566545	0.547745	-0.418079	-0.224851	0.833944	0.761333	0.473346	0.647827	0.581084	-0.137372	0.517932	0.81884	-0.566223	-0.437961	0.724364	0.685067	0.839176	0.673252	0.40054	-0.164561	-0.346006	-0.13448	0.353251	1	0.632813	-0.32501	-0.409114	0.301747
Pyridoxine	0.506455	-0.520197	0.505378	0.924135	0.759088	0.743121	0.138617	-0.0132936	-0.1504	0.809283	0.706723	0.603409	-0.376237	0.899711	0.768719	0.787549	0.692706	-0.179181	-0.391809	-0.658506	-0.210017	-0.540111	0.600322	-0.227073	-0.071204	0.789626	0.659124	0.250829	0.983981	0.798525	0.0269551	0.398746	0.456086	-0.623839	-0.174434	0.678833	0.928562	0.816306	0.758212	0.48015	0.0288618	-0.262423	-0.260662	0.180547	0.632813	1	-0.715892	-0.122357	0.14717
Rhodinyl Acetate	-0.714758	0.594792	-0.101406	-0.595583	-0.619615	-0.368673	-0.278199	-0.355554	0.0516639	-0.529982	-0.347188	-0.439315	0.600004	-0.595914	-0.634383	-0.502013	-0.682582	0.135554	0.547915	0.51767	0.201447	0.632546	-0.513754	0.320963	0.293901	-0.462597	-0.484471	-0.448872	-0.659098	-0.679492	0.233752	-0.439361	-0.229908	0.534209	0.286789	-0.414902	-0.634978	-0.607911	-0.698599	-0.683755	0.302483	0.49226	0.372204	-0.305755	-0.32501	-0.715892	1	0.226386	-0.319532
Salazinic Acid	-0.683181	0.380412	-0.550402	-0.335775	-0.598475	-0.426215	-0.68411	-0.383586	0.670478	-0.24552	-0.420215	-0.563392	0.742199	-0.268882	-0.588057	-0.324841	-0.535497	0.77089	0.331304	0.210918	0.554799	0.418825	0.123417	0.489258	0.794253	-0.385303	-0.173227	-0.356211	-0.0847075	-0.43357	0.733039	-0.350419	-0.26988	0.209604	0.533458	-0.42372	-0.232943	-0.259064	-0.580862	-0.432463	0.616084	0.638461	0.742006	-0.259569	-0.409114	-0.122357	0.226386	1	-0.530343
Sclareol	0.450588	-0.475609	0.5142	0.254424	0.660141	0.421822	0.61502	0.561185	-0.686762	0.480483	0.402295	0.657612	-0.689815	0.397994	0.631421	0.294656	0.498238	-0.439076	-0.582408	-0.405541	-0.78436	-0.71839	0.436731	-0.309656	-0.541115	0.453595	0.48193	0.723981	0.14889	0.598259	-0.771895	0.405228	0.357261	-0.293731	-0.257874	0.365628	0.364559	0.447106	0.615729	0.539594	-0.762786	-0.649691	-0.509634	0.751648	0.301747	0.14717	-0.319532	-0.530343	1
Sinapoylcholine	0.604617	-0.27366	0.368929	0.619425	0.56686	0.5469	0.509562	-0.00984444	-0.257573	0.387649	0.276252	0.618669	-0.548471	0.437356	0.664472	0.29648	0.606875	-0.242317	-0.479884	-0.335418	-0.298589	-0.674394	0.0551305	-0.0415274	-0.429038	0.390864	0.411586	0.106425	0.52984	0.626393	-0.386801	0.145644	-0.119238	-0.359717	-0.0370949	0.36194	0.603067	0.343209	0.652162	0.642963	-0.248827	-0.30539	-0.775676	0.309563	0.186956	0.528466	-0.674123	-0.569746	0.432323
Stearic Acid	0.553456	-0.533913	0.331456	0.273295	0.635164	0.43892	0.818667	0.611621	-0.584818	0.574339	0.566801	0.743324	-0.617019	0.448893	0.673371	0.393703	0.801822	-0.717624	-0.2572	-0.434849	-0.701563	-0.549501	0.371718	-0.545417	-0.626575	0.446158	0.319544	0.710925	0.191286	0.572237	-0.633543	0.51061	0.212223	-0.445683	-0.615282	0.501699	0.320014	0.492515	0.596044	0.703718	-0.489064	-0.585308	-0.485734	0.653482	0.358542	0.204993	-0.379447	-0.622648	0.674636
Strychnopentamine	0.693466	-0.538626	0.249666	0.322409	0.711922	0.438448	0.723906	0.726288	-0.357701	0.555026	0.524035	0.546728	-0.735687	0.466949	0.67252	0.337591	0.831504	-0.713352	-0.67068	-0.274656	-0.490015	-0.526098	0.386949	-0.501102	-0.805608	0.384469	0.232505	0.740114	0.256143	0.670772	-0.726082	0.807564	0.241978	-0.258467	-0.596897	0.631904	0.342807	0.489552	0.687044	0.617886	-0.596329	-0.761002	-0.678132	0.669819	0.362481	0.334903	-0.604983	-0.662133	0.609268
Succinic Acid	0.55266	-0.577739	0.433027	0.706597	0.757198	0.684104	0.443463	0.424048	-0.343904	0.839971	0.727593	0.56423	-0.512843	0.866877	0.687145	0.704424	0.73399	-0.152873	-0.63455	-0.723995	-0.404794	-0.67942	0.892125	-0.299533	-0.108559	0.773935	0.733487	0.688816	0.774627	0.811787	-0.231262	0.700788	0.515124	-0.687179	-0.319341	0.776925	0.830466	0.903394	0.752998	0.42918	-0.300816	-0.387626	-0.177238	0.614391	0.632458	0.759101	-0.699457	-0.106111	0.491879
Taurochenodeoxycholic Acid	0.658685	-0.629208	0.568672	0.674762	0.628776	0.514195	0.325561	0.393923	-0.557165	0.580913	0.689672	0.435813	-0.421963	0.677962	0.440741	0.800359	0.38535	-0.160133	-0.401426	-0.754361	-0.498719	-0.373444	0.684371	-0.530919	-0.0698924	0.807587	0.651244	0.553749	0.584119	0.622402	-0.146879	0.50338	0.661484	-0.749679	-0.500831	0.706279	0.659667	0.790838	0.548662	0.0249582	-0.409799	-0.291733	-0.0045076	0.223939	0.655144	0.549059	-0.41995	-0.230469	0.352986
Thiamine Monophosphate	0.552336	-0.615571	0.563851	0.860978	0.721525	0.737672	0.344369	0.223133	-0.375343	0.811458	0.775916	0.539527	-0.419571	0.903798	0.650446	0.845579	0.620399	-0.128812	-0.446927	-0.76715	-0.325868	-0.566472	0.765456	-0.341859	-0.00276442	0.880927	0.804117	0.454868	0.892976	0.751516	0.0291192	0.523212	0.553841	-0.771586	-0.320935	0.812626	0.892717	0.918053	0.699359	0.297812	-0.0964726	-0.20194	-0.113356	0.320053	0.741681	0.855919	-0.613744	-0.101985	0.259575
Toradol	0.545043	-0.497852	0.439417	0.87776	0.778613	0.676998	0.186397	0.0738288	-0.188874	0.788074	0.677286	0.640647	-0.406675	0.87099	0.766769	0.753364	0.690344	-0.0954492	-0.517452	-0.776762	-0.367003	-0.634103	0.720525	-0.218676	-0.0157626	0.778739	0.642705	0.416297	0.925774	0.846682	-0.165861	0.44209	0.439873	-0.702468	-0.171038	0.635517	0.947704	0.83431	0.811921	0.479825	-0.197339	-0.36758	-0.232771	0.315188	0.52346	0.928858	-0.769161	-0.106095	0.354829
UDP-D-Glucuronic acid	0.73211	-0.809344	0.740619	0.771795	0.970375	0.782216	0.599918	0.536128	-0.692476	0.898373	0.894346	0.834499	-0.744634	0.896698	0.910141	0.861321	0.842698	-0.630829	-0.501927	-0.736521	-0.706537	-0.693118	0.698705	-0.629057	-0.510078	0.914221	0.742411	0.739172	0.703887	0.889459	-0.45098	0.658268	0.708215	-0.686179	-0.593424	0.834911	0.784086	0.916339	0.880195	0.605711	-0.478663	-0.639129	-0.425378	0.54583	0.803682	0.722237	-0.588691	-0.544081	0.652503
Uridine	0.517364	-0.257825	0.766041	0.873412	0.774426	0.929558	0.416434	-0.0711225	-0.455526	0.749176	0.721642	0.709957	-0.469662	0.833064	0.766857	0.641297	0.686772	-0.226228	-0.501932	-0.556837	-0.330119	-0.64112	0.451608	-0.0316826	-0.191377	0.780975	0.668218	0.238152	0.815565	0.810776	-0.272655	0.425661	0.398851	-0.5122	-0.0665071	0.729162	0.908393	0.727508	0.760976	0.370664	-0.156281	-0.23363	-0.483003	0.419388	0.663875	0.784369	-0.466481	-0.422599	0.393884
Uridine 5'-Diphosphate	0.520883	-0.582947	0.787211	0.899604	0.749652	0.824721	0.408695	0.0410034	-0.631637	0.786727	0.814828	0.74335	-0.463355	0.895722	0.755898	0.898432	0.614608	-0.26114	-0.161847	-0.81657	-0.483064	-0.624174	0.560751	-0.365707	-0.0231316	0.952	0.849816	0.320169	0.856683	0.701186	-0.0164348	0.2491	0.596042	-0.819803	-0.309838	0.703947	0.901379	0.874069	0.723774	0.413248	-0.0780775	-0.175856	-0.162846	0.215714	0.819614	0.792397	-0.423996	-0.30796	0.324812
Uridine 5'-Monophosphate	0.613783	-0.678633	0.805426	0.917329	0.88213	0.886182	0.511863	0.217466	-0.636433	0.899121	0.91049	0.810357	-0.567904	0.958642	0.861938	0.919046	0.763601	-0.442064	-0.339298	-0.788545	-0.553259	-0.657631	0.63713	-0.458438	-0.23989	0.980961	0.830791	0.47511	0.869284	0.832844	-0.166161	0.467874	0.62984	-0.773658	-0.4235	0.843997	0.914414	0.933101	0.822381	0.494356	-0.184353	-0.343689	-0.319207	0.36939	0.852052	0.838683	-0.511728	-0.409352	0.428812
Uridine-5'-Diphosphogalactose Disodium Salt	0.559145	-0.604596	0.759578	0.928353	0.755371	0.828002	0.385705	0.0527985	-0.568679	0.798507	0.81532	0.710796	-0.459497	0.910845	0.74814	0.909118	0.630451	-0.253202	-0.203184	-0.794656	-0.42217	-0.597774	0.571614	-0.372388	-0.0463435	0.94885	0.845685	0.305474	0.895431	0.724637	0.0250245	0.294517	0.58399	-0.81035	-0.321268	0.740004	0.914131	0.885333	0.723116	0.402221	-0.0452702	-0.167731	-0.181749	0.195924	0.822574	0.842432	-0.486904	-0.291056	0.266135
[truncated: 12 more columns]
