# Supplementary material for: Senecavirus A- and Non-Infected Cells at Early Stage of Infection: Comparative Metabolomic Profiles
Source: Front Cell Infect Microbiol. 2022 Jan 7;11:736506. doi: 10.3389/fcimb.2021.736506 (PMC8776658; doi:10.3389/fcimb.2021.736506)
Supplement: Supplementary File S1 — Table of ion peaks. [file DataSheet_1.zip › Peer review only/Supplementary 3.xlsx]

## Sheet: KEGG ID mapping
Metabolite name	Fold Change	Log2 Fold Change	Formula	Names	KEGG CID	KEGG Pathways
Uridine 5'-Diphosphate	0.666798	-0.584678	C9H14N2O12P2	UDP;Uridine 5'-diphosphate	C00015	map00240,Pyrimidine metabolism|map01100,Metabolic pathways|map04080,Neuroactive ligand-receptor interaction
L-Glutamic Acid	0.738938	-0.436476	C5H9NO4	L-Glutamate;L-Glutamic acid;L-Glutaminic acid;Glutamate;glutamate	C00025	map01200,Carbon metabolism|map00330,Arginine and proline metabolism|map00480,Glutathione metabolism|map04742,Taste transduction|map00250,Alanine, aspartate and glutamate metabolism|map05033,Nicotine addiction|map04974,Protein digestion and absorption|map04072,Phospholipase D signaling pathway|map04216,Ferroptosis|map00630,Glyoxylate and dicarboxylate metabolism|map00430,Taurine and hypotaurine me…
Succinic Acid	0.785765	-0.347831	C4H6O4	Succinate;Succinic acid;Butanedionic acid;Ethylenesuccinic acid;succinate	C00042	map00310,Lysine degradation|map01200,Carbon metabolism|map00250,Alanine, aspartate and glutamate metabolism|map00350,Tyrosine metabolism|map00020,Citrate cycle (TCA cycle)|map00630,Glyoxylate and dicarboxylate metabolism|map00920,Sulfur metabolism|map00650,Butanoate metabolism|map04922,Glucagon signaling pathway|map04727,GABAergic synapse|map01100,Metabolic pathways|map04024,cAMP signaling pathwa…
CMP	0.76365	-0.389016	C9H14N3O8P	CMP;Cytidine-5'-monophosphate;Cytidylic acid;cytidine 5'-monophosphate (5'-CMP)	C00055	map00240,Pyrimidine metabolism|map01100,Metabolic pathways
Uridine 5'-Monophosphate	0.679649	-0.557138	C9H13N2O9P	UMP;Uridylic acid;Uridine monophosphate;Uridine 5'-monophosphate;5'Uridylic acid;uridine 5'-monophosphate (UMP)	C00105	map00240,Pyrimidine metabolism|map01100,Metabolic pathways
Choline	0.858457	-0.220182	C5H14NO	Choline;Bilineurine;choline	C00114	map01100,Metabolic pathways|map00564,Glycerophospholipid metabolism|map02010,ABC transporters|map04976,Bile secretion|map00260,Glycine, serine and threonine metabolism|map04725,Cholinergic synapse|map05231,Choline metabolism in cancer
Oxidized Glutathione	0.552543	-0.855841	C20H32N6O12S2	Glutathione disulfide;GSSG;Oxiglutatione;Oxidized glutathione	C00127	map01100,Metabolic pathways|map04918,Thyroid hormone synthesis|map00480,Glutathione metabolism|map04216,Ferroptosis
Guanosine 5'-Monophosphate	0.848866	-0.236392	C10H14N5O8P	GMP;Guanosine 5'-phosphate;Guanosine monophosphate;Guanosine 5'-monophosphate;Guanylic acid;guanosine 5'- monophosphate (5'-GMP)	C00144	map01100,Metabolic pathways|map00230,Purine metabolism|map04022,cGMP-PKG signaling pathway|map04740,Olfactory transduction|map01523,Antifolate resistance|map04742,Taste transduction|map04744,Phototransduction
L-Proline	0.448631	-1.1564	C5H9NO2	L-Proline;2-Pyrrolidinecarboxylic acid;proline	C00148	map01100,Metabolic pathways|map04978,Mineral absorption|map02010,ABC transporters|map00330,Arginine and proline metabolism|map04974,Protein digestion and absorption|map01230,Biosynthesis of amino acids|map00970,Aminoacyl-tRNA biosynthesis|map05230,Central carbon metabolism in cancer
UDP-D-Glucuronic acid	0.52664	-0.925111	C15H22N2O18P2	UDP-glucuronate;UDPglucuronate;UDP-D-glucuronate;UDP-alpha-D-glucuronate	C00167	map01100,Metabolic pathways|map00520,Amino sugar and nucleotide sugar metabolism|map00040,Pentose and glucuronate interconversions|map00053,Ascorbate and aldarate metabolism
Gluconate	2.02925	1.02095	C6H12O7	D-Gluconic acid;D-Gluconate;D-gluco-Hexonic acid;gluconate	C00257	map01100,Metabolic pathways|map00030,Pentose phosphate pathway|map01200,Carbon metabolism
N-Acetylneuraminic Acid	0.458102	-1.12626	C11H19NO9	N-Acetylneuraminate;N-Acetylneuraminic acid;5-Acetamido-3,5-dideoxy-D-glycero-D-galacto-2-nonulosonic acid;Neu5Ac	C00270	map01100,Metabolic pathways|map00520,Amino sugar and nucleotide sugar metabolism
Mannose 6-Phosphate	0.430436	-1.21613	C6H13O9P	D-Mannose 6-phosphate;mannose-6-phosphate	C00275	map01100,Metabolic pathways|map00520,Amino sugar and nucleotide sugar metabolism|map00051,Fructose and mannose metabolism|map04142,Lysosome
Uridine	0.572722	-0.804094	C9H12N2O6	Uridine;uridine	C00299	map00240,Pyrimidine metabolism|map01100,Metabolic pathways|map02010,ABC transporters
Pyridoxine	0.759083	-0.397671	C8H11NO3	Pyridoxine;Pyridoxol;pyridoxine (Vitamin B6)	C00314	map01100,Metabolic pathways|map00750,Vitamin B6 metabolism
D-Aspartate	0.715489	-0.482998	C4H7NO4	D-Aspartate;D-Aspartic acid	C00402	map01100,Metabolic pathways|map00250,Alanine, aspartate and glutamate metabolism
Phosphocholine	0.706806	-0.500615	C5H15NO4P	Choline phosphate;Phosphorylcholine;Phosphocholine;O-Phosphocholine;choline phosphate	C00588	map01100,Metabolic pathways|map00564,Glycerophospholipid metabolism|map05231,Choline metabolism in cancer
Dihydrosphingosine	0.701942	-0.510577	C18H39NO2	Sphinganine;Dihydrosphingosine;2-Amino-1,3-dihydroxyoctadecane;sphinganine	C00836	map00600,Sphingolipid metabolism|map01100,Metabolic pathways|map04071,Sphingolipid signaling pathway
Pantothenate	0.645819	-0.630798	C9H17NO5	Pantothenate;Pantothenic acid;(R)-Pantothenate;pantothenate	C00864	map01100,Metabolic pathways|map00770,Pantothenate and CoA biosynthesis|map00410,beta-Alanine metabolism|map04977,Vitamin digestion and absorption
Sinapoylcholine	0.753006	-0.409266	C16H24NO5	Sinapine;Sinapoylcholine	C00933
D-Ala-D-Ala	1.64173	0.715214	C6H12N2O3	D-Alanyl-D-alanine;D-Ala-D-Ala	C00993	map01100,Metabolic pathways
Thiamine Monophosphate	0.516301	-0.953717	C12H18N4O4PS	Thiamin monophosphate;Thiamine monophosphate;Thiamin phosphate;Thiamine phosphate;TMP	C01081	map00730,Thiamine metabolism|map01100,Metabolic pathways
Stearic Acid	0.774143	-0.369329	C18H36O2	Octadecanoic acid;Stearate;Stearic acid;stearate (18:0)	C01530	map00061,Fatty acid biosynthesis|map01040,Biosynthesis of unsaturated fatty acids
5-Methoxypsoralen	0.343216	-1.54281	C12H8O4	Bergapten;5-Methoxypsoralen;O-Methylbergaptol;5-Methoxyfuranocoumarin	C01557
Pseudouridine	0.70912	-0.495899	C9H12N2O6	Pseudouridine;pseudouridine	C02067	map00240,Pyrimidine metabolism|map01100,Metabolic pathways
Lecanoric Acid	0.661128	-0.597	C16H14O7	Lecanoric acid;Orsellinate depside	C02868
Taurochenodeoxycholic Acid	0.801044	-0.320047	C26H45NO6S	Taurochenodeoxycholate;Taurochenodeoxycholic acid;Chenodeoxycholoyltaurine	C05465	map04976,Bile secretion|map04979,Cholesterol metabolism|map00120,Primary bile acid biosynthesis
Ginkgolide C	1.81325	0.858576	C20H24O11	Ginkgolide C;BN 52022	C07603
Pristimerin	1.4548	0.54082	C30H40O4	Pristimerin	C08633
Sclareol	0.696971	-0.52083	C20H36O2	Sclareol;(13R)-Labd-14-ene-8alpha,13-diol	C09183
Cyclopamine	0.768967	-0.379006	C27H41NO2	Cyclopamine	C10798
Phytosphingosine	0.744962	-0.424762	C18H39NO3	Phytosphingosine;4-D-Hydroxysphinganine;phytosphingosine	C12144	map00600,Sphingolipid metabolism|map01100,Metabolic pathways
10-Hydroxycamptothecin	0.473241	-1.07935	C20H16N2O5	10-Hydroxycamptothecin	C17939
Oleandrin	1.48965	0.574975	C32H48O9	Oleandrin	C19987
12-Epinapelline	2.46279	1.30029	C22H33NO3
2-Methylpyrrolidine	0.199099	-2.32845	C5H11N
33FTA	0.654555	-0.611413	C6H5F7O2
5-Aminoimidazole-4-Carboxamide-1-Beta-D-Ribofuranosyl 5'-Monophosphate	0.395003	-1.34006	C9H15N4O8P
Ascochlorin	0.72362	-0.466696	C23H29ClO4
Celastrol	0.216662	-2.20648	C29H38O4
Chol-11-Enic Acid	2.02374	1.01702	C24H36O3
Ethyl Azinphos	0.722709	-0.468514	C12H16N3O3PS2
Everninic Acid	0.109129	-3.1959	C9H10O4
Ezetimibe	4.98381	2.31725	C24H21F2NO3
FA 18:5+2O	2.0208	1.01492	C18H26O4
Glabrol	2.26741	1.18105	C25H28O4
Isocucurbitacin B	1.44191	0.527978	C32H46O8
Ivacaftor	2.30955	1.20761	C24H28N2O3
Jacaglabroside B	0.622699	-0.683392	C30H30O13
Laccaic Acid A	0.60134	-0.733747	C26H19NO12
Luteolin 4'-O-Glucoside	1.74209	0.800819	C21H20O11
Ochrephilone	2.5221	1.33463	C23H26O5
Polanrazine B	0.76297	-0.390301	C18H23N3O2S2
Praeruptorin B	1.77807	0.830311	C24H26O7
Prolylyphenylalanine	2.61584	1.38727	C14H18N2O3
Psicose	0.361857	-1.46651	C6H12O6
Rhodinyl Acetate	1.39253	0.477705	C12H22O2
Salazinic Acid	2.97896	1.57481	C18H12O10
Strychnopentamine	0.35538	-1.49257	C35H43N5O
Toradol	0.678279	-0.560048	C15H13NO3
Uridine-5'-Diphosphogalactose Disodium Salt	0.703216	-0.50796	C15H24N2O17P2
