# Supplementary material for: Senecavirus A- and Non-Infected Cells at Early Stage of Infection: Comparative Metabolomic Profiles
Source: Front Cell Infect Microbiol. 2022 Jan 7;11:736506. doi: 10.3389/fcimb.2021.736506 (PMC8776658; doi:10.3389/fcimb.2021.736506)
Supplement: Supplementary File S1 — Table of ion peaks. [file DataSheet_1.zip › Peer review only/Supplementary 4.xlsx]

## Sheet: KEGG Pathway enrichment
Pathway Name	Pathway ID	p value	p value_adjusted	Compounds	Count	Pop Hit	List Total	Background Genes	URL
Pyrimidine metabolism	cge00240	3.71e-05	0.00304	C00015|UDP|0.666798202;C00055|CMP|0.763650406;C00105|UMP|0.679648983;C00299|Uridine|0.572721611;C02067|Pseudouridine|0.70911968	5	65	25	4066	http://www.kegg.jp/kegg-bin/show_pathway?cge00240/C00015%09green/C00055%09green/C00105%09green/C00299%09green/C02067%09green
Alanine, aspartate and glutamate metabolism	cge00250	0.000608	0.0249	C00025|L-Glutamate|0.738937589;C00042|Succinate|0.785764825;C00402|D-Aspartate|0.715489254	3	28	25	4066	http://www.kegg.jp/kegg-bin/show_pathway?cge00250/C00025%09green/C00042%09green/C00402%09green
GABAergic synapse	cge04727	0.00127	0.0285	C00025|L-Glutamate|0.738937589;C00042|Succinate|0.785764825	2	9	25	4066	http://www.kegg.jp/kegg-bin/show_pathway?cge04727/C00025%09green/C00042%09green
Central carbon metabolism in cancer	cge05230	0.00139	0.0285	C00025|L-Glutamate|0.738937589;C00042|Succinate|0.785764825;C00148|L-Proline|0.448630959	3	37	25	4066	http://www.kegg.jp/kegg-bin/show_pathway?cge05230/C00025%09green/C00042%09green/C00148%09green
Choline metabolism in cancer	cge05231	0.00193	0.0316	C00114|Choline|0.858457006;C00588|Choline phosphate|0.706805502	2	11	25	4066	http://www.kegg.jp/kegg-bin/show_pathway?cge05231/C00114%09green/C00588%09green
ABC transporters	cge02010	0.009	0.102	C00025|L-Glutamate|0.738937589;C00114|Choline|0.858457006;C00148|L-Proline|0.448630959;C00299|Uridine|0.572721611	4	137	25	4066	http://www.kegg.jp/kegg-bin/show_pathway?cge02010/C00025%09green/C00114%09green/C00148%09green/C00299%09green
Sphingolipid metabolism	cge00600	0.00999	0.102	C00836|Sphinganine|0.701941541;C12144|Phytosphingosine|0.744961539	2	25	25	4066	http://www.kegg.jp/kegg-bin/show_pathway?cge00600/C00836%09green/C12144%09green
Ferroptosis	cge04216	0.0133	0.121	C00025|L-Glutamate|0.738937589;C00127|Glutathione disulfide|0.552543114	2	29	25	4066	http://www.kegg.jp/kegg-bin/show_pathway?cge04216/C00025%09green/C00127%09green
Taste transduction	cge04742	0.0161	0.132	C00025|L-Glutamate|0.738937589;C00144|GMP|0.848865771	2	32	25	4066	http://www.kegg.jp/kegg-bin/show_pathway?cge04742/C00025%09green/C00144%09green
Glutathione metabolism	cge00480	0.0223	0.136	C00025|L-Glutamate|0.738937589;C00127|Glutathione disulfide|0.552543114	2	38	25	4066	http://www.kegg.jp/kegg-bin/show_pathway?cge00480/C00025%09green/C00127%09green
Lysosome	cge04142	0.0244	0.136	C00275|D-Mannose 6-phosphate|0.430436177	1	4	25	4066	http://www.kegg.jp/kegg-bin/show_pathway?cge04142/C00275%09green
Butanoate metabolism	cge00650	0.0269	0.136	C00025|L-Glutamate|0.738937589;C00042|Succinate|0.785764825	2	42	25	4066	http://www.kegg.jp/kegg-bin/show_pathway?cge00650/C00025%09green/C00042%09green
Amino sugar and nucleotide sugar metabolism	cge00520	0.0274	0.136	C00167|UDP-glucuronate|0.526639848;C00270|N-Acetylneuraminate|0.458102203;C00275|D-Mannose 6-phosphate|0.430436177	3	108	25	4066	http://www.kegg.jp/kegg-bin/show_pathway?cge00520/C00167%09green/C00270%09green/C00275%09green
FoxO signaling pathway	cge04068	0.0304	0.136	C00025|L-Glutamate|0.738937589	1	5	25	4066	http://www.kegg.jp/kegg-bin/show_pathway?cge04068/C00025%09green
Carbon metabolism	cge01200	0.0315	0.136	C00025|L-Glutamate|0.738937589;C00042|Succinate|0.785764825;C00257|D-Gluconic acid|2.029249512	3	114	25	4066	http://www.kegg.jp/kegg-bin/show_pathway?cge01200/C00025%09green/C00042%09green/C00257%09red
Protein digestion and absorption	cge04974	0.0331	0.136	C00025|L-Glutamate|0.738937589;C00148|L-Proline|0.448630959	2	47	25	4066	http://www.kegg.jp/kegg-bin/show_pathway?cge04974/C00025%09green/C00148%09green
Huntington disease	cge05016	0.0364	0.136	C00025|L-Glutamate|0.738937589	1	6	25	4066	http://www.kegg.jp/kegg-bin/show_pathway?cge05016/C00025%09green
Glycerophospholipid metabolism	cge00564	0.0399	0.136	C00114|Choline|0.858457006;C00588|Choline phosphate|0.706805502	2	52	25	4066	http://www.kegg.jp/kegg-bin/show_pathway?cge00564/C00114%09green/C00588%09green
Aminoacyl-tRNA biosynthesis	cge00970	0.0399	0.136	C00025|L-Glutamate|0.738937589;C00148|L-Proline|0.448630959	2	52	25	4066	http://www.kegg.jp/kegg-bin/show_pathway?cge00970/C00025%09green/C00148%09green
Neuroactive ligand-receptor interaction	cge04080	0.0399	0.136	C00015|UDP|0.666798202;C00025|L-Glutamate|0.738937589	2	52	25	4066	http://www.kegg.jp/kegg-bin/show_pathway?cge04080/C00015%09green/C00025%09green
Nicotine addiction	cge05033	0.0423	0.136	C00025|L-Glutamate|0.738937589	1	7	25	4066	http://www.kegg.jp/kegg-bin/show_pathway?cge05033/C00025%09green
Cocaine addiction	cge05030	0.0423	0.136	C00025|L-Glutamate|0.738937589	1	7	25	4066	http://www.kegg.jp/kegg-bin/show_pathway?cge05030/C00025%09green
Spinocerebellar ataxia	cge05017	0.0423	0.136	C00025|L-Glutamate|0.738937589	1	7	25	4066	http://www.kegg.jp/kegg-bin/show_pathway?cge05017/C00025%09green
Long-term potentiation	cge04720	0.0423	0.136	C00025|L-Glutamate|0.738937589	1	7	25	4066	http://www.kegg.jp/kegg-bin/show_pathway?cge04720/C00025%09green
Glutamatergic synapse	cge04724	0.0482	0.136	C00025|L-Glutamate|0.738937589	1	8	25	4066	http://www.kegg.jp/kegg-bin/show_pathway?cge04724/C00025%09green
Olfactory transduction	cge04740	0.0482	0.136	C00144|GMP|0.848865771	1	8	25	4066	http://www.kegg.jp/kegg-bin/show_pathway?cge04740/C00144%09green
Phototransduction	cge04744	0.0482	0.136	C00144|GMP|0.848865771	1	8	25	4066	http://www.kegg.jp/kegg-bin/show_pathway?cge04744/C00144%09green
Long-term depression	cge04730	0.054	0.136	C00025|L-Glutamate|0.738937589	1	9	25	4066	http://www.kegg.jp/kegg-bin/show_pathway?cge04730/C00025%09green
Circadian entrainment	cge04713	0.054	0.136	C00025|L-Glutamate|0.738937589	1	9	25	4066	http://www.kegg.jp/kegg-bin/show_pathway?cge04713/C00025%09green
Amphetamine addiction	cge05031	0.054	0.136	C00025|L-Glutamate|0.738937589	1	9	25	4066	http://www.kegg.jp/kegg-bin/show_pathway?cge05031/C00025%09green
Glyoxylate and dicarboxylate metabolism	cge00630	0.0548	0.136	C00025|L-Glutamate|0.738937589;C00042|Succinate|0.785764825	2	62	25	4066	http://www.kegg.jp/kegg-bin/show_pathway?cge00630/C00025%09green/C00042%09green
Alcoholism	cge05034	0.0599	0.136	C00025|L-Glutamate|0.738937589	1	10	25	4066	http://www.kegg.jp/kegg-bin/show_pathway?cge05034/C00025%09green
Amyotrophic lateral sclerosis (ALS)	cge05014	0.0599	0.136	C00025|L-Glutamate|0.738937589	1	10	25	4066	http://www.kegg.jp/kegg-bin/show_pathway?cge05014/C00025%09green
cGMP-PKG signaling pathway	cge04022	0.0599	0.136	C00144|GMP|0.848865771	1	10	25	4066	http://www.kegg.jp/kegg-bin/show_pathway?cge04022/C00144%09green
Cholesterol metabolism	cge04979	0.0599	0.136	C05465|Taurochenodeoxycholate|0.801043803	1	10	25	4066	http://www.kegg.jp/kegg-bin/show_pathway?cge04979/C05465%09green
Gap junction	cge04540	0.0657	0.142	C00025|L-Glutamate|0.738937589	1	11	25	4066	http://www.kegg.jp/kegg-bin/show_pathway?cge04540/C00025%09green
Phospholipase D signaling pathway	cge04072	0.0657	0.142	C00025|L-Glutamate|0.738937589	1	11	25	4066	http://www.kegg.jp/kegg-bin/show_pathway?cge04072/C00025%09green
Synaptic vesicle cycle	cge04721	0.0714	0.146	C00025|L-Glutamate|0.738937589	1	12	25	4066	http://www.kegg.jp/kegg-bin/show_pathway?cge04721/C00025%09green
Cholinergic synapse	cge04725	0.0714	0.146	C00114|Choline|0.858457006	1	12	25	4066	http://www.kegg.jp/kegg-bin/show_pathway?cge04725/C00114%09green
D-Glutamine and D-glutamate metabolism	cge00471	0.0772	0.154	C00025|L-Glutamate|0.738937589	1	13	25	4066	http://www.kegg.jp/kegg-bin/show_pathway?cge00471/C00025%09green
Arginine and proline metabolism	cge00330	0.0821	0.16	C00025|L-Glutamate|0.738937589;C00148|L-Proline|0.448630959	2	78	25	4066	http://www.kegg.jp/kegg-bin/show_pathway?cge00330/C00025%09green/C00148%09green
Sphingolipid signaling pathway	cge04071	0.0885	0.169	C00836|Sphinganine|0.701941541	1	15	25	4066	http://www.kegg.jp/kegg-bin/show_pathway?cge04071/C00836%09green
Oxidative phosphorylation	cge00190	0.0941	0.175	C00042|Succinate|0.785764825	1	16	25	4066	http://www.kegg.jp/kegg-bin/show_pathway?cge00190/C00042%09green
Proximal tubule bicarbonate reclamation	cge04964	0.0997	0.178	C00025|L-Glutamate|0.738937589	1	17	25	4066	http://www.kegg.jp/kegg-bin/show_pathway?cge04964/C00025%09green
Antifolate resistance	cge01523	0.0997	0.178	C00144|GMP|0.848865771	1	17	25	4066	http://www.kegg.jp/kegg-bin/show_pathway?cge01523/C00144%09green
Nitrogen metabolism	cge00910	0.111	0.189	C00025|L-Glutamate|0.738937589	1	19	25	4066	http://www.kegg.jp/kegg-bin/show_pathway?cge00910/C00025%09green
Retrograde endocannabinoid signaling	cge04723	0.111	0.189	C00025|L-Glutamate|0.738937589	1	19	25	4066	http://www.kegg.jp/kegg-bin/show_pathway?cge04723/C00025%09green
Citrate cycle (TCA cycle)	cge00020	0.116	0.195	C00042|Succinate|0.785764825	1	20	25	4066	http://www.kegg.jp/kegg-bin/show_pathway?cge00020/C00042%09green
Bile secretion	cge04976	0.119	0.195	C00114|Choline|0.858457006;C05465|Taurochenodeoxycholate|0.801043803	2	97	25	4066	http://www.kegg.jp/kegg-bin/show_pathway?cge04976/C00114%09green/C05465%09green
Thyroid hormone synthesis	cge04918	0.122	0.196	C00127|Glutathione disulfide|0.552543114	1	21	25	4066	http://www.kegg.jp/kegg-bin/show_pathway?cge04918/C00127%09green
Taurine and hypotaurine metabolism	cge00430	0.127	0.201	C00025|L-Glutamate|0.738937589	1	22	25	4066	http://www.kegg.jp/kegg-bin/show_pathway?cge00430/C00025%09green
Arginine biosynthesis	cge00220	0.133	0.205	C00025|L-Glutamate|0.738937589	1	23	25	4066	http://www.kegg.jp/kegg-bin/show_pathway?cge00220/C00025%09green
cAMP signaling pathway	cge04024	0.143	0.218	C00042|Succinate|0.785764825	1	25	25	4066	http://www.kegg.jp/kegg-bin/show_pathway?cge04024/C00042%09green
Glucagon signaling pathway	cge04922	0.149	0.222	C00042|Succinate|0.785764825	1	26	25	4066	http://www.kegg.jp/kegg-bin/show_pathway?cge04922/C00042%09green
Pantothenate and CoA biosynthesis	cge00770	0.159	0.229	C00864|Pantothenate|0.645819099	1	28	25	4066	http://www.kegg.jp/kegg-bin/show_pathway?cge00770/C00864%09green
Vitamin B6 metabolism	cge00750	0.159	0.229	C00314|Pyridoxine|0.759082674	1	28	25	4066	http://www.kegg.jp/kegg-bin/show_pathway?cge00750/C00314%09green
Mineral absorption	cge04978	0.164	0.232	C00148|L-Proline|0.448630959	1	29	25	4066	http://www.kegg.jp/kegg-bin/show_pathway?cge04978/C00148%09green
Thiamine metabolism	cge00730	0.175	0.239	C01081|Thiamin monophosphate|0.516300588	1	31	25	4066	http://www.kegg.jp/kegg-bin/show_pathway?cge00730/C01081%09green
Pyruvate metabolism	cge00620	0.175	0.239	C00042|Succinate|0.785764825	1	31	25	4066	http://www.kegg.jp/kegg-bin/show_pathway?cge00620/C00042%09green
beta-Alanine metabolism	cge00410	0.18	0.241	C00864|Pantothenate|0.645819099	1	32	25	4066	http://www.kegg.jp/kegg-bin/show_pathway?cge00410/C00864%09green
Sulfur metabolism	cge00920	0.185	0.241	C00042|Succinate|0.785764825	1	33	25	4066	http://www.kegg.jp/kegg-bin/show_pathway?cge00920/C00042%09green
Biosynthesis of amino acids	cge01230	0.185	0.241	C00025|L-Glutamate|0.738937589;C00148|L-Proline|0.448630959	2	128	25	4066	http://www.kegg.jp/kegg-bin/show_pathway?cge01230/C00025%09green/C00148%09green
Pentose phosphate pathway	cge00030	0.195	0.25	C00257|D-Gluconic acid|2.029249512	1	35	25	4066	http://www.kegg.jp/kegg-bin/show_pathway?cge00030/C00257%09red
Vitamin digestion and absorption	cge04977	0.215	0.271	C00864|Pantothenate|0.645819099	1	39	25	4066	http://www.kegg.jp/kegg-bin/show_pathway?cge04977/C00864%09green
Primary bile acid biosynthesis	cge00120	0.253	0.309	C05465|Taurochenodeoxycholate|0.801043803	1	47	25	4066	http://www.kegg.jp/kegg-bin/show_pathway?cge00120/C05465%09green
Histidine metabolism	cge00340	0.253	0.309	C00025|L-Glutamate|0.738937589	1	47	25	4066	http://www.kegg.jp/kegg-bin/show_pathway?cge00340/C00025%09green
Propanoate metabolism	cge00640	0.258	0.311	C00042|Succinate|0.785764825	1	48	25	4066	http://www.kegg.jp/kegg-bin/show_pathway?cge00640/C00042%09green
Ascorbate and aldarate metabolism	cge00053	0.262	0.312	C00167|UDP-glucuronate|0.526639848	1	49	25	4066	http://www.kegg.jp/kegg-bin/show_pathway?cge00053/C00167%09green
Glycine, serine and threonine metabolism	cge00260	0.267	0.312	C00114|Choline|0.858457006	1	50	25	4066	http://www.kegg.jp/kegg-bin/show_pathway?cge00260/C00114%09green
Lysine degradation	cge00310	0.285	0.321	C00042|Succinate|0.785764825	1	54	25	4066	http://www.kegg.jp/kegg-bin/show_pathway?cge00310/C00042%09green
Fructose and mannose metabolism	cge00051	0.285	0.321	C00275|D-Mannose 6-phosphate|0.430436177	1	54	25	4066	http://www.kegg.jp/kegg-bin/show_pathway?cge00051/C00275%09green
Nicotinate and nicotinamide metabolism	cge00760	0.289	0.321	C00042|Succinate|0.785764825	1	55	25	4066	http://www.kegg.jp/kegg-bin/show_pathway?cge00760/C00042%09green
Pentose and glucuronate interconversions	cge00040	0.289	0.321	C00167|UDP-glucuronate|0.526639848	1	55	25	4066	http://www.kegg.jp/kegg-bin/show_pathway?cge00040/C00167%09green
Fatty acid biosynthesis	cge00061	0.303	0.331	C01530|Octadecanoic acid|0.774142731	1	58	25	4066	http://www.kegg.jp/kegg-bin/show_pathway?cge00061/C01530%09green
Phenylalanine metabolism	cge00360	0.311	0.336	C00042|Succinate|0.785764825	1	60	25	4066	http://www.kegg.jp/kegg-bin/show_pathway?cge00360/C00042%09green
Biosynthesis of unsaturated fatty acids	cge01040	0.369	0.393	C01530|Octadecanoic acid|0.774142731	1	74	25	4066	http://www.kegg.jp/kegg-bin/show_pathway?cge01040/C01530%09green
Tyrosine metabolism	cge00350	0.385	0.404	C00042|Succinate|0.785764825	1	78	25	4066	http://www.kegg.jp/kegg-bin/show_pathway?cge00350/C00042%09green
Neomycin, kanamycin and gentamicin biosynthesis	cge00524	0.396	0.411	C00025|L-Glutamate|0.738937589	1	81	25	4066	http://www.kegg.jp/kegg-bin/show_pathway?cge00524/C00025%09green
Purine metabolism	cge00230	0.447	0.458	C00144|GMP|0.848865771	1	95	25	4066	http://www.kegg.jp/kegg-bin/show_pathway?cge00230/C00144%09green
2-Oxocarboxylic acid metabolism	cge01210	0.568	0.575	C00025|L-Glutamate|0.738937589	1	134	25	4066	http://www.kegg.jp/kegg-bin/show_pathway?cge01210/C00025%09green
Porphyrin and chlorophyll metabolism	cge00860	0.59	0.59	C00025|L-Glutamate|0.738937589	1	142	25	4066	http://www.kegg.jp/kegg-bin/show_pathway?cge00860/C00025%09green
