# Supplementary material for: Senecavirus A- and Non-Infected Cells at Early Stage of Infection: Comparative Metabolomic Profiles
Source: Front Cell Infect Microbiol. 2022 Jan 7;11:736506. doi: 10.3389/fcimb.2021.736506 (PMC8776658; doi:10.3389/fcimb.2021.736506)
Supplement: Supplementary File S1 — Table of ion peaks. [file DataSheet_1.zip › Peer review only/Supplementary 5.xls]

## Sheet: Name map
Query	Match	HMDB	PubChem	KEGG	SMILES	Comment
10-Hydroxycamptothecin	NA	NA	NA	NA	NA	0
12-Epinapelline	NA	NA	NA	NA	NA	0
2-Methylpyrrolidine	NA	NA	NA	NA	NA	0
33FTA	NA	NA	NA	NA	NA	0
5-Aminoimidazole-4-Carboxamide-1-Beta-D-Ribofuranosyl 5'-Monophosphate	NA	NA	NA	NA	NA	0
5-Methoxypsoralen	Bergapten	HMDB0030637	2355	C01557	COC1=C2C=CC(=O)OC2=CC3=C1C=CO3	1
Ascochlorin	NA	NA	NA	NA	NA	0
Celastrol	Celastrol	HMDB0002385	122724	NA	CC1=C(C(=O)C=C2C1=CC=C3[C@]2(CC[C@@]4([C@@]3(CC[C@@]5([C@H]4C[C@](CC5)(C)C(=O)O)C)C)C)C)O	1
Chol-11-Enic Acid	NA	NA	NA	NA	NA	0
Choline	Choline	HMDB0000097	305	C00114	C[N+](C)(C)CCO	1
CMP	Cytidine monophosphate	HMDB0000095	8117	C00055	C1=CN(C(=O)N=C1N)[C@H]2[C@@H]([C@@H]([C@H](O2)COP(=O)(O)O)O)O	1
Cyclopamine	NA	NA	NA	NA	NA	0
D-Ala-D-Ala	D-Alanyl-D-alanine	HMDB0003459	5460362	C00993	C[C@H](C(=O)N[C@H](C)C(=O)O)N	1
D-Aspartate	D-Aspartic acid	HMDB0006483	83887	C00402	C([C@H](C(=O)O)N)C(=O)O	1
Dihydrosphingosine	Sphinganine	HMDB0000269	91486	C00836	CCCCCCCCCCCCCCC[C@H]([C@H](CO)N)O	1
Ethyl Azinphos	NA	NA	NA	NA	NA	0
Everninic Acid	NA	NA	NA	NA	NA	0
Ezetimibe	Ezetimibe	HMDB0015108	150311	NA	C1=CC(=CC=C1[C@@H]2[C@H](C(=O)N2C3=CC=C(C=C3)F)CC[C@@H](C4=CC=C(C=C4)F)O)O	1
FA 18:5+2O	NA	NA	NA	NA	NA	0
Ginkgolide C	NA	NA	NA	NA	NA	0
Glabrol	(S)-4',7-Dihydroxy-3',8-diprenylflavanone	HMDB0029531	480768	NA	CC(=CCC1=C(C=CC(=C1)C2CC(=O)C3=C(O2)C(=C(C=C3)O)CC=C(C)C)O)C	1
Gluconate	Gluconic acid	HMDB0000625	10690	C00257	C([C@H]([C@H]([C@@H]([C@H](C(=O)O)O)O)O)O)O	1
Guanosine 5'-Monophosphate	Guanosine monophosphate	HMDB0001397	6804	C00144	C1=NC2=C(N1[C@H]3[C@@H]([C@@H]([C@H](O3)COP(=O)(O)O)O)O)NC(=NC2=O)N	1
Isocucurbitacin B	NA	NA	NA	NA	NA	0
Ivacaftor	Ivacaftor	HMDB0015705	16220172	NA	CC(C)(C)C1=CC(=C(C=C1NC(=O)C2=CNC3=CC=CC=C3C2=O)O)C(C)(C)C	1
Jacaglabroside B	NA	NA	NA	NA	NA	0
Laccaic Acid A	NA	NA	NA	NA	NA	0
Lecanoric Acid	NA	NA	NA	NA	NA	0
L-Glutamic Acid	L-Glutamic acid	HMDB0000148	33032	C00025	C(CC(=O)O)[C@@H](C(=O)O)N	1
L-Proline	L-Proline	HMDB0000162	145742	C00148	C1C[C@H](NC1)C(=O)O	1
Luteolin 4'-O-Glucoside	NA	NA	NA	NA	NA	0
Mannose 6-Phosphate	Mannose 6-phosphate	HMDB0001078	439198	C00275	C([C@@H]1[C@H]([C@@H]([C@@H]([C@@H](O1)O)O)O)O)OP(=O)(O)O	1
N-Acetylneuraminic Acid	N-Acetylneuraminic acid	HMDB0000230	445063	C19910	CC(=O)N[C@@H]1[C@H](C[C@](O[C@H]1[C@@H]([C@@H](CO)O)O)(C(=O)O)O)O	1
Ochrephilone	NA	NA	NA	NA	NA	0
Oleandrin	NA	NA	NA	NA	NA	0
Oxidized Glutathione	Oxidized glutathione	HMDB0003337	975	C00127	C(CC(=O)NC(CSSCC(C(=O)NCC(=O)O)NC(=O)CCC(C(=O)O)N)C(=O)NCC(=O)O)C(C(=O)O)N	1
Pantothenate	Pantothenic acid	HMDB0000210	6613	C00864	CC(C)(CO)C(C(=O)NCCC(=O)O)O	1
Phosphocholine	Phosphorylcholine	HMDB0001565	8691	C00588	C[N+](C)(C)CCOP(=O)(O)O	1
Phytosphingosine	Phytosphingosine	HMDB0004610	122121	C12144	CCCCCCCCCCCCCC[C@H]([C@H]([C@H](CO)N)O)O	1
Polanrazine B	NA	NA	NA	NA	NA	0
Praeruptorin B	NA	NA	NA	NA	NA	0
Pristimerin	NA	NA	NA	NA	NA	0
Prolylyphenylalanine	L-prolyl-L-phenylalanine	HMDB11179	5226097	NA	C1CC(NC1)C(=O)NC(CC2=CC=CC=C2)C(=O)O	1
Pseudouridine	Pseudouridine	HMDB0000767	15047	C02067	C1=C(C(=O)NC(=O)N1)[C@H]2[C@@H]([C@@H]([C@H](O2)CO)O)O	1
Psicose	NA	NA	NA	NA	NA	0
Pyridoxine	Pyridoxine	HMDB0000239	1054	C00314	CC1=NC=C(C(=C1O)CO)CO	1
Rhodinyl Acetate	NA	NA	NA	NA	NA	0
Salazinic Acid	NA	NA	NA	NA	NA	0
Sclareol	NA	NA	NA	NA	NA	0
Sinapoylcholine	Sinapine	HMDB0029379	89287	C00933	C[N+](C)(C)CCOC(=O)C=CC1=CC(=C(C(=C1)OC)O)OC	1
Stearic Acid	Stearic acid	HMDB0000827	5281	C01530	CCCCCCCCCCCCCCCCCC(=O)O	1
Strychnopentamine	NA	NA	NA	NA	NA	0
Succinic Acid	Succinic acid	HMDB0000254	1110	C00042	C(CC(=O)O)C(=O)O	1
Taurochenodeoxycholic Acid	Taurochenodesoxycholic acid	HMDB0000951	387316	C05465	C[C@H](CCC(=O)NCCS(=O)(=O)O)[C@H]1CC[C@@H]2[C@@]1(CC[C@H]3[C@H]2[C@@H](C[C@H]4[C@@]3(CC[C@H](C4)O)C)O)C	1
Thiamine Monophosphate	Thiamine monophosphate	HMDB0002666	3382778	C01081	CC1=C(SC=[N+]1CC2=CN=C(N=C2N)C)CCOP(=O)(O)[O-]	1
Toradol	Ketorolac	HMDB0014608	3826	C07062	C1CN2C(=CC=C2C(=O)C3=CC=CC=C3)C1C(=O)O	1
UDP-D-Glucuronic acid	Uridine diphosphate glucuronic acid	HMDB0000935	17473	C00167	C1=CN(C(=O)NC1=O)[C@H]2[C@@H]([C@@H]([C@H](O2)COP(=O)(O)OP(=O)(O)O[C@@H]3[C@@H]([C@H]([C@@H]([C@H](O3)C(=O)O)O)O)O)O)O	1
Uridine	Uridine	HMDB0000296	6029	C00299	C1=CN(C(=O)NC1=O)[C@H]2[C@@H]([C@@H]([C@H](O2)CO)O)O	1
Uridine 5'-Diphosphate	Uridine 5'-diphosphate	HMDB0000295	6031	C00015	C1=CN(C(=O)NC1=O)[C@H]2[C@@H]([C@@H]([C@H](O2)COP(=O)(O)OP(=O)(O)O)O)O	1
Uridine 5'-Monophosphate	Uridine 5'-monophosphate	HMDB0000288	6030	C00105	C1=CN(C(=O)NC1=O)[C@H]2[C@@H]([C@@H]([C@H](O2)COP(=O)(O)O)O)O	1
Uridine-5'-Diphosphogalactose Disodium Salt	NA	NA	NA	NA	NA	0
