# Supplementary material for: Senecavirus A- and Non-Infected Cells at Early Stage of Infection: Comparative Metabolomic Profiles
Source: Front Cell Infect Microbiol. 2022 Jan 7;11:736506. doi: 10.3389/fcimb.2021.736506 (PMC8776658; doi:10.3389/fcimb.2021.736506)
Supplement: Supplementary File S1 — Table of ion peaks. [file DataSheet_1.zip › Peer review only/Supplementary 6.xls]

## Sheet: Pathway impact
	Total	Expected	Hits	Raw p value	#NAME?	Holm adjust	FDR	Impact
Pyrimidine metabolism	39	0.70452	4	0.0045396	2.343	0.38132	0.38132	0.14636
Alanine, aspartate and glutamate metabolism	28	0.50581	3	0.012788	1.8932	1	0.53712	0.19712
Butanoate metabolism	15	0.27097	2	0.028584	1.5439	1	0.80035	0
Sphingolipid metabolism	21	0.37935	2	0.053488	1.2717	1	0.98008	0.15822
Glutathione metabolism	28	0.50581	2	0.089135	1.0499	1	0.98008	0.04664
Nitrogen metabolism	6	0.10839	1	0.10377	0.98393	1	0.98008	0
D-Glutamine and D-glutamate metabolism	6	0.10839	1	0.10377	0.98393	1	0.98008	0.5
Thiamine metabolism	7	0.12645	1	0.12002	0.92074	1	0.98008	0
Ascorbate and aldarate metabolism	8	0.14452	1	0.13599	0.86649	1	0.98008	0.5
Glycerophospholipid metabolism	36	0.65032	2	0.13613	0.86604	1	0.98008	0.03519
Amino sugar and nucleotide sugar metabolism	37	0.66839	2	0.14236	0.84663	1	0.98008	0.1171
Arginine and proline metabolism	38	0.68645	2	0.14864	0.82786	1	0.98008	0.1638
Vitamin B6 metabolism	9	0.16258	1	0.15168	0.81908	1	0.98008	0.07843
Aminoacyl-tRNA biosynthesis	48	0.8671	2	0.21414	0.66931	1	1	0
Arginine biosynthesis	14	0.2529	1	0.22609	0.64572	1	1	0.11675
Histidine metabolism	16	0.28903	1	0.25406	0.59507	1	1	0
Pentose and glucuronate interconversions	18	0.32516	1	0.28105	0.55122	1	1	0.125
Pantothenate and CoA biosynthesis	19	0.34323	1	0.29419	0.53137	1	1	0.00714
Citrate cycle (TCA cycle)	20	0.36129	1	0.3071	0.51272	1	1	0.03273
Fructose and mannose metabolism	20	0.36129	1	0.3071	0.51272	1	1	0.15735
Pentose phosphate pathway	22	0.39742	1	0.33224	0.47855	1	1	0.04712
Propanoate metabolism	23	0.41548	1	0.34447	0.46285	1	1	0
Porphyrin and chlorophyll metabolism	30	0.54194	1	0.42427	0.37236	1	1	0
Glyoxylate and dicarboxylate metabolism	32	0.57806	1	0.44529	0.35135	1	1	0
Glycine, serine and threonine metabolism	33	0.59613	1	0.45553	0.34149	1	1	0
Biosynthesis of unsaturated fatty acids	36	0.65032	1	0.48514	0.31413	1	1	0
Primary bile acid biosynthesis	46	0.83097	1	0.57305	0.2418	1	1	0.00977
Purine metabolism	65	1.1742	1	0.7019	0.15372	1	1	0.06731
