# Supplementary material for: Senecavirus A- and Non-Infected Cells at Early Stage of Infection: Comparative Metabolomic Profiles
Source: Front Cell Infect Microbiol. 2022 Jan 7;11:736506. doi: 10.3389/fcimb.2021.736506 (PMC8776658; doi:10.3389/fcimb.2021.736506)
Supplement: Supplementary File S1 — Table of ion peaks. [file DataSheet_1.zip › Peer review only/Supplementary 7.xls]

## Sheet: MSEA ORA result SMPDB
Metabolic pathways	total	expected	hits	Raw p	Holm p	FDR
Phosphatidylcholine Biosynthesis	14	0.451	3	0.00872	0.854	0.854
Phosphatidylethanolamine Biosynthesis	12	0.387	2	0.0543	1	1
Glutamate Metabolism	49	1.58	4	0.068	1	1
Amino Sugar Metabolism	33	1.06	3	0.0862	1	1
Pyrimidine Metabolism	59	1.9	4	0.117	1	1
Lactose Synthesis	20	0.645	2	0.133	1	1
Sphingolipid Metabolism	40	1.29	3	0.134	1	1
Glutathione Metabolism	21	0.677	2	0.145	1	1
Pantothenate and CoA Biosynthesis	21	0.677	2	0.145	1	1
Androstenedione Metabolism	24	0.773	2	0.179	1	1
Estrone Metabolism	24	0.773	2	0.179	1	1
Plasmalogen Synthesis	26	0.838	2	0.203	1	1
Phospholipid Biosynthesis	29	0.935	2	0.239	1	1
Arginine and Proline Metabolism	53	1.71	3	0.241	1	1
Thiamine Metabolism	9	0.29	1	0.256	1	1
Starch and Sucrose Metabolism	31	0.999	2	0.264	1	1
Malate-Aspartate Shuttle	10	0.322	1	0.28	1	1
Androgen and Estrogen Metabolism	33	1.06	2	0.288	1	1
Beta-Alanine Metabolism	34	1.1	2	0.3	1	1
Cardiolipin Biosynthesis	11	0.354	1	0.304	1	1
Aspartate Metabolism	35	1.13	2	0.313	1	1
Ketone Body Metabolism	13	0.419	1	0.348	1	1
Glucose-Alanine Cycle	13	0.419	1	0.348	1	1
Porphyrin Metabolism	40	1.29	2	0.373	1	1
Alanine Metabolism	17	0.548	1	0.43	1	1
Phosphatidylinositol Phosphate Metabolism	17	0.548	1	0.43	1	1
Butyrate Metabolism	19	0.612	1	0.466	1	1
Mitochondrial Electron Transport Chain	19	0.612	1	0.466	1	1
Nucleotide Sugars Metabolism	20	0.645	1	0.484	1	1
Vitamin B6 Metabolism	20	0.645	1	0.484	1	1
Betaine Metabolism	21	0.677	1	0.501	1	1
Carnitine Synthesis	22	0.709	1	0.517	1	1
Warburg Effect	58	1.87	2	0.569	1	1
Cysteine Metabolism	26	0.838	1	0.578	1	1
Oxidation of Branched Chain Fatty Acids	26	0.838	1	0.578	1	1
Phytanic Acid Peroxisomal Oxidation	26	0.838	1	0.578	1	1
Valine, Leucine and Isoleucine Degradation	60	1.93	2	0.588	1	1
Phenylalanine and Tyrosine Metabolism	28	0.902	1	0.605	1	1
Mitochondrial Beta-Oxidation of Long Chain Saturated Fatty Acids	28	0.902	1	0.605	1	1
Folate Metabolism	29	0.935	1	0.618	1	1
Urea Cycle	29	0.935	1	0.618	1	1
Lysine Degradation	30	0.967	1	0.631	1	1
Ammonia Recycling	32	1.03	1	0.655	1	1
Citric Acid Cycle	32	1.03	1	0.655	1	1
Fructose and Mannose Degradation	32	1.03	1	0.655	1	1
Arachidonic Acid Metabolism	69	2.22	2	0.666	1	1
Purine Metabolism	74	2.38	2	0.704	1	1
Nicotinate and Nicotinamide Metabolism	37	1.19	1	0.709	1	1
Galactose Metabolism	38	1.22	1	0.719	1	1
Propanoate Metabolism	42	1.35	1	0.755	1	1
Methionine Metabolism	43	1.39	1	0.763	1	1
Histidine Metabolism	43	1.39	1	0.763	1	1
Glycine and Serine Metabolism	59	1.9	1	0.863	1	1
Tryptophan Metabolism	60	1.93	1	0.868	1	1
Bile Acid Biosynthesis	65	2.09	1	0.889	1	1
Tyrosine Metabolism	72	2.32	1	0.913	1	1
